# Supplementary material for: Bioinformatics design of a peptide vaccine containing sarcoma antigen NY-SAR-35 epitopes against breast cancer and evaluation of its immunological function in BALB/c mouse model
Source: PLoS One. 2024 Jun 26;19(6):e0306117. doi: 10.1371/journal.pone.0306117 (PMC11207152; doi:10.1371/journal.pone.0306117)
Supplement: S1 File — (XLSX) [file pone.0306117.s001.xlsx]

## Sheet: Humam MHC I
	Free Human MHC I	Human MHC I-Vaccine			Free Human MHC I	Human MHC I-Vaccine
0	3.4e-06	5e-06		Average	0.378512	0.309612
0.01	0.0968522	0.0923148		Stdev	0.0338558	0.0227603
0.02	0.113043	0.0924387
0.03	0.102779	0.098648
0.04	0.105971	0.100038
0.05	0.136976	0.114218
0.06	0.173413	0.11032
0.07	0.148926	0.105781
0.08	0.153421	0.101187
0.09	0.142724	0.101059
0.1	0.131764	0.123124
0.11	0.160475	0.119427
0.12	0.184152	0.115682
0.13	0.18094	0.121148
0.14	0.165643	0.140505
0.15	0.151738	0.125114
0.16	0.135023	0.105599
0.17	0.135816	0.121003
0.18	0.136191	0.110451
0.19	0.130002	0.0984524
0.2	0.128158	0.0995288
0.21	0.134963	0.108011
0.22	0.178476	0.114343
0.23	0.169839	0.12353
0.24	0.164728	0.111058
0.25	0.186774	0.113323
0.26	0.184055	0.110759
0.27	0.188556	0.10471
0.28	0.194318	0.111584
0.29	0.189395	0.108537
0.3	0.20125	0.104594
0.31	0.207979	0.119577
0.32	0.181263	0.107901
0.33	0.17793	0.104876
0.34	0.180574	0.106339
0.35	0.209615	0.117989
0.36	0.207749	0.109626
0.37	0.198334	0.118242
0.38	0.179595	0.11052
0.39	0.150372	0.109588
0.4	0.185264	0.121202
0.41	0.181931	0.127895
0.42	0.157445	0.127063
0.43	0.183437	0.128833
0.44	0.154874	0.13431
0.45	0.141984	0.100982
0.46	0.165528	0.120446
0.47	0.158719	0.110674
0.48	0.195566	0.108469
0.49	0.177574	0.116879
0.5	0.166567	0.116992
0.51	0.166688	0.105691
0.52	0.179869	0.108917
0.53	0.164125	0.125581
0.54	0.164777	0.12032
0.55	0.2015	0.101343
0.56	0.18836	0.102213
0.57	0.167759	0.104001
0.58	0.168089	0.12341
0.59	0.179093	0.122665
0.6	0.179547	0.121754
0.61	0.18182	0.128916
0.62	0.179218	0.130072
0.63	0.168482	0.128385
0.64	0.168292	0.0990758
0.65	0.164178	0.140895
0.66	0.165751	0.142184
0.67	0.175959	0.127327
0.68	0.190562	0.124224
0.69	0.172231	0.164265
0.7	0.188113	0.151828
0.71	0.208452	0.117178
0.72	0.196341	0.144251
0.73	0.194039	0.14102
0.74	0.216758	0.136838
0.75	0.209655	0.157247
0.76	0.212505	0.155476
0.77	0.217849	0.137118
0.78	0.219164	0.141349
0.79	0.188628	0.159576
0.8	0.182103	0.132833
0.81	0.200303	0.155102
0.82	0.197316	0.155681
0.83	0.189807	0.164664
0.84	0.196399	0.164841
0.85	0.19846	0.185304
0.86	0.195366	0.152814
0.87	0.181182	0.155744
0.88	0.169732	0.142821
0.89	0.165194	0.154945
0.9	0.153713	0.16584
0.91	0.167203	0.17304
0.92	0.161767	0.16164
0.93	0.162631	0.154432
0.94	0.185228	0.168986
0.95	0.199562	0.177444
0.96	0.193572	0.161581
0.97	0.179697	0.165004
0.98	0.182361	0.146904
0.99	0.20787	0.158186
1	0.203051	0.145685
1.01	0.172162	0.15374
1.02	0.16303	0.160806
1.03	0.153291	0.169172
1.04	0.15013	0.163352
1.05	0.14832	0.166254
1.06	0.159271	0.151577
1.07	0.155123	0.170055
1.08	0.166378	0.178785
1.09	0.181028	0.146163
1.1	0.171979	0.14914
1.11	0.181857	0.148391
1.12	0.155818	0.135963
1.13	0.173406	0.137195
1.14	0.176984	0.137309
1.15	0.170407	0.147674
1.16	0.175116	0.167648
1.17	0.191548	0.15578
1.18	0.190411	0.169944
1.19	0.1951	0.150205
1.2	0.178021	0.159097
1.21	0.171693	0.131362
1.22	0.183886	0.105338
1.23	0.174006	0.112991
1.24	0.179547	0.117841
1.25	0.179665	0.13923
1.26	0.185593	0.150054
1.27	0.185422	0.130849
1.28	0.168674	0.140708
1.29	0.170321	0.146314
1.3	0.158522	0.150283
1.31	0.16993	0.140717
1.32	0.173592	0.139589
1.33	0.18834	0.14798
1.34	0.18237	0.13465
1.35	0.171	0.141963
1.36	0.184987	0.14909
1.37	0.187194	0.142213
1.38	0.18494	0.159797
1.39	0.184754	0.150123
1.4	0.177002	0.160997
1.41	0.186255	0.176085
1.42	0.168737	0.17542
1.43	0.161403	0.174018
1.44	0.163459	0.176035
1.45	0.182564	0.151295
1.46	0.189036	0.159731
1.47	0.183384	0.1324
1.48	0.167494	0.13648
1.49	0.180788	0.133054
1.5	0.169345	0.152689
1.51	0.183252	0.13966
1.52	0.164765	0.138364
1.53	0.175761	0.131189
1.54	0.180022	0.160494
1.55	0.175679	0.149133
1.56	0.194952	0.16036
1.57	0.191109	0.17599
1.58	0.202504	0.170224
1.59	0.199652	0.187206
1.6	0.208684	0.186928
1.61	0.190822	0.198479
1.62	0.210894	0.190373
1.63	0.191264	0.195223
1.64	0.192269	0.168118
1.65	0.175377	0.148595
1.66	0.181638	0.153054
1.67	0.177388	0.151682
1.68	0.183363	0.160175
1.69	0.185742	0.179119
1.7	0.202259	0.195905
1.71	0.221628	0.177055
1.72	0.211421	0.175535
1.73	0.222959	0.190852
1.74	0.209501	0.241428
1.75	0.193038	0.205535
1.76	0.191036	0.22309
1.77	0.1874	0.192563
1.78	0.188692	0.192278
1.79	0.19327	0.194152
1.8	0.209626	0.190728
1.81	0.193603	0.179741
1.82	0.180794	0.174887
1.83	0.174371	0.15838
1.84	0.190061	0.157968
1.85	0.196157	0.151406
1.86	0.199352	0.134565
1.87	0.209539	0.162386
1.88	0.203995	0.168942
1.89	0.212908	0.142653
1.9	0.20896	0.159742
1.91	0.171989	0.168209
1.92	0.189686	0.138785
1.93	0.179401	0.169321
1.94	0.161409	0.166936
1.95	0.17737	0.213636
1.96	0.174902	0.164438
1.97	0.166435	0.166118
1.98	0.189826	0.163181
1.99	0.194826	0.209388
2	0.199316	0.193528
2.01	0.185342	0.175601
2.02	0.177935	0.168167
2.03	0.177647	0.175001
2.04	0.186599	0.16795
2.05	0.187449	0.166764
2.06	0.172084	0.177276
2.07	0.175946	0.187676
2.08	0.166644	0.182142
2.09	0.175532	0.161737
2.1	0.166257	0.161688
2.11	0.166656	0.178222
2.12	0.179023	0.174561
2.13	0.192006	0.169326
2.14	0.222047	0.177445
2.15	0.202995	0.183642
2.16	0.184945	0.168789
2.17	0.177133	0.160554
2.18	0.190269	0.188065
2.19	0.215652	0.193606
2.2	0.219196	0.198346
2.21	0.219949	0.196496
2.22	0.229448	0.184844
2.23	0.228125	0.188751
2.24	0.244908	0.19791
2.25	0.253102	0.189939
2.26	0.23943	0.16893
2.27	0.261143	0.207099
2.28	0.226075	0.201808
2.29	0.231997	0.213028
2.3	0.22521	0.182489
2.31	0.22615	0.1737
2.32	0.229347	0.201546
2.33	0.237512	0.193573
2.34	0.237944	0.184865
2.35	0.232092	0.19283
2.36	0.24255	0.201612
2.37	0.240391	0.192118
2.38	0.226292	0.177978
2.39	0.246019	0.18899
2.4	0.227242	0.184713
2.41	0.220095	0.184939
2.42	0.231748	0.198259
2.43	0.243938	0.215775
2.44	0.255156	0.219874
2.45	0.253286	0.206927
2.46	0.246725	0.184601
2.47	0.232995	0.175599
2.48	0.210382	0.185351
2.49	0.221854	0.183383
2.5	0.268392	0.189701
2.51	0.271548	0.192137
2.52	0.265546	0.208979
2.53	0.279713	0.215163
2.54	0.245394	0.203145
2.55	0.252028	0.195106
2.56	0.276852	0.212463
2.57	0.261031	0.20915
2.58	0.267641	0.213937
2.59	0.253384	0.200089
2.6	0.242399	0.197947
2.61	0.252481	0.197788
2.62	0.266557	0.224989
2.63	0.299091	0.222677
2.64	0.321843	0.218675
2.65	0.347158	0.197624
2.66	0.325094	0.193665
2.67	0.2962	0.169731
2.68	0.300759	0.175223
2.69	0.285646	0.177983
2.7	0.276591	0.16718
2.71	0.269084	0.176528
2.72	0.270006	0.173428
2.73	0.259448	0.177971
2.74	0.243561	0.173354
2.75	0.283489	0.170452
2.76	0.280316	0.183695
2.77	0.27662	0.177405
2.78	0.22676	0.191771
2.79	0.238862	0.194492
2.8	0.245376	0.183853
2.81	0.243651	0.187466
2.82	0.235843	0.189695
2.83	0.248106	0.205519
2.84	0.25399	0.189136
2.85	0.261344	0.192974
2.86	0.274559	0.213772
2.87	0.273894	0.208242
2.88	0.246138	0.215035
2.89	0.26906	0.201339
2.9	0.267067	0.216413
2.91	0.27438	0.232119
2.92	0.278571	0.232815
2.93	0.304938	0.228237
2.94	0.318919	0.245165
2.95	0.314772	0.231207
2.96	0.306358	0.196857
2.97	0.336356	0.227337
2.98	0.312213	0.218322
2.99	0.298238	0.200671
3	0.290799	0.203631
3.01	0.257175	0.204654
3.02	0.237878	0.201548
3.03	0.230168	0.217259
3.04	0.224146	0.20084
3.05	0.24006	0.191131
3.06	0.271785	0.183777
3.07	0.264288	0.174336
3.08	0.247766	0.176337
3.09	0.256373	0.176253
3.1	0.253737	0.169723
3.11	0.272246	0.169233
3.12	0.27371	0.175303
3.13	0.25026	0.174124
3.14	0.248893	0.180079
3.15	0.263362	0.179916
3.16	0.272825	0.19031
3.17	0.28887	0.192855
3.18	0.296674	0.204735
3.19	0.328979	0.189347
3.2	0.339008	0.190537
3.21	0.328347	0.192736
3.22	0.323452	0.207
3.23	0.311306	0.192904
3.24	0.319242	0.175761
3.25	0.300094	0.192205
3.26	0.283434	0.172498
3.27	0.316654	0.18945
3.28	0.314836	0.181644
3.29	0.341133	0.181828
3.3	0.336057	0.18242
3.31	0.334051	0.174303
3.32	0.339315	0.20083
3.33	0.29537	0.202277
3.34	0.298245	0.203279
3.35	0.294838	0.211302
3.36	0.288216	0.191277
3.37	0.296399	0.18737
3.38	0.307555	0.180785
3.39	0.304522	0.198691
3.4	0.289618	0.177217
3.41	0.295797	0.192121
3.42	0.281605	0.182394
3.43	0.297173	0.181794
3.44	0.278767	0.189962
3.45	0.258184	0.195175
3.46	0.242591	0.190572
3.47	0.266112	0.208875
3.48	0.260715	0.203019
3.49	0.2411	0.200037
3.5	0.234784	0.20654
3.51	0.241128	0.199537
3.52	0.236338	0.202833
3.53	0.246401	0.201237
3.54	0.239021	0.216874
3.55	0.235885	0.219215
3.56	0.247559	0.205795
3.57	0.239973	0.194851
3.58	0.230243	0.199825
3.59	0.192862	0.178682
3.6	0.173052	0.181504
3.61	0.189314	0.180397
3.62	0.203085	0.177042
3.63	0.236904	0.170661
3.64	0.223427	0.180007
3.65	0.237443	0.186858
3.66	0.232526	0.179002
3.67	0.237889	0.179625
3.68	0.232376	0.17327
3.69	0.234496	0.187258
3.7	0.220914	0.17982
3.71	0.226712	0.197725
3.72	0.225537	0.195293
3.73	0.241414	0.183302
3.74	0.232631	0.167356
3.75	0.255734	0.176017
3.76	0.252063	0.179421
3.77	0.260884	0.14822
3.78	0.248658	0.133819
3.79	0.25469	0.139018
3.8	0.236674	0.146821
3.81	0.257582	0.143615
3.82	0.244453	0.160786
3.83	0.222547	0.163482
3.84	0.247096	0.173903
3.85	0.233395	0.147572
3.86	0.244129	0.147631
3.87	0.232491	0.143293
3.88	0.265321	0.144427
3.89	0.269304	0.149789
3.9	0.250545	0.162863
3.91	0.246563	0.184147
3.92	0.247819	0.1693
3.93	0.278165	0.192513
3.94	0.261316	0.193322
3.95	0.260686	0.165359
3.96	0.251032	0.178884
3.97	0.246984	0.154893
3.98	0.252751	0.165001
3.99	0.238956	0.182517
4	0.271669	0.162024
4.01	0.276805	0.175914
4.02	0.286952	0.168237
4.03	0.299964	0.179125
4.04	0.288416	0.198353
4.05	0.283493	0.188932
4.06	0.283099	0.185496
4.07	0.261762	0.201247
4.08	0.24904	0.202115
4.09	0.253312	0.198464
4.1	0.250942	0.19401
4.11	0.25278	0.185351
4.12	0.24436	0.182137
4.13	0.24766	0.183032
4.14	0.231838	0.17589
4.15	0.227736	0.196387
4.16	0.215806	0.210157
4.17	0.206668	0.202922
4.18	0.225528	0.21689
4.19	0.260825	0.193672
4.2	0.250325	0.206575
4.21	0.252518	0.193272
4.22	0.262721	0.193054
4.23	0.255517	0.202356
4.24	0.232526	0.193437
4.25	0.229479	0.18635
4.26	0.273768	0.183113
4.27	0.269122	0.196843
4.28	0.258791	0.204644
4.29	0.252116	0.190804
4.3	0.240703	0.193804
4.31	0.251545	0.174776
4.32	0.25142	0.210361
4.33	0.242812	0.189861
4.34	0.260475	0.199118
4.35	0.260086	0.201613
4.36	0.251246	0.20259
4.37	0.245682	0.19425
4.38	0.262954	0.19097
4.39	0.254074	0.185702
4.4	0.231145	0.181977
4.41	0.256294	0.208281
4.42	0.229961	0.191564
4.43	0.255292	0.171399
4.44	0.26548	0.167218
4.45	0.270026	0.187086
4.46	0.261997	0.200192
4.47	0.28209	0.185222
4.48	0.274975	0.170019
4.49	0.270054	0.156902
4.5	0.247314	0.16325
4.51	0.264654	0.167393
4.52	0.292452	0.176657
4.53	0.315541	0.176662
4.54	0.352753	0.175862
4.55	0.35022	0.192166
4.56	0.307971	0.182078
4.57	0.286748	0.207194
4.58	0.304033	0.192897
4.59	0.313321	0.179675
4.6	0.30005	0.177088
4.61	0.305208	0.17805
4.62	0.329839	0.168837
4.63	0.334979	0.185968
4.64	0.33505	0.200747
4.65	0.37139	0.190252
4.66	0.373673	0.185461
4.67	0.322599	0.179032
4.68	0.357778	0.175818
4.69	0.358358	0.183908
4.7	0.342001	0.182766
4.71	0.326176	0.182313
4.72	0.317585	0.171845
4.73	0.323534	0.177484
4.74	0.30383	0.177623
4.75	0.306569	0.151772
4.76	0.327629	0.166209
4.77	0.341392	0.146581
4.78	0.306002	0.147218
4.79	0.309667	0.157263
4.8	0.298913	0.180996
4.81	0.294407	0.193344
4.82	0.309002	0.179063
4.83	0.290816	0.185692
4.84	0.305631	0.168436
4.85	0.308359	0.171189
4.86	0.305546	0.16811
4.87	0.276507	0.166138
4.88	0.270821	0.174576
4.89	0.29231	0.167296
4.9	0.273101	0.163124
4.91	0.284282	0.162205
4.92	0.265203	0.157863
4.93	0.249071	0.150932
4.94	0.279002	0.163494
4.95	0.268695	0.148819
4.96	0.271538	0.166507
4.97	0.265075	0.159058
4.98	0.2566	0.152636
4.99	0.264659	0.15596
5	0.284683	0.150297
5.01	0.279994	0.167452
5.02	0.286995	0.16754
5.03	0.266943	0.159239
5.04	0.28427	0.1693
5.05	0.282774	0.138491
5.06	0.273729	0.159319
5.07	0.256661	0.153896
5.08	0.250581	0.151977
5.09	0.243306	0.17106
5.1	0.255779	0.170708
5.11	0.273879	0.158342
5.12	0.275649	0.16751
5.13	0.275272	0.163042
5.14	0.24559	0.17044
5.15	0.25355	0.155029
5.16	0.27072	0.159879
5.17	0.257825	0.153388
5.18	0.259918	0.14373
5.19	0.272112	0.161512
5.2	0.245166	0.15585
5.21	0.233166	0.148539
5.22	0.249266	0.148578
5.23	0.249085	0.1502
5.24	0.259637	0.144091
5.25	0.299044	0.156257
5.26	0.264844	0.13897
5.27	0.276799	0.134928
5.28	0.276364	0.143948
5.29	0.282711	0.137997
5.3	0.262499	0.128716
5.31	0.280961	0.125351
5.32	0.269446	0.131485
5.33	0.271897	0.142201
5.34	0.264555	0.138113
5.35	0.272015	0.141955
5.36	0.288593	0.137364
5.37	0.276945	0.13866
5.38	0.263161	0.140065
5.39	0.276804	0.145496
5.4	0.246257	0.136256
5.41	0.261595	0.141631
5.42	0.251086	0.151182
5.43	0.2581	0.143572
5.44	0.263737	0.137362
5.45	0.248155	0.141469
5.46	0.251733	0.148914
5.47	0.241713	0.148236
5.48	0.230512	0.147061
5.49	0.239508	0.160957
5.5	0.27449	0.159127
5.51	0.298242	0.147184
5.52	0.292595	0.148747
5.53	0.282343	0.155872
5.54	0.282724	0.147562
5.55	0.290928	0.148127
5.56	0.272198	0.14276
5.57	0.31154	0.162492
5.58	0.300551	0.155769
5.59	0.300822	0.164424
5.6	0.296848	0.168272
5.61	0.274656	0.155004
5.62	0.302057	0.155819
5.63	0.29365	0.175425
5.64	0.310731	0.166356
5.65	0.305659	0.161105
5.66	0.338971	0.143568
5.67	0.33157	0.161991
5.68	0.335075	0.153278
5.69	0.330497	0.142758
5.7	0.316927	0.158211
5.71	0.330338	0.147937
5.72	0.321575	0.145299
5.73	0.342144	0.145685
5.74	0.338921	0.147035
5.75	0.324991	0.160881
5.76	0.331087	0.144686
5.77	0.33381	0.146467
5.78	0.31748	0.144347
5.79	0.313392	0.143962
5.8	0.338129	0.137741
5.81	0.339946	0.145086
5.82	0.332649	0.160091
5.83	0.345921	0.136009
5.84	0.330339	0.143069
5.85	0.326205	0.152112
5.86	0.318454	0.162948
5.87	0.328148	0.145354
5.88	0.307749	0.134496
5.89	0.331242	0.127256
5.9	0.303505	0.131664
5.91	0.335476	0.141188
5.92	0.316665	0.144873
5.93	0.327143	0.158314
5.94	0.323139	0.156195
5.95	0.334134	0.131308
5.96	0.33409	0.133819
5.97	0.308489	0.140675
5.98	0.27218	0.138311
5.99	0.253702	0.136752
6	0.241067	0.138225
6.01	0.287007	0.130322
6.02	0.298457	0.130924
6.03	0.28297	0.136563
6.04	0.314645	0.137137
6.05	0.306518	0.13263
6.06	0.303763	0.121511
6.07	0.313396	0.127724
6.08	0.2869	0.148315
6.09	0.279932	0.134839
6.1	0.261712	0.12575
6.11	0.293613	0.13805
6.12	0.303749	0.145893
6.13	0.285923	0.138226
6.14	0.290984	0.143884
6.15	0.273946	0.144404
6.16	0.305252	0.146667
6.17	0.293166	0.160963
6.18	0.306488	0.161543
6.19	0.303169	0.170431
6.2	0.31465	0.170339
6.21	0.338742	0.173511
6.22	0.342333	0.200219
6.23	0.338762	0.165827
6.24	0.312245	0.160272
6.25	0.30382	0.155656
6.26	0.298365	0.133555
6.27	0.304094	0.140719
6.28	0.296985	0.156611
6.29	0.289115	0.148896
6.3	0.297842	0.154472
6.31	0.291974	0.146749
6.32	0.310324	0.151625
6.33	0.296648	0.150542
6.34	0.310817	0.159392
6.35	0.295528	0.165476
6.36	0.280967	0.131772
6.37	0.285964	0.132192
6.38	0.281063	0.134753
6.39	0.31073	0.147431
6.4	0.277431	0.157438
6.41	0.264146	0.156617
6.42	0.292233	0.147823
6.43	0.291061	0.140113
6.44	0.268569	0.130791
6.45	0.279453	0.143634
6.46	0.277717	0.149486
6.47	0.259052	0.15635
6.48	0.26261	0.14722
6.49	0.26616	0.147465
6.5	0.265431	0.152363
6.51	0.259719	0.153954
6.52	0.267668	0.158767
6.53	0.281699	0.158604
6.54	0.269512	0.170286
6.55	0.280611	0.170131
6.56	0.308456	0.178367
6.57	0.292456	0.175367
6.58	0.317022	0.178781
6.59	0.306866	0.157288
6.6	0.296057	0.158267
6.61	0.30495	0.153593
6.62	0.292206	0.157217
6.63	0.279409	0.15189
6.64	0.27774	0.160167
6.65	0.259738	0.145998
6.66	0.258167	0.155734
6.67	0.252177	0.149277
6.68	0.277836	0.155001
6.69	0.242463	0.154017
6.7	0.243868	0.162314
6.71	0.252842	0.168016
6.72	0.245628	0.179357
6.73	0.250485	0.177579
6.74	0.271599	0.175966
6.75	0.256657	0.167432
6.76	0.235583	0.162397
6.77	0.259233	0.142915
6.78	0.246609	0.136466
6.79	0.257472	0.142101
6.8	0.240754	0.154975
6.81	0.233193	0.143438
6.82	0.224837	0.129769
6.83	0.215347	0.144548
6.84	0.214908	0.148929
6.85	0.222812	0.146937
6.86	0.224117	0.159316
6.87	0.221101	0.146857
6.88	0.240682	0.132244
6.89	0.22488	0.143819
6.9	0.21897	0.137959
6.91	0.237367	0.12811
6.92	0.252349	0.122456
6.93	0.238559	0.122761
6.94	0.245364	0.125671
6.95	0.236426	0.123976
6.96	0.241021	0.117211
6.97	0.248444	0.131453
6.98	0.242365	0.123609
6.99	0.250262	0.138535
7	0.233843	0.131391
7.01	0.241906	0.145004
7.02	0.2287	0.135049
7.03	0.231803	0.136229
7.04	0.250842	0.127225
7.05	0.244237	0.137227
7.06	0.245778	0.142208
7.07	0.253785	0.154819
7.08	0.25429	0.144459
7.09	0.253331	0.13286
7.1	0.240121	0.124145
7.11	0.233573	0.137813
7.12	0.212496	0.150067
7.13	0.242129	0.139358
7.14	0.249634	0.142107
7.15	0.265346	0.156657
7.16	0.229066	0.144477
7.17	0.238363	0.139771
7.18	0.229938	0.145188
7.19	0.241032	0.15049
7.2	0.250084	0.142524
7.21	0.237818	0.143864
7.22	0.226315	0.146857
7.23	0.211211	0.158041
7.24	0.211205	0.1718
7.25	0.2303	0.181152
7.26	0.254872	0.167735
7.27	0.242625	0.144161
7.28	0.223227	0.15021
7.29	0.22243	0.16485
7.3	0.241514	0.152364
7.31	0.217198	0.164929
7.32	0.240448	0.18151
7.33	0.226716	0.167385
7.34	0.247557	0.179694
7.35	0.239996	0.175136
7.36	0.233631	0.17891
7.37	0.226521	0.167621
7.38	0.240018	0.160477
7.39	0.241455	0.159714
7.4	0.236455	0.148182
7.41	0.220645	0.139778
7.42	0.220609	0.14318
7.43	0.259644	0.150879
7.44	0.268152	0.167183
7.45	0.226979	0.176163
7.46	0.244969	0.172839
7.47	0.224267	0.175868
7.48	0.240806	0.18835
7.49	0.24912	0.169626
7.5	0.233809	0.154988
7.51	0.226248	0.168964
7.52	0.222243	0.169736
7.53	0.225905	0.185467
7.54	0.240657	0.204044
7.55	0.215528	0.213404
7.56	0.214005	0.177791
7.57	0.206236	0.172898
7.58	0.226422	0.177666
7.59	0.204504	0.176066
7.6	0.238777	0.179967
7.61	0.23857	0.161025
7.62	0.259	0.160665
7.63	0.232621	0.169562
7.64	0.256983	0.178212
7.65	0.254903	0.162045
7.66	0.241009	0.160596
7.67	0.245978	0.166171
7.68	0.248301	0.17705
7.69	0.246646	0.170392
7.7	0.249826	0.157917
7.71	0.249816	0.155712
7.72	0.247514	0.159421
7.73	0.26165	0.153751
7.74	0.268174	0.162509
7.75	0.268758	0.181992
7.76	0.274541	0.159648
7.77	0.269172	0.153346
7.78	0.250606	0.148828
7.79	0.258664	0.155105
7.8	0.249201	0.168747
7.81	0.264085	0.157321
7.82	0.284501	0.161954
7.83	0.250752	0.170172
7.84	0.233207	0.188274
7.85	0.213016	0.175033
7.86	0.24344	0.151318
7.87	0.229608	0.155492
7.88	0.252638	0.16317
7.89	0.245166	0.181869
7.9	0.241115	0.159871
7.91	0.244602	0.178908
7.92	0.237694	0.154007
7.93	0.255451	0.149439
7.94	0.262224	0.14683
7.95	0.249188	0.15181
7.96	0.252365	0.142154
7.97	0.256536	0.165849
7.98	0.258163	0.164412
7.99	0.259578	0.157977
8	0.237427	0.145096
8.01	0.276811	0.14885
8.02	0.253731	0.154953
8.03	0.26104	0.165449
8.04	0.258872	0.174693
8.05	0.270582	0.180446
8.06	0.272877	0.169351
8.07	0.277896	0.164705
8.08	0.253976	0.162568
8.09	0.239894	0.16233
8.1	0.258604	0.176163
8.11	0.256501	0.177538
8.12	0.255154	0.181614
8.13	0.238329	0.169124
8.14	0.237911	0.170365
8.15	0.243043	0.161792
8.16	0.219406	0.164413
8.17	0.231634	0.158386
8.18	0.227633	0.155109
8.19	0.243004	0.164773
8.2	0.242409	0.163007
8.21	0.259354	0.186088
8.22	0.260782	0.168061
8.23	0.266823	0.153012
8.24	0.252887	0.161807
8.25	0.264259	0.164863
8.26	0.24766	0.178425
8.27	0.247026	0.163599
8.28	0.240489	0.160479
8.29	0.231048	0.167972
8.3	0.241504	0.188921
8.31	0.242641	0.19767
8.32	0.240834	0.174093
8.33	0.235884	0.180317
8.34	0.221693	0.188257
8.35	0.202985	0.192374
8.36	0.217733	0.181115
8.37	0.219676	0.186515
8.38	0.2211	0.176529
8.39	0.24832	0.171917
8.4	0.249934	0.168329
8.41	0.243713	0.168218
8.42	0.234847	0.18298
8.43	0.241657	0.180976
8.44	0.247358	0.174172
8.45	0.239929	0.151653
8.46	0.24087	0.15344
8.47	0.238658	0.188059
8.48	0.247965	0.162841
8.49	0.237158	0.16805
8.5	0.243094	0.174306
8.51	0.235875	0.175993
8.52	0.254301	0.184325
8.53	0.22955	0.183722
8.54	0.253498	0.185415
8.55	0.233359	0.221447
8.56	0.220544	0.198645
8.57	0.236461	0.204798
8.58	0.251134	0.178728
8.59	0.268687	0.17601
8.6	0.273839	0.18846
8.61	0.250931	0.204125
8.62	0.25057	0.191298
8.63	0.278851	0.186609
8.64	0.268173	0.176361
8.65	0.272072	0.177032
8.66	0.259213	0.193505
8.67	0.242347	0.184373
8.68	0.254166	0.164348
8.69	0.245683	0.154061
8.7	0.236314	0.150869
8.71	0.249916	0.156964
8.72	0.218053	0.163289
8.73	0.23953	0.18016
8.74	0.257395	0.157151
8.75	0.266125	0.156987
8.76	0.226876	0.15546
8.77	0.223278	0.164297
8.78	0.216593	0.166504
8.79	0.23948	0.15881
8.8	0.264543	0.170767
8.81	0.272343	0.178709
8.82	0.270249	0.166863
8.83	0.266936	0.149172
8.84	0.252573	0.157817
8.85	0.249713	0.154651
8.86	0.250015	0.145929
8.87	0.260775	0.14552
8.88	0.281072	0.145476
8.89	0.28947	0.130078
8.9	0.28813	0.144575
8.91	0.281239	0.13446
8.92	0.298794	0.142886
8.93	0.288048	0.138038
8.94	0.279633	0.143646
8.95	0.276129	0.147716
8.96	0.258836	0.137157
8.97	0.241816	0.153131
8.98	0.265385	0.162528
8.99	0.260509	0.164142
9	0.248145	0.157093
9.01	0.270785	0.157148
9.02	0.249036	0.164496
9.03	0.263669	0.155406
9.04	0.29472	0.146099
9.05	0.285296	0.137904
9.06	0.268514	0.140644
9.07	0.271875	0.137849
9.08	0.295388	0.154786
9.09	0.269305	0.150791
9.1	0.290146	0.140197
9.11	0.288701	0.152888
9.12	0.287073	0.160108
9.13	0.268802	0.146169
9.14	0.261619	0.151076
9.15	0.263668	0.147791
9.16	0.282506	0.152858
9.17	0.258728	0.150895
9.18	0.267084	0.152027
9.19	0.258075	0.178424
9.2	0.260039	0.175034
9.21	0.279916	0.193866
9.22	0.291749	0.193504
9.23	0.279667	0.179976
9.24	0.267764	0.181371
9.25	0.262403	0.177623
9.26	0.294446	0.185826
9.27	0.277548	0.182632
9.28	0.290248	0.182838
9.29	0.253425	0.188422
9.3	0.273057	0.158279
9.31	0.263373	0.172501
9.32	0.265707	0.191132
9.33	0.262699	0.179039
9.34	0.246305	0.196946
9.35	0.244457	0.188764
9.36	0.270995	0.204004
9.37	0.267688	0.182371
9.38	0.267703	0.188966
9.39	0.272187	0.191159
9.4	0.288485	0.192485
9.41	0.24994	0.202756
9.42	0.266815	0.174764
9.43	0.255711	0.166941
9.44	0.266339	0.17488
9.45	0.268917	0.145057
9.46	0.24486	0.157673
9.47	0.258992	0.140921
9.48	0.264776	0.151534
9.49	0.240471	0.14804
9.5	0.248984	0.173415
9.51	0.263732	0.169859
9.52	0.263663	0.163296
9.53	0.257262	0.176803
9.54	0.27571	0.15851
9.55	0.275643	0.168405
9.56	0.256748	0.181247
9.57	0.26772	0.185767
9.58	0.244117	0.210232
9.59	0.249521	0.216774
9.6	0.242088	0.198291
9.61	0.271742	0.18068
9.62	0.286643	0.186433
9.63	0.300557	0.170613
9.64	0.28124	0.180239
9.65	0.272486	0.18124
9.66	0.264487	0.189331
9.67	0.275334	0.201476
9.68	0.265218	0.200573
9.69	0.258744	0.17885
9.7	0.249949	0.174024
9.71	0.246238	0.190228
9.72	0.243461	0.197963
9.73	0.255088	0.211656
9.74	0.25863	0.216534
9.75	0.249567	0.200371
9.76	0.248412	0.210721
9.77	0.261947	0.20371
9.78	0.291794	0.199302
9.79	0.302273	0.213004
9.8	0.320026	0.203723
9.81	0.311436	0.216233
9.82	0.326025	0.22026
9.83	0.289524	0.21753
9.84	0.290555	0.222012
9.85	0.310643	0.200804
9.86	0.299279	0.201909
9.87	0.29389	0.191781
9.88	0.292319	0.186163
9.89	0.293168	0.20432
9.9	0.275877	0.195525
9.91	0.29597	0.195165
9.92	0.270365	0.197493
9.93	0.282228	0.197426
9.94	0.274703	0.191489
9.95	0.29061	0.195465
9.96	0.310639	0.2107
9.97	0.311525	0.191502
9.98	0.295326	0.20063
9.99	0.305841	0.205145
10	0.320281	0.186697
10.01	0.301198	0.188291
10.02	0.299788	0.193267
10.03	0.285784	0.224619
10.04	0.300033	0.189988
10.05	0.305416	0.196896
10.06	0.306001	0.210369
10.07	0.325887	0.196053
10.08	0.296905	0.187814
10.09	0.289471	0.185566
10.1	0.284112	0.201007
10.11	0.295326	0.202282
10.12	0.31337	0.219746
10.13	0.325013	0.209535
10.14	0.297994	0.20076
10.15	0.290219	0.199743
10.16	0.276516	0.199083
10.17	0.281026	0.211204
10.18	0.265047	0.200251
10.19	0.261209	0.201715
10.2	0.246429	0.200398
10.21	0.250802	0.20962
10.22	0.243207	0.195056
10.23	0.26143	0.177752
10.24	0.257146	0.201051
10.25	0.254415	0.188388
10.26	0.256415	0.184473
10.27	0.275723	0.174303
10.28	0.263593	0.199472
10.29	0.243524	0.193942
10.3	0.23103	0.207067
10.31	0.266275	0.198313
10.32	0.259605	0.229171
10.33	0.261647	0.236077
10.34	0.27922	0.23726
10.35	0.270367	0.220498
10.36	0.277241	0.21748
10.37	0.247143	0.204226
10.38	0.27025	0.203065
10.39	0.265566	0.199916
10.4	0.282812	0.184486
10.41	0.287307	0.204671
10.42	0.30011	0.191272
10.43	0.289621	0.186537
10.44	0.320788	0.186278
10.45	0.299254	0.193332
10.46	0.304628	0.165641
10.47	0.29979	0.153835
10.48	0.309734	0.164493
10.49	0.312687	0.178175
10.5	0.303026	0.171062
10.51	0.295507	0.183525
10.52	0.293826	0.203153
10.53	0.282331	0.194623
10.54	0.283579	0.197676
10.55	0.267035	0.184266
10.56	0.266395	0.182723
10.57	0.264536	0.177729
10.58	0.259334	0.198671
10.59	0.265458	0.177546
10.6	0.280164	0.203084
10.61	0.290724	0.176301
10.62	0.274652	0.190848
10.63	0.253285	0.193468
10.64	0.252725	0.189563
10.65	0.259531	0.175241
10.66	0.272556	0.203106
10.67	0.254177	0.203582
10.68	0.287074	0.179646
10.69	0.288513	0.178315
10.7	0.285589	0.199942
10.71	0.272964	0.170405
10.72	0.28271	0.151569
10.73	0.288449	0.153705
10.74	0.271452	0.155841
10.75	0.279656	0.154294
10.76	0.266732	0.163559
10.77	0.269327	0.186316
10.78	0.272885	0.185235
10.79	0.281778	0.196235
10.8	0.277331	0.194317
10.81	0.27572	0.196145
10.82	0.285733	0.172859
10.83	0.271495	0.186529
10.84	0.267941	0.176177
10.85	0.271757	0.165687
10.86	0.257609	0.165994
10.87	0.255808	0.180551
10.88	0.263074	0.171716
10.89	0.268409	0.168372
10.9	0.273604	0.17966
10.91	0.301204	0.168612
10.92	0.279185	0.179547
10.93	0.265145	0.192424
10.94	0.276699	0.189499
10.95	0.289909	0.193363
10.96	0.286451	0.176346
10.97	0.278858	0.179386
10.98	0.275252	0.191817
10.99	0.282333	0.190703
11	0.296078	0.193544
11.01	0.288835	0.186871
11.02	0.277291	0.164397
11.03	0.28408	0.16034
11.04	0.294074	0.154417
11.05	0.324005	0.153829
11.06	0.305154	0.165663
11.07	0.321896	0.167794
11.08	0.308137	0.171217
11.09	0.274002	0.176961
11.1	0.293872	0.197756
11.11	0.286741	0.20247
11.12	0.278765	0.193399
11.13	0.290383	0.187364
11.14	0.295364	0.22126
11.15	0.314734	0.214743
11.16	0.29604	0.193376
11.17	0.304969	0.210211
11.18	0.327995	0.196855
11.19	0.324245	0.215307
11.2	0.324184	0.213446
11.21	0.313431	0.226941
11.22	0.319822	0.222565
11.23	0.318452	0.259555
11.24	0.335392	0.259899
11.25	0.332551	0.248378
11.26	0.340656	0.248418
11.27	0.325579	0.213336
11.28	0.324354	0.210399
11.29	0.321977	0.219394
11.3	0.322589	0.239081
11.31	0.327449	0.218687
11.32	0.296657	0.223759
11.33	0.2848	0.215391
11.34	0.306071	0.223608
11.35	0.309472	0.232621
11.36	0.311921	0.214915
11.37	0.321716	0.234085
11.38	0.326219	0.220077
11.39	0.340991	0.223737
11.4	0.303782	0.229692
11.41	0.316601	0.260658
11.42	0.306752	0.25111
11.43	0.302902	0.246116
11.44	0.320547	0.240858
11.45	0.309872	0.2575
11.46	0.323231	0.245392
11.47	0.33056	0.255878
11.48	0.343845	0.291015
11.49	0.330593	0.28328
11.5	0.322017	0.25868
11.51	0.336479	0.255268
11.52	0.352551	0.265828
11.53	0.363866	0.264553
11.54	0.374462	0.247572
11.55	0.369272	0.245669
11.56	0.352481	0.233831
11.57	0.341707	0.214053
11.58	0.336842	0.200105
11.59	0.309033	0.218475
11.6	0.30901	0.243228
11.61	0.308186	0.275057
11.62	0.317416	0.281055
11.63	0.323964	0.277221
11.64	0.315026	0.27342
11.65	0.314617	0.276529
11.66	0.325541	0.280794
11.67	0.316565	0.250254
11.68	0.337465	0.262935
11.69	0.326522	0.285485
11.7	0.31579	0.304451
11.71	0.317391	0.301484
11.72	0.328339	0.294665
11.73	0.33248	0.287278
11.74	0.292978	0.29065
11.75	0.289376	0.255996
11.76	0.290667	0.230843
11.77	0.294176	0.262046
11.78	0.301149	0.252179
11.79	0.324345	0.243276
11.8	0.326276	0.245619
11.81	0.30922	0.241815
11.82	0.327672	0.240754
11.83	0.325612	0.284711
11.84	0.286097	0.279185
11.85	0.304656	0.293778
11.86	0.316746	0.263562
11.87	0.302551	0.24366
11.88	0.284052	0.270497
11.89	0.283833	0.264683
11.9	0.290621	0.252072
11.91	0.287275	0.253642
11.92	0.280811	0.256765
11.93	0.298671	0.281636
11.94	0.280129	0.292592
11.95	0.291421	0.314571
11.96	0.30637	0.294641
11.97	0.281798	0.294554
11.98	0.303287	0.282992
11.99	0.31209	0.261406
12	0.326491	0.291125
12.01	0.345977	0.298642
12.02	0.327534	0.298025
12.03	0.328443	0.301182
12.04	0.28903	0.303279
12.05	0.300502	0.303356
12.06	0.314623	0.300582
12.07	0.313421	0.284654
12.08	0.314843	0.293952
12.09	0.302411	0.258712
12.1	0.312359	0.250091
12.11	0.322264	0.247162
12.12	0.315933	0.24309
12.13	0.317188	0.253726
12.14	0.302635	0.233271
12.15	0.312418	0.237897
12.16	0.313463	0.228195
12.17	0.306099	0.225174
12.18	0.32573	0.219564
12.19	0.3114	0.250584
12.2	0.317425	0.254894
12.21	0.316351	0.260701
12.22	0.326802	0.25073
12.23	0.305491	0.24452
12.24	0.307871	0.221611
12.25	0.304078	0.215001
12.26	0.292474	0.213506
12.27	0.305776	0.182104
12.28	0.309449	0.191171
12.29	0.310341	0.194325
12.3	0.307669	0.202592
12.31	0.312802	0.20918
12.32	0.30242	0.209373
12.33	0.298881	0.199736
12.34	0.336242	0.229903
12.35	0.319256	0.241277
12.36	0.30882	0.237209
12.37	0.297036	0.242843
12.38	0.272365	0.25245
12.39	0.304537	0.238964
12.4	0.313571	0.219598
12.41	0.323368	0.212353
12.42	0.347008	0.232058
12.43	0.343342	0.199647
12.44	0.318034	0.228859
12.45	0.329703	0.243686
12.46	0.336795	0.261136
12.47	0.337125	0.258706
12.48	0.306484	0.259301
12.49	0.335398	0.237146
12.5	0.358972	0.220986
12.51	0.336118	0.213984
12.52	0.33849	0.21847
12.53	0.299232	0.215544
12.54	0.329896	0.221165
12.55	0.358528	0.212966
12.56	0.330901	0.223328
12.57	0.34014	0.205298
12.58	0.346071	0.213178
12.59	0.31526	0.222392
12.6	0.339574	0.210839
12.61	0.350891	0.211872
12.62	0.343927	0.213936
12.63	0.339869	0.21787
12.64	0.344441	0.230315
12.65	0.343388	0.218117
12.66	0.335881	0.210939
12.67	0.351269	0.198692
12.68	0.334264	0.214307
12.69	0.329445	0.216961
12.7	0.320657	0.222676
12.71	0.294812	0.206796
12.72	0.328736	0.237024
12.73	0.3204	0.256851
12.74	0.319871	0.24
12.75	0.30642	0.249265
12.76	0.30623	0.245439
12.77	0.322503	0.255032
12.78	0.331664	0.262246
12.79	0.318484	0.24181
12.8	0.30451	0.231546
12.81	0.314496	0.209803
12.82	0.314294	0.2128
12.83	0.341945	0.227609
12.84	0.314869	0.199796
12.85	0.316694	0.226341
12.86	0.348261	0.221472
12.87	0.346603	0.204509
12.88	0.325784	0.219248
12.89	0.341605	0.210555
12.9	0.325368	0.190489
12.91	0.3176	0.197651
12.92	0.310797	0.198946
12.93	0.310207	0.204435
12.94	0.323966	0.191234
12.95	0.329973	0.217168
12.96	0.318049	0.222828
12.97	0.310398	0.215233
12.98	0.306353	0.21327
12.99	0.280677	0.204746
13	0.301948	0.212246
13.01	0.282432	0.220696
13.02	0.303568	0.22456
13.03	0.294426	0.216438
13.04	0.294065	0.214096
13.05	0.310598	0.21261
13.06	0.314426	0.242023
13.07	0.366518	0.266061
13.08	0.353333	0.270915
13.09	0.352565	0.264572
13.1	0.356352	0.264818
13.11	0.368024	0.274633
13.12	0.347892	0.267353
13.13	0.388252	0.267203
13.14	0.340964	0.263008
13.15	0.332261	0.267014
13.16	0.363848	0.261892
13.17	0.354048	0.263031
13.18	0.344323	0.261264
13.19	0.365986	0.236287
13.2	0.365925	0.248571
13.21	0.328033	0.253395
13.22	0.290468	0.249941
13.23	0.305351	0.257432
13.24	0.305121	0.23877
13.25	0.302245	0.233199
13.26	0.310052	0.222704
13.27	0.31109	0.224008
13.28	0.326644	0.220973
13.29	0.345158	0.238344
13.3	0.334696	0.215959
13.31	0.356851	0.226869
13.32	0.366977	0.194581
13.33	0.366407	0.231793
13.34	0.346295	0.232312
13.35	0.375207	0.257179
13.36	0.381632	0.237076
13.37	0.354603	0.23491
13.38	0.354629	0.225813
13.39	0.361782	0.199471
13.4	0.361983	0.209485
13.41	0.359768	0.220786
13.42	0.38443	0.239007
13.43	0.344784	0.230537
13.44	0.348813	0.222638
13.45	0.373314	0.248869
13.46	0.359671	0.26023
13.47	0.373741	0.22915
13.48	0.411014	0.232657
13.49	0.385983	0.247161
13.5	0.35686	0.250064
13.51	0.371749	0.265769
13.52	0.352463	0.27618
13.53	0.336741	0.275451
13.54	0.342335	0.250098
13.55	0.332087	0.272394
13.56	0.329741	0.287517
13.57	0.355553	0.281369
13.58	0.34793	0.2587
13.59	0.342726	0.245478
13.6	0.343674	0.25838
13.61	0.378953	0.254105
13.62	0.370517	0.235346
13.63	0.363082	0.260248
13.64	0.352579	0.251599
13.65	0.381162	0.238829
13.66	0.360575	0.23247
13.67	0.360487	0.235719
13.68	0.379726	0.254785
13.69	0.37843	0.235781
13.7	0.342428	0.212572
13.71	0.369982	0.231439
13.72	0.334397	0.240074
13.73	0.310405	0.232891
13.74	0.317721	0.248176
13.75	0.347979	0.244845
13.76	0.341702	0.235758
13.77	0.373177	0.235956
13.78	0.385291	0.254201
13.79	0.366617	0.242522
13.8	0.370592	0.248701
13.81	0.385064	0.254283
13.82	0.386102	0.220058
13.83	0.39059	0.233822
13.84	0.385165	0.26039
13.85	0.371035	0.244133
13.86	0.366705	0.235993
13.87	0.345474	0.245914
13.88	0.319317	0.226203
13.89	0.30808	0.251118
13.9	0.319686	0.226157
13.91	0.325728	0.229898
13.92	0.321957	0.216083
13.93	0.320171	0.215482
13.94	0.322011	0.225696
13.95	0.325364	0.223682
13.96	0.320293	0.245048
13.97	0.33562	0.251203
13.98	0.338349	0.259482
13.99	0.319488	0.263937
14	0.343014	0.254155
14.01	0.33633	0.269897
14.02	0.356729	0.279014
14.03	0.345247	0.271917
14.04	0.340276	0.289994
14.05	0.343876	0.298136
14.06	0.352539	0.276892
14.07	0.350131	0.284986
14.08	0.344476	0.303158
14.09	0.366715	0.286985
14.1	0.367677	0.265757
14.11	0.385731	0.282812
14.12	0.366286	0.292893
14.13	0.365785	0.274506
14.14	0.383002	0.274334
14.15	0.356312	0.289276
14.16	0.371783	0.280743
14.17	0.344634	0.286649
14.18	0.367875	0.258963
14.19	0.368856	0.284263
14.2	0.385244	0.263282
14.21	0.373696	0.257645
14.22	0.379145	0.28753
14.23	0.378227	0.303642
14.24	0.369292	0.279052
14.25	0.36639	0.284875
14.26	0.342698	0.279716
14.27	0.360771	0.280711
14.28	0.385274	0.293396
14.29	0.376911	0.263466
14.3	0.360211	0.275875
14.31	0.330256	0.295238
14.32	0.375395	0.293247
14.33	0.384939	0.297112
14.34	0.38852	0.282351
14.35	0.396133	0.287476
14.36	0.371442	0.286529
14.37	0.394517	0.29783
14.38	0.395047	0.277436
14.39	0.36183	0.300969
14.4	0.336066	0.298181
14.41	0.36092	0.305548
14.42	0.366699	0.312928
14.43	0.374917	0.328037
14.44	0.388228	0.335931
14.45	0.365678	0.313317
14.46	0.355879	0.310787
14.47	0.3532	0.318671
14.48	0.339764	0.294997
14.49	0.329934	0.299556
14.5	0.318213	0.313859
14.51	0.329245	0.318751
14.52	0.336821	0.302781
14.53	0.338277	0.325239
14.54	0.336728	0.314068
14.55	0.354975	0.330096
14.56	0.33686	0.328156
14.57	0.330361	0.357239
14.58	0.343656	0.341954
14.59	0.361562	0.338117
14.6	0.335317	0.336235
14.61	0.35006	0.337939
14.62	0.322327	0.336374
14.63	0.336686	0.344033
14.64	0.364428	0.331927
14.65	0.355123	0.330247
14.66	0.342015	0.34355
14.67	0.321045	0.320767
14.68	0.321194	0.331004
14.69	0.33263	0.290203
14.7	0.324737	0.290599
14.71	0.320393	0.298014
14.72	0.348305	0.292772
14.73	0.320798	0.288166
14.74	0.315173	0.315626
14.75	0.301398	0.314684
14.76	0.293803	0.311724
14.77	0.301795	0.328478
14.78	0.284792	0.332643
14.79	0.287165	0.330531
14.8	0.272872	0.333533
14.81	0.286388	0.294265
14.82	0.288782	0.27056
14.83	0.304431	0.270755
14.84	0.270243	0.266583
14.85	0.282155	0.283045
14.86	0.296171	0.279704
14.87	0.293818	0.277635
14.88	0.311279	0.302538
14.89	0.310848	0.312332
14.9	0.328386	0.273652
14.91	0.301916	0.298372
14.92	0.314733	0.291203
14.93	0.314492	0.30862
14.94	0.297006	0.31116
14.95	0.310228	0.310787
14.96	0.299519	0.286997
14.97	0.284892	0.291118
14.98	0.300144	0.297155
14.99	0.300433	0.299878
15	0.301543	0.31125
15.01	0.303895	0.306916
15.02	0.31075	0.277143
15.03	0.332418	0.291643
15.04	0.322858	0.281092
15.05	0.319757	0.293221
15.06	0.341059	0.305847
15.07	0.315704	0.312893
15.08	0.294992	0.299206
15.09	0.29593	0.293346
15.1	0.279825	0.290286
15.11	0.283791	0.309864
15.12	0.282821	0.304699
15.13	0.272745	0.301256
15.14	0.276684	0.307501
15.15	0.274786	0.29115
15.16	0.282195	0.267977
15.17	0.298696	0.290121
15.18	0.323445	0.308165
15.19	0.328256	0.310654
15.2	0.33351	0.288855
15.21	0.316909	0.291229
15.22	0.324776	0.309304
15.23	0.345316	0.330465
15.24	0.357378	0.353213
15.25	0.352702	0.300634
15.26	0.347593	0.316368
15.27	0.302657	0.324194
15.28	0.294328	0.299978
15.29	0.317763	0.321989
15.3	0.31397	0.321988
15.31	0.352483	0.314014
15.32	0.330576	0.324044
15.33	0.347283	0.318396
15.34	0.322394	0.352798
15.35	0.305532	0.349075
15.36	0.33336	0.346288
15.37	0.313496	0.370684
15.38	0.318053	0.385343
15.39	0.315147	0.366698
15.4	0.302373	0.364115
15.41	0.286192	0.351338
15.42	0.29446	0.373379
15.43	0.276275	0.409856
15.44	0.281472	0.396221
15.45	0.313769	0.388509
15.46	0.33755	0.3647
15.47	0.326216	0.374265
15.48	0.316047	0.419572
15.49	0.309289	0.419395
15.5	0.306068	0.418965
15.51	0.284354	0.408151
15.52	0.325031	0.446334
15.53	0.307578	0.417803
15.54	0.301271	0.389413
15.55	0.311719	0.377428
15.56	0.321128	0.352107
15.57	0.288272	0.342113
15.58	0.292257	0.343856
15.59	0.299123	0.311417
15.6	0.31134	0.29483
15.61	0.294472	0.335232
15.62	0.325028	0.320628
15.63	0.293391	0.303462
15.64	0.302451	0.320785
15.65	0.305229	0.330346
15.66	0.313347	0.292383
15.67	0.322854	0.302806
15.68	0.301455	0.339048
15.69	0.323802	0.302223
15.7	0.328897	0.318894
15.71	0.337333	0.341998
15.72	0.357907	0.332912
15.73	0.342986	0.326204
15.74	0.329066	0.309824
15.75	0.32811	0.326782
15.76	0.314897	0.328313
15.77	0.310124	0.310791
15.78	0.315561	0.304055
15.79	0.293981	0.327515
15.8	0.31046	0.329444
15.81	0.297064	0.366143
15.82	0.285078	0.358218
15.83	0.283628	0.356777
15.84	0.321513	0.35007
15.85	0.336395	0.364755
15.86	0.320755	0.372932
15.87	0.323685	0.357986
15.88	0.310408	0.355754
15.89	0.324675	0.341041
15.9	0.314104	0.318581
15.91	0.326186	0.297658
15.92	0.314617	0.310634
15.93	0.301642	0.350135
15.94	0.289282	0.325828
15.95	0.296758	0.323907
15.96	0.290073	0.302463
15.97	0.319594	0.308605
15.98	0.316675	0.301708
15.99	0.326425	0.325235
16	0.324575	0.311725
16.01	0.327052	0.316706
16.02	0.338022	0.324478
16.03	0.326998	0.33556
16.04	0.336575	0.331402
16.05	0.311746	0.314866
16.06	0.314768	0.314558
16.07	0.304129	0.334236
16.08	0.305798	0.308901
16.09	0.319383	0.30979
16.1	0.308964	0.316019
16.11	0.289254	0.327245
16.12	0.26571	0.321576
16.13	0.295101	0.309381
16.14	0.282558	0.302433
16.15	0.274918	0.287536
16.16	0.274826	0.287765
16.17	0.265045	0.306446
16.18	0.261047	0.300111
16.19	0.261275	0.321926
16.2	0.265262	0.303666
16.21	0.252111	0.288903
16.22	0.280058	0.277913
16.23	0.275474	0.291046
16.24	0.290371	0.277698
16.25	0.287678	0.291557
16.26	0.308432	0.300672
16.27	0.302571	0.285224
16.28	0.321322	0.287346
16.29	0.321833	0.330709
16.3	0.366854	0.289977
16.31	0.326148	0.297453
16.32	0.338893	0.291404
16.33	0.367303	0.302242
16.34	0.340477	0.303297
16.35	0.348653	0.324251
16.36	0.337306	0.347284
16.37	0.32049	0.331186
16.38	0.301313	0.352508
16.39	0.32221	0.370696
16.4	0.321292	0.363551
16.41	0.329554	0.3233
16.42	0.304397	0.314641
16.43	0.302155	0.298082
16.44	0.347347	0.313837
16.45	0.341545	0.325696
16.46	0.321556	0.302347
16.47	0.320412	0.301505
16.48	0.32314	0.32567
16.49	0.316238	0.309438
16.5	0.324672	0.298073
16.51	0.325405	0.329671
16.52	0.326798	0.311818
16.53	0.350352	0.321462
16.54	0.357299	0.319474
16.55	0.371494	0.341156
16.56	0.343773	0.341662
16.57	0.346997	0.376643
16.58	0.360019	0.358972
16.59	0.347417	0.369987
16.6	0.362815	0.383489
16.61	0.361344	0.392831
16.62	0.379979	0.390366
16.63	0.371276	0.337028
16.64	0.354498	0.353899
16.65	0.348059	0.363263
16.66	0.355278	0.367182
16.67	0.330366	0.364543
16.68	0.34764	0.348486
16.69	0.340885	0.366719
16.7	0.337471	0.363169
16.71	0.344684	0.361257
16.72	0.361117	0.355495
16.73	0.367085	0.337145
16.74	0.342507	0.369887
16.75	0.319013	0.378376
16.76	0.330315	0.359948
16.77	0.323509	0.353862
16.78	0.329991	0.375548
16.79	0.353274	0.392792
16.8	0.392198	0.374088
16.81	0.397271	0.362901
16.82	0.369041	0.363304
16.83	0.319053	0.400369
16.84	0.318922	0.400515
16.85	0.318188	0.376115
16.86	0.33106	0.365737
16.87	0.35311	0.346144
16.88	0.36407	0.342483
16.89	0.349456	0.321113
16.9	0.350753	0.366215
16.91	0.329955	0.350228
16.92	0.326381	0.354102
16.93	0.32061	0.32087
16.94	0.336007	0.323673
16.95	0.319017	0.327921
16.96	0.328843	0.354487
16.97	0.339641	0.356861
16.98	0.334138	0.351788
16.99	0.317423	0.304969
17	0.316075	0.324986
17.01	0.317638	0.314394
17.02	0.34256	0.317174
17.03	0.337701	0.317167
17.04	0.327716	0.295496
17.05	0.35508	0.302634
17.06	0.342976	0.328074
17.07	0.329641	0.330842
17.08	0.326422	0.313719
17.09	0.322704	0.318424
17.1	0.36487	0.317103
17.11	0.362329	0.340064
17.12	0.351215	0.320502
17.13	0.33164	0.309234
17.14	0.341045	0.314107
17.15	0.361977	0.325608
17.16	0.364703	0.31569
17.17	0.346279	0.296911
17.18	0.340633	0.282323
17.19	0.336207	0.295917
17.2	0.330118	0.306355
17.21	0.341743	0.303714
17.22	0.317771	0.317165
17.23	0.345822	0.315743
17.24	0.352714	0.307634
17.25	0.365932	0.303246
17.26	0.346269	0.291645
17.27	0.314323	0.315815
17.28	0.341879	0.328561
17.29	0.351491	0.321178
17.3	0.352467	0.341772
17.31	0.37301	0.351518
17.32	0.357089	0.36449
17.33	0.378302	0.333337
17.34	0.382629	0.345678
17.35	0.368881	0.345925
17.36	0.335584	0.385658
17.37	0.321613	0.380056
17.38	0.314623	0.380051
17.39	0.289907	0.387438
17.4	0.305606	0.387349
17.41	0.313149	0.354417
17.42	0.338979	0.374958
17.43	0.309791	0.370071
17.44	0.329164	0.375907
17.45	0.332434	0.368032
17.46	0.329336	0.370899
17.47	0.310837	0.354163
17.48	0.285538	0.375722
17.49	0.2966	0.380759
17.5	0.306914	0.369613
17.51	0.313552	0.371264
17.52	0.336672	0.335952
17.53	0.327705	0.307557
17.54	0.336565	0.324914
17.55	0.335795	0.307203
17.56	0.321035	0.327871
17.57	0.325197	0.344742
17.58	0.358366	0.364451
17.59	0.343667	0.329871
17.6	0.354615	0.327065
17.61	0.341936	0.340718
17.62	0.367417	0.347899
17.63	0.386303	0.342131
17.64	0.374084	0.337339
17.65	0.353658	0.348683
17.66	0.386432	0.352856
17.67	0.354896	0.363472
17.68	0.34417	0.354663
17.69	0.334759	0.365316
17.7	0.361042	0.370088
17.71	0.342974	0.375672
17.72	0.336294	0.374264
17.73	0.339549	0.387039
17.74	0.34698	0.35092
17.75	0.32042	0.372378
17.76	0.319251	0.375849
17.77	0.337004	0.400464
17.78	0.346272	0.356913
17.79	0.313739	0.348269
17.8	0.327866	0.361007
17.81	0.315525	0.353407
17.82	0.327516	0.357858
17.83	0.330425	0.365142
17.84	0.324398	0.329927
17.85	0.330783	0.337788
17.86	0.358278	0.364345
17.87	0.355228	0.339644
17.88	0.347626	0.348422
17.89	0.334382	0.372907
17.9	0.332396	0.363632
17.91	0.334118	0.334794
17.92	0.325023	0.33491
17.93	0.350786	0.321933
17.94	0.354936	0.332554
17.95	0.357623	0.333088
17.96	0.35076	0.34387
17.97	0.346623	0.332158
17.98	0.331291	0.341
17.99	0.328403	0.325972
18	0.329267	0.320126
18.01	0.322516	0.297992
18.02	0.330457	0.325293
18.03	0.347837	0.299007
18.04	0.35281	0.332314
18.05	0.350909	0.341595
18.06	0.346483	0.307985
18.07	0.336213	0.321072
18.08	0.351971	0.314165
18.09	0.361449	0.304445
18.1	0.354773	0.299696
18.11	0.343389	0.281911
18.12	0.345737	0.266871
18.13	0.338489	0.268251
18.14	0.346404	0.288597
18.15	0.34755	0.299622
18.16	0.369547	0.294966
18.17	0.366988	0.305155
18.18	0.369496	0.310009
18.19	0.361671	0.294949
18.2	0.365562	0.303308
18.21	0.357386	0.280103
18.22	0.376856	0.27551
18.23	0.391609	0.295371
18.24	0.396137	0.294869
18.25	0.394625	0.295496
18.26	0.396884	0.290453
18.27	0.37947	0.328994
18.28	0.369119	0.330106
18.29	0.342444	0.321685
18.3	0.342498	0.317823
18.31	0.336752	0.299378
18.32	0.294641	0.292839
18.33	0.327491	0.283037
18.34	0.295562	0.283063
18.35	0.292658	0.293533
18.36	0.292406	0.299108
18.37	0.297852	0.298271
18.38	0.295797	0.307605
18.39	0.302862	0.28545
18.4	0.320814	0.292259
18.41	0.336328	0.314715
18.42	0.291307	0.340998
18.43	0.344926	0.299266
18.44	0.368459	0.322634
18.45	0.35843	0.311534
18.46	0.357968	0.312894
18.47	0.379308	0.327364
18.48	0.396743	0.34115
18.49	0.387424	0.354743
18.5	0.361315	0.347504
18.51	0.370716	0.31708
18.52	0.373211	0.308567
18.53	0.361146	0.309302
18.54	0.32585	0.324724
18.55	0.33891	0.336497
18.56	0.320248	0.324811
18.57	0.344334	0.34361
18.58	0.336259	0.333422
18.59	0.336012	0.336563
18.6	0.355804	0.309696
18.61	0.343	0.287031
18.62	0.351282	0.303534
18.63	0.340238	0.293778
18.64	0.364094	0.295129
18.65	0.385576	0.272053
18.66	0.374755	0.279724
18.67	0.384501	0.290706
18.68	0.41314	0.331812
18.69	0.405018	0.352518
18.7	0.394053	0.337662
18.71	0.391518	0.367118
18.72	0.363852	0.337703
18.73	0.368426	0.301484
18.74	0.362013	0.29713
18.75	0.345104	0.333078
18.76	0.341277	0.33848
18.77	0.335216	0.35312
18.78	0.342834	0.310178
18.79	0.354245	0.322773
18.8	0.336611	0.310553
18.81	0.314716	0.338066
18.82	0.306161	0.299891
18.83	0.30137	0.321044
18.84	0.286996	0.330187
18.85	0.310501	0.335638
18.86	0.314735	0.341617
18.87	0.336454	0.3653
18.88	0.326238	0.36827
18.89	0.311405	0.341353
18.9	0.291523	0.357926
18.91	0.314484	0.339301
18.92	0.3076	0.30159
18.93	0.301323	0.331158
18.94	0.31918	0.314833
18.95	0.329898	0.323165
18.96	0.343836	0.349617
18.97	0.312093	0.340858
18.98	0.33445	0.350731
18.99	0.31031	0.362775
19	0.331793	0.3485
19.01	0.347212	0.335992
19.02	0.320237	0.345676
19.03	0.331271	0.33525
19.04	0.354869	0.34832
19.05	0.361689	0.350345
19.06	0.36685	0.342994
19.07	0.388473	0.350533
19.08	0.365604	0.313555
19.09	0.38504	0.318956
19.1	0.363879	0.330165
19.11	0.366758	0.332023
19.12	0.41515	0.300155
19.13	0.39735	0.295102
19.14	0.416201	0.306107
19.15	0.393426	0.301717
19.16	0.390806	0.316432
19.17	0.378598	0.304624
19.18	0.399657	0.294245
19.19	0.383312	0.307861
19.2	0.372048	0.317052
19.21	0.372171	0.297521
19.22	0.375129	0.291983
19.23	0.340361	0.305337
19.24	0.353399	0.3083
19.25	0.354977	0.285632
19.26	0.350672	0.293914
19.27	0.345922	0.282173
19.28	0.349109	0.284468
19.29	0.372356	0.276736
19.3	0.38219	0.290529
19.31	0.380203	0.2827
19.32	0.389029	0.293716
19.33	0.34173	0.281148
19.34	0.340082	0.279446
19.35	0.370202	0.267171
19.36	0.362172	0.279809
19.37	0.356788	0.293944
19.38	0.375836	0.310674
19.39	0.378074	0.295175
19.4	0.389687	0.27671
19.41	0.388408	0.283741
19.42	0.385583	0.278108
19.43	0.376712	0.277387
19.44	0.363434	0.2924
19.45	0.347987	0.285659
19.46	0.331355	0.281842
19.47	0.361532	0.301841
19.48	0.33809	0.31162
19.49	0.364205	0.322347
19.5	0.368589	0.348606
19.51	0.354991	0.347963
19.52	0.373504	0.352244
19.53	0.357063	0.300194
19.54	0.349335	0.313444
19.55	0.341836	0.279155
19.56	0.323925	0.280547
19.57	0.343351	0.295319
19.58	0.373514	0.311713
19.59	0.363499	0.324422
19.6	0.381851	0.31994
19.61	0.381549	0.332841
19.62	0.368647	0.319248
19.63	0.344373	0.320512
19.64	0.358974	0.288593
19.65	0.344357	0.309678
19.66	0.352396	0.303411
19.67	0.354171	0.296473
19.68	0.362963	0.295238
19.69	0.353451	0.318444
19.7	0.324962	0.343578
19.71	0.285413	0.369096
19.72	0.276394	0.354702
19.73	0.288826	0.371027
19.74	0.326202	0.352617
19.75	0.30656	0.338648
19.76	0.311996	0.356859
19.77	0.314789	0.364308
19.78	0.311033	0.340005
19.79	0.309577	0.351606
19.8	0.300943	0.359704
19.81	0.283327	0.374638
19.82	0.308106	0.347096
19.83	0.318863	0.3651
19.84	0.357158	0.353011
19.85	0.351476	0.360794
19.86	0.340513	0.358872
19.87	0.341051	0.379286
19.88	0.372623	0.352344
19.89	0.37652	0.35251
19.9	0.372032	0.350737
19.91	0.373115	0.333836
19.92	0.375866	0.350991
19.93	0.377588	0.374251
19.94	0.379049	0.371921
19.95	0.383068	0.366366
19.96	0.389112	0.351852
19.97	0.360838	0.399652
19.98	0.364719	0.374045
[truncated: 18,002 more rows]

## Sheet: Humam MHC II
	Free Human MHC II	Human MHC II-Vaccine			Free Human MHC II	Human MHC II-Vaccine
0	1.08e-05	1.46e-05		Average	0.234907	0.237822
0.01	0.0699045	0.084822		Stdev	0.0173345	0.0256595
0.02	0.085597	0.0883602
0.03	0.111953	0.0915607
0.04	0.101049	0.08452
0.05	0.097965	0.0949606
0.06	0.121037	0.097761
0.07	0.113613	0.116967
0.08	0.120871	0.0959094
0.09	0.119508	0.101865
0.1	0.138597	0.100521
0.11	0.137632	0.105039
0.12	0.148301	0.0913053
0.13	0.135406	0.0975897
0.14	0.138794	0.0839022
0.15	0.125862	0.0982852
0.16	0.132621	0.100009
0.17	0.147062	0.100427
0.18	0.138397	0.113619
0.19	0.138394	0.113483
0.2	0.111618	0.122985
0.21	0.113121	0.143785
0.22	0.121031	0.132246
0.23	0.118678	0.100654
0.24	0.122206	0.126573
0.25	0.130135	0.120962
0.26	0.120648	0.136877
0.27	0.128012	0.122397
0.28	0.128126	0.124727
0.29	0.13204	0.129043
0.3	0.132262	0.122383
0.31	0.14525	0.142788
0.32	0.142604	0.142307
0.33	0.168077	0.161529
0.34	0.173002	0.150707
0.35	0.164865	0.183381
0.36	0.179211	0.149092
0.37	0.167226	0.150832
0.38	0.165548	0.146275
0.39	0.17844	0.148359
0.4	0.189276	0.14106
0.41	0.162756	0.133888
0.42	0.151617	0.126781
0.43	0.152857	0.129318
0.44	0.129773	0.138056
0.45	0.156139	0.124788
0.46	0.150451	0.114142
0.47	0.14615	0.124348
0.48	0.132446	0.1207
0.49	0.153294	0.124151
0.5	0.147327	0.136651
0.51	0.160763	0.15127
0.52	0.157751	0.135982
0.53	0.148216	0.149067
0.54	0.162327	0.148863
0.55	0.168469	0.136035
0.56	0.145858	0.126657
0.57	0.150319	0.131581
0.58	0.156138	0.144085
0.59	0.162028	0.151127
0.6	0.138674	0.144191
0.61	0.140399	0.145166
0.62	0.120978	0.154595
0.63	0.133788	0.154665
0.64	0.137159	0.165483
0.65	0.158048	0.149262
0.66	0.163376	0.154111
0.67	0.143846	0.163684
0.68	0.146299	0.149064
0.69	0.138528	0.139357
0.7	0.138602	0.149409
0.71	0.143701	0.148374
0.72	0.148609	0.120908
0.73	0.156651	0.117753
0.74	0.146568	0.143376
0.75	0.129718	0.136212
0.76	0.137207	0.113513
0.77	0.144247	0.113304
0.78	0.132553	0.112362
0.79	0.138471	0.113131
0.8	0.152799	0.135592
0.81	0.149536	0.121037
0.82	0.148438	0.11438
0.83	0.155016	0.114311
0.84	0.151438	0.116374
0.85	0.131316	0.121068
0.86	0.153808	0.129211
0.87	0.159488	0.120376
0.88	0.183016	0.133212
0.89	0.175767	0.142137
0.9	0.170552	0.121581
0.91	0.167884	0.117959
0.92	0.184677	0.116868
0.93	0.166265	0.121597
0.94	0.180653	0.130618
0.95	0.186004	0.147296
0.96	0.173576	0.153823
0.97	0.166201	0.146312
0.98	0.151651	0.118969
0.99	0.150797	0.12673
1	0.195827	0.151257
1.01	0.199506	0.142174
1.02	0.171747	0.143876
1.03	0.179878	0.148409
1.04	0.16616	0.164675
1.05	0.166602	0.156005
1.06	0.151204	0.180817
1.07	0.157526	0.148888
1.08	0.148037	0.170072
1.09	0.142084	0.169554
1.1	0.132618	0.150534
1.11	0.137732	0.144224
1.12	0.140403	0.141642
1.13	0.160451	0.142124
1.14	0.170268	0.156853
1.15	0.176147	0.14314
1.16	0.173755	0.146447
1.17	0.137989	0.171103
1.18	0.132689	0.193791
1.19	0.136775	0.162072
1.2	0.153635	0.159797
1.21	0.160885	0.133686
1.22	0.176244	0.140273
1.23	0.15023	0.129704
1.24	0.154049	0.124889
1.25	0.150112	0.133387
1.26	0.142927	0.132751
1.27	0.158042	0.126239
1.28	0.165033	0.14515
1.29	0.170065	0.149412
1.3	0.151592	0.135716
1.31	0.165894	0.138147
1.32	0.16957	0.140645
1.33	0.151198	0.152827
1.34	0.150245	0.155567
1.35	0.179658	0.183968
1.36	0.171392	0.174935
1.37	0.150484	0.157973
1.38	0.146249	0.151765
1.39	0.142212	0.149705
1.4	0.157579	0.155419
1.41	0.151224	0.174173
1.42	0.157896	0.157103
1.43	0.15327	0.161807
1.44	0.156436	0.156049
1.45	0.161016	0.179459
1.46	0.147759	0.188238
1.47	0.162846	0.17785
1.48	0.172392	0.170635
1.49	0.155553	0.185576
1.5	0.16156	0.172636
1.51	0.168391	0.154487
1.52	0.169817	0.160037
1.53	0.149866	0.166483
1.54	0.1623	0.151606
1.55	0.13206	0.140105
1.56	0.169077	0.142953
1.57	0.179567	0.155917
1.58	0.162271	0.162566
1.59	0.152486	0.169345
1.6	0.166738	0.169179
1.61	0.17528	0.166944
1.62	0.180289	0.151278
1.63	0.176531	0.16047
1.64	0.171259	0.170016
1.65	0.169444	0.179125
1.66	0.168885	0.165478
1.67	0.18252	0.15765
1.68	0.156652	0.160897
1.69	0.176093	0.156977
1.7	0.155761	0.139444
1.71	0.154977	0.152316
1.72	0.174102	0.141535
1.73	0.166355	0.132055
1.74	0.159343	0.131551
1.75	0.163112	0.143548
1.76	0.154526	0.157486
1.77	0.170296	0.138487
1.78	0.179035	0.135323
1.79	0.180729	0.143819
1.8	0.187512	0.144154
1.81	0.172771	0.158179
1.82	0.163272	0.146324
1.83	0.15087	0.171938
1.84	0.170694	0.16741
1.85	0.168126	0.164572
1.86	0.17319	0.171496
1.87	0.162747	0.175127
1.88	0.173923	0.155452
1.89	0.186934	0.157434
1.9	0.159818	0.166255
1.91	0.151884	0.164261
1.92	0.175709	0.160916
1.93	0.162009	0.175074
1.94	0.151746	0.159819
1.95	0.199198	0.15465
1.96	0.1742	0.148031
1.97	0.154733	0.142157
1.98	0.134792	0.139864
1.99	0.15452	0.130927
2	0.162403	0.145694
2.01	0.147496	0.15002
2.02	0.154229	0.130845
2.03	0.148523	0.137737
2.04	0.145171	0.139178
2.05	0.163398	0.150289
2.06	0.157449	0.139496
2.07	0.165832	0.142429
2.08	0.133932	0.152899
2.09	0.151245	0.147399
2.1	0.145675	0.148338
2.11	0.157632	0.148052
2.12	0.164354	0.137211
2.13	0.14455	0.144151
2.14	0.157333	0.158749
2.15	0.175053	0.1601
2.16	0.142289	0.151827
2.17	0.150397	0.14497
2.18	0.155288	0.152621
2.19	0.16595	0.140673
2.2	0.190585	0.164214
2.21	0.188305	0.156883
2.22	0.174962	0.162857
2.23	0.157824	0.146572
2.24	0.151375	0.138996
2.25	0.150046	0.129117
2.26	0.14615	0.155363
2.27	0.146898	0.146217
2.28	0.155443	0.162699
2.29	0.141646	0.163795
2.3	0.131011	0.168844
2.31	0.136541	0.184649
2.32	0.126781	0.168979
2.33	0.135557	0.177601
2.34	0.134582	0.151443
2.35	0.119035	0.14129
2.36	0.130299	0.145975
2.37	0.12462	0.161936
2.38	0.12809	0.156527
2.39	0.13079	0.16213
2.4	0.150952	0.153844
2.41	0.180755	0.166331
2.42	0.198454	0.159715
2.43	0.204055	0.163845
2.44	0.197927	0.165245
2.45	0.166164	0.16549
2.46	0.189745	0.148831
2.47	0.197429	0.14862
2.48	0.161786	0.149618
2.49	0.159469	0.159812
2.5	0.182686	0.159513
2.51	0.174953	0.16367
2.52	0.163908	0.17194
2.53	0.141358	0.167619
2.54	0.144515	0.156489
2.55	0.144135	0.1561
2.56	0.142107	0.160949
2.57	0.146141	0.161411
2.58	0.166481	0.130039
2.59	0.169607	0.154231
2.6	0.192929	0.143683
2.61	0.19454	0.160812
2.62	0.175037	0.147815
2.63	0.151733	0.151606
2.64	0.148494	0.140231
2.65	0.154272	0.137887
2.66	0.15854	0.154736
2.67	0.146886	0.152944
2.68	0.150154	0.165237
2.69	0.145797	0.167286
2.7	0.155555	0.167775
2.71	0.1401	0.164553
2.72	0.138381	0.160923
2.73	0.167931	0.167588
2.74	0.171837	0.164979
2.75	0.182585	0.14781
2.76	0.180244	0.166427
2.77	0.183342	0.15772
2.78	0.1697	0.161269
2.79	0.180038	0.165728
2.8	0.184774	0.183567
2.81	0.187945	0.164419
2.82	0.149532	0.140521
2.83	0.183178	0.148754
2.84	0.17829	0.161828
2.85	0.177824	0.151547
2.86	0.191699	0.138791
2.87	0.198689	0.132927
2.88	0.203575	0.153002
2.89	0.193466	0.164357
2.9	0.172337	0.191834
2.91	0.174236	0.180236
2.92	0.172767	0.172416
2.93	0.177679	0.164451
2.94	0.157743	0.163963
2.95	0.154295	0.179408
2.96	0.148356	0.175916
2.97	0.164499	0.183959
2.98	0.153789	0.189649
2.99	0.165801	0.190069
3	0.177875	0.18434
3.01	0.168351	0.178095
3.02	0.159431	0.178726
3.03	0.174901	0.173185
3.04	0.152334	0.166795
3.05	0.146359	0.152762
3.06	0.153191	0.149078
3.07	0.172971	0.138339
3.08	0.182544	0.145953
3.09	0.143041	0.150851
3.1	0.163463	0.140372
3.11	0.150669	0.144956
3.12	0.140281	0.130667
3.13	0.13614	0.142289
3.14	0.165036	0.152297
3.15	0.15095	0.143926
3.16	0.154675	0.144577
3.17	0.155251	0.155367
3.18	0.146937	0.14495
3.19	0.158162	0.157684
3.2	0.152228	0.164972
3.21	0.131972	0.168022
3.22	0.129697	0.140977
3.23	0.123076	0.139918
3.24	0.130075	0.156959
3.25	0.152974	0.147552
3.26	0.173987	0.174507
3.27	0.17695	0.18131
3.28	0.191766	0.158067
3.29	0.191148	0.150569
3.3	0.204989	0.162719
3.31	0.181494	0.14348
3.32	0.196584	0.146259
3.33	0.218812	0.13868
3.34	0.182721	0.14224
3.35	0.173876	0.153986
3.36	0.168781	0.161961
3.37	0.157382	0.140742
3.38	0.168446	0.156093
3.39	0.157753	0.16185
3.4	0.152914	0.170064
3.41	0.172944	0.144216
3.42	0.159553	0.132128
3.43	0.170687	0.135946
3.44	0.15615	0.151048
3.45	0.177216	0.156236
3.46	0.152503	0.146778
3.47	0.156432	0.139873
3.48	0.161382	0.148252
3.49	0.148027	0.15758
3.5	0.146071	0.172941
3.51	0.147013	0.136156
3.52	0.121609	0.149312
3.53	0.135547	0.130202
3.54	0.150925	0.15046
3.55	0.138532	0.147975
3.56	0.146194	0.156696
3.57	0.127091	0.14564
3.58	0.123699	0.139957
3.59	0.126646	0.146218
3.6	0.1369	0.149697
3.61	0.151898	0.133578
3.62	0.16996	0.163134
3.63	0.156376	0.156529
3.64	0.161542	0.167943
3.65	0.171425	0.163657
3.66	0.169582	0.165471
3.67	0.153737	0.148497
3.68	0.154351	0.144973
3.69	0.164953	0.139826
3.7	0.153178	0.139346
3.71	0.14217	0.132354
3.72	0.145811	0.131827
3.73	0.14095	0.133766
3.74	0.138291	0.14651
3.75	0.123113	0.139518
3.76	0.128065	0.140727
3.77	0.140284	0.142406
3.78	0.120134	0.154071
3.79	0.14155	0.158629
3.8	0.157475	0.156251
3.81	0.17872	0.176655
3.82	0.169969	0.176762
3.83	0.156732	0.188109
3.84	0.132088	0.192054
3.85	0.140948	0.194428
3.86	0.140932	0.168899
3.87	0.152332	0.142506
3.88	0.145552	0.135132
3.89	0.152169	0.134179
3.9	0.160076	0.129644
3.91	0.170629	0.14435
3.92	0.145551	0.154448
3.93	0.152108	0.166596
3.94	0.150225	0.165914
3.95	0.163758	0.14621
3.96	0.154417	0.17621
3.97	0.133557	0.173132
3.98	0.128625	0.164015
3.99	0.127332	0.168403
4	0.1264	0.162429
4.01	0.157581	0.15261
4.02	0.161339	0.150433
4.03	0.167835	0.162745
4.04	0.163471	0.153153
4.05	0.150663	0.146086
4.06	0.145536	0.147435
4.07	0.152545	0.176188
4.08	0.16282	0.166806
4.09	0.159857	0.15503
4.1	0.159538	0.15768
4.11	0.169505	0.139997
4.12	0.154697	0.147937
4.13	0.174566	0.138722
4.14	0.14041	0.137485
4.15	0.139918	0.137668
4.16	0.138793	0.142313
4.17	0.132853	0.148918
4.18	0.131989	0.131672
4.19	0.130513	0.150683
4.2	0.134162	0.159198
4.21	0.133729	0.161021
4.22	0.140749	0.166454
4.23	0.128411	0.155395
4.24	0.154479	0.151911
4.25	0.159724	0.154113
4.26	0.144133	0.145811
4.27	0.159685	0.144752
4.28	0.170747	0.148939
4.29	0.16453	0.154079
4.3	0.154961	0.14789
4.31	0.141252	0.150865
4.32	0.134452	0.165855
4.33	0.14408	0.163325
4.34	0.146354	0.148426
4.35	0.144062	0.1436
4.36	0.161608	0.161323
4.37	0.135956	0.175771
4.38	0.120714	0.173731
4.39	0.128922	0.178242
4.4	0.129117	0.187433
4.41	0.134329	0.164802
4.42	0.165039	0.146122
4.43	0.155452	0.168803
4.44	0.165384	0.174691
4.45	0.164802	0.190341
4.46	0.17709	0.17734
4.47	0.17165	0.184354
4.48	0.156199	0.172097
4.49	0.149131	0.165192
4.5	0.159035	0.154435
4.51	0.135923	0.156922
4.52	0.149044	0.177214
4.53	0.156023	0.154863
4.54	0.165303	0.137082
4.55	0.139448	0.140284
4.56	0.142549	0.15375
4.57	0.152722	0.151343
4.58	0.131814	0.157332
4.59	0.151076	0.151006
4.6	0.15993	0.148648
4.61	0.198609	0.159497
4.62	0.212416	0.163516
4.63	0.193275	0.173329
4.64	0.208402	0.155528
4.65	0.194825	0.151248
4.66	0.207782	0.158167
4.67	0.175416	0.146391
4.68	0.187436	0.127507
4.69	0.172769	0.144841
4.7	0.199665	0.174122
4.71	0.182631	0.172178
4.72	0.151259	0.158357
4.73	0.157983	0.139916
4.74	0.155859	0.145095
4.75	0.140171	0.142763
4.76	0.154086	0.132316
4.77	0.153876	0.133457
4.78	0.175948	0.133463
4.79	0.177062	0.115893
4.8	0.189669	0.12049
4.81	0.185187	0.13219
4.82	0.191619	0.145537
4.83	0.202362	0.16463
4.84	0.168295	0.159841
4.85	0.172867	0.136598
4.86	0.169131	0.135791
4.87	0.169666	0.137034
4.88	0.146893	0.14732
4.89	0.166145	0.149645
4.9	0.171784	0.124376
4.91	0.198383	0.130422
4.92	0.180514	0.133825
4.93	0.185539	0.146732
4.94	0.194426	0.139302
4.95	0.183434	0.136228
4.96	0.172319	0.132166
4.97	0.160901	0.133165
4.98	0.153699	0.14245
4.99	0.146056	0.143124
5	0.151488	0.142274
5.01	0.161693	0.143842
5.02	0.152742	0.134134
5.03	0.155815	0.131712
5.04	0.145582	0.132822
5.05	0.159818	0.142693
5.06	0.156331	0.146312
5.07	0.16173	0.163367
5.08	0.133488	0.165126
5.09	0.144117	0.153073
5.1	0.139737	0.136564
5.11	0.154839	0.145214
5.12	0.166953	0.14601
5.13	0.165385	0.13997
5.14	0.158969	0.13698
5.15	0.172414	0.140533
5.16	0.177297	0.137048
5.17	0.170294	0.130671
5.18	0.166518	0.150899
5.19	0.17635	0.154597
5.2	0.162089	0.161241
5.21	0.18465	0.175089
5.22	0.214821	0.177314
5.23	0.21386	0.16978
5.24	0.202004	0.168519
5.25	0.214172	0.160675
5.26	0.199035	0.164431
5.27	0.178853	0.139524
5.28	0.179471	0.123734
5.29	0.174758	0.12007
5.3	0.189418	0.144067
5.31	0.191963	0.129615
5.32	0.171818	0.13795
5.33	0.154574	0.134334
5.34	0.162685	0.136604
5.35	0.194787	0.126537
5.36	0.206462	0.137635
5.37	0.216301	0.137432
5.38	0.217836	0.139485
5.39	0.234318	0.145147
5.4	0.209821	0.14957
5.41	0.204179	0.159726
5.42	0.206984	0.181857
5.43	0.209331	0.184186
5.44	0.195288	0.184444
5.45	0.192036	0.202357
5.46	0.174737	0.175118
5.47	0.179952	0.173534
5.48	0.167843	0.156884
5.49	0.177556	0.172255
5.5	0.185623	0.181316
5.51	0.176011	0.167949
5.52	0.178863	0.157896
5.53	0.16429	0.166259
5.54	0.154207	0.149055
5.55	0.163282	0.149814
5.56	0.174508	0.161996
5.57	0.149542	0.16495
5.58	0.176256	0.160617
5.59	0.175671	0.157712
5.6	0.185526	0.160173
5.61	0.182356	0.149063
5.62	0.177287	0.160472
5.63	0.208795	0.145389
5.64	0.20625	0.1339
5.65	0.174271	0.149975
5.66	0.193943	0.131789
5.67	0.228014	0.151209
5.68	0.220401	0.157532
5.69	0.190619	0.17353
5.7	0.198081	0.155532
5.71	0.194602	0.15265
5.72	0.181948	0.176979
5.73	0.164097	0.159748
5.74	0.17149	0.172744
5.75	0.169226	0.172375
5.76	0.194539	0.164593
5.77	0.181913	0.177293
5.78	0.208917	0.19032
5.79	0.222107	0.166004
5.8	0.227319	0.155259
5.81	0.196047	0.149834
5.82	0.170614	0.155051
5.83	0.152447	0.157653
5.84	0.176944	0.150657
5.85	0.172057	0.17625
5.86	0.177751	0.167265
5.87	0.175628	0.160973
5.88	0.164425	0.179575
5.89	0.173495	0.174609
5.9	0.158522	0.170509
5.91	0.155619	0.17196
5.92	0.15776	0.167756
5.93	0.143873	0.179704
5.94	0.140662	0.187746
5.95	0.145645	0.186407
5.96	0.147449	0.194883
5.97	0.141139	0.198343
5.98	0.144128	0.191117
5.99	0.151597	0.18796
6	0.169248	0.169402
6.01	0.156922	0.174769
6.02	0.147968	0.181783
6.03	0.149965	0.162215
6.04	0.154807	0.157343
6.05	0.160371	0.149478
6.06	0.161866	0.162349
6.07	0.175017	0.162467
6.08	0.159128	0.160493
6.09	0.181527	0.169938
6.1	0.183234	0.185464
6.11	0.18653	0.162644
6.12	0.188827	0.15686
6.13	0.20255	0.171928
6.14	0.188928	0.163709
6.15	0.173608	0.149101
6.16	0.191732	0.148338
6.17	0.18473	0.152248
6.18	0.188151	0.184284
6.19	0.170376	0.164613
6.2	0.16796	0.184393
6.21	0.187661	0.173007
6.22	0.204101	0.174745
6.23	0.194989	0.192297
6.24	0.204411	0.189063
6.25	0.188269	0.205276
6.26	0.176682	0.184185
6.27	0.169332	0.184115
6.28	0.177573	0.191318
6.29	0.175331	0.175435
6.3	0.166461	0.177019
6.31	0.156688	0.173943
6.32	0.154206	0.167399
6.33	0.154691	0.162797
6.34	0.17396	0.150986
6.35	0.169756	0.144249
6.36	0.191497	0.135112
6.37	0.183026	0.147673
6.38	0.170234	0.168972
6.39	0.176533	0.155734
6.4	0.177777	0.152301
6.41	0.179109	0.178768
6.42	0.163895	0.172031
6.43	0.159192	0.165958
6.44	0.173746	0.169883
6.45	0.174777	0.155265
6.46	0.183488	0.149357
6.47	0.181545	0.138861
6.48	0.191533	0.141402
6.49	0.164453	0.155036
6.5	0.176923	0.152815
6.51	0.203376	0.153563
6.52	0.19907	0.160013
6.53	0.203331	0.160473
6.54	0.196771	0.155581
6.55	0.187217	0.157921
6.56	0.192857	0.147824
6.57	0.200789	0.145717
6.58	0.187192	0.134163
6.59	0.175086	0.139307
6.6	0.152663	0.149874
6.61	0.174501	0.169957
6.62	0.184617	0.169925
6.63	0.195246	0.172806
6.64	0.16037	0.179502
6.65	0.174475	0.14771
6.66	0.175047	0.171049
6.67	0.1718	0.173773
6.68	0.175982	0.18079
6.69	0.196231	0.166206
6.7	0.20316	0.157681
6.71	0.203591	0.154524
6.72	0.169264	0.162503
6.73	0.184394	0.152354
6.74	0.198989	0.162042
6.75	0.216419	0.150802
6.76	0.182351	0.14843
6.77	0.166899	0.148314
6.78	0.177433	0.142722
6.79	0.150249	0.143156
6.8	0.150852	0.164064
6.81	0.164631	0.147716
6.82	0.194773	0.161769
6.83	0.177978	0.162029
6.84	0.171184	0.173332
6.85	0.159868	0.153027
6.86	0.181251	0.163026
6.87	0.195749	0.155298
6.88	0.158867	0.15235
6.89	0.174601	0.135405
6.9	0.158292	0.138121
6.91	0.147804	0.136922
6.92	0.139369	0.141033
6.93	0.151909	0.137748
6.94	0.158331	0.134752
6.95	0.151888	0.153545
6.96	0.13997	0.142714
6.97	0.152695	0.146511
6.98	0.173534	0.156607
6.99	0.164206	0.152643
7	0.142389	0.142288
7.01	0.140411	0.151859
7.02	0.157826	0.174268
7.03	0.177936	0.169844
7.04	0.179356	0.168315
7.05	0.196009	0.1483
7.06	0.19178	0.144875
7.07	0.158229	0.144222
7.08	0.162657	0.150349
7.09	0.16181	0.158793
7.1	0.155333	0.158131
7.11	0.164424	0.151569
7.12	0.167863	0.154546
7.13	0.158199	0.150185
7.14	0.176226	0.153865
7.15	0.167999	0.166187
7.16	0.163838	0.1783
7.17	0.152402	0.179454
7.18	0.155683	0.185107
7.19	0.176236	0.172285
7.2	0.145143	0.153568
7.21	0.140734	0.15313
7.22	0.141763	0.160222
7.23	0.155346	0.159768
7.24	0.153136	0.165873
7.25	0.151531	0.169831
7.26	0.15395	0.164467
7.27	0.14781	0.170242
7.28	0.157406	0.18204
7.29	0.156111	0.15218
7.3	0.148353	0.196692
7.31	0.16914	0.184044
7.32	0.135164	0.160354
7.33	0.145577	0.157924
7.34	0.153796	0.157975
7.35	0.16	0.143584
7.36	0.143578	0.14805
7.37	0.15034	0.15129
7.38	0.15201	0.145695
7.39	0.164115	0.143558
7.4	0.170115	0.138414
7.41	0.152634	0.144291
7.42	0.152468	0.130658
7.43	0.185428	0.149593
7.44	0.181576	0.147556
7.45	0.16312	0.158832
7.46	0.151405	0.137614
7.47	0.160493	0.147724
7.48	0.166519	0.150523
7.49	0.170088	0.152584
7.5	0.155086	0.169861
7.51	0.155322	0.183414
7.52	0.14846	0.200789
7.53	0.183146	0.194926
7.54	0.177766	0.177913
7.55	0.174145	0.177764
7.56	0.174725	0.195649
7.57	0.168098	0.179666
7.58	0.191725	0.171763
7.59	0.195837	0.176557
7.6	0.183864	0.195952
7.61	0.186678	0.220393
7.62	0.169047	0.210649
7.63	0.146158	0.215087
7.64	0.140979	0.202388
7.65	0.141527	0.178969
7.66	0.136789	0.192532
7.67	0.141785	0.20134
7.68	0.136828	0.202172
7.69	0.148164	0.195928
7.7	0.160233	0.182815
7.71	0.171481	0.20236
7.72	0.170804	0.2259
7.73	0.149132	0.225328
7.74	0.16866	0.215921
7.75	0.170799	0.22498
7.76	0.165366	0.219947
7.77	0.17203	0.168213
7.78	0.170928	0.192941
7.79	0.180392	0.188956
7.8	0.151387	0.188876
7.81	0.177358	0.190531
7.82	0.183463	0.175736
7.83	0.173789	0.175102
7.84	0.165412	0.189186
7.85	0.184	0.18019
7.86	0.188094	0.183962
7.87	0.196546	0.20989
7.88	0.187025	0.222403
7.89	0.177496	0.206162
7.9	0.180007	0.196611
7.91	0.14618	0.175635
7.92	0.160263	0.174107
7.93	0.139653	0.178201
7.94	0.140705	0.170758
7.95	0.159503	0.185701
7.96	0.14063	0.184847
7.97	0.144113	0.210077
7.98	0.163161	0.191646
7.99	0.148467	0.212927
8	0.152676	0.207221
8.01	0.140269	0.228701
8.02	0.154367	0.206143
8.03	0.153208	0.186327
8.04	0.143113	0.16798
8.05	0.120526	0.180552
8.06	0.138757	0.212287
8.07	0.129803	0.215768
8.08	0.140371	0.237747
8.09	0.147892	0.203274
8.1	0.155088	0.198705
8.11	0.166014	0.190495
8.12	0.141587	0.166544
8.13	0.153123	0.186132
8.14	0.150994	0.208733
8.15	0.15956	0.222725
8.16	0.166265	0.197784
8.17	0.165808	0.177503
8.18	0.149036	0.166319
8.19	0.141082	0.155083
8.2	0.137537	0.162414
8.21	0.148289	0.170975
8.22	0.128948	0.199198
8.23	0.138476	0.206297
8.24	0.158646	0.193754
8.25	0.158038	0.167529
8.26	0.140407	0.16122
8.27	0.161306	0.158248
8.28	0.148976	0.16347
8.29	0.144483	0.144535
8.3	0.129188	0.156449
8.31	0.132266	0.150922
8.32	0.130905	0.15538
8.33	0.141996	0.159832
8.34	0.141148	0.150004
8.35	0.133034	0.150827
8.36	0.132632	0.165274
8.37	0.146901	0.158966
8.38	0.14369	0.152544
8.39	0.164637	0.164667
8.4	0.157337	0.187296
8.41	0.154415	0.168549
8.42	0.160349	0.173634
8.43	0.156432	0.172554
8.44	0.160885	0.183001
8.45	0.144855	0.180367
8.46	0.141075	0.210882
8.47	0.136701	0.202663
8.48	0.141642	0.242241
8.49	0.14621	0.247089
8.5	0.158173	0.215933
8.51	0.139392	0.218391
8.52	0.15793	0.22478
8.53	0.160069	0.204852
8.54	0.187193	0.194094
8.55	0.161908	0.191322
8.56	0.159644	0.226402
8.57	0.161873	0.207038
8.58	0.161952	0.193068
8.59	0.161373	0.208164
8.6	0.169865	0.220879
8.61	0.16508	0.2326
8.62	0.168972	0.242124
8.63	0.185968	0.246849
8.64	0.190842	0.21265
8.65	0.182837	0.213099
8.66	0.159027	0.239416
8.67	0.160213	0.227681
8.68	0.148411	0.250089
8.69	0.156487	0.231768
8.7	0.147732	0.228292
8.71	0.149752	0.226353
8.72	0.171848	0.21469
8.73	0.14933	0.20472
8.74	0.147091	0.211933
8.75	0.1462	0.188018
8.76	0.154879	0.208294
8.77	0.163333	0.23709
8.78	0.156562	0.249805
8.79	0.162023	0.233273
8.8	0.145345	0.234504
8.81	0.171591	0.230886
8.82	0.171291	0.220984
8.83	0.142142	0.211494
8.84	0.137946	0.216788
8.85	0.159188	0.215905
8.86	0.167601	0.231869
8.87	0.18613	0.240475
8.88	0.170453	0.214169
8.89	0.161492	0.223817
8.9	0.163299	0.256684
8.91	0.144766	0.250406
8.92	0.14424	0.234717
8.93	0.142765	0.242936
8.94	0.139256	0.241767
8.95	0.164558	0.215841
8.96	0.158598	0.223718
8.97	0.161171	0.222946
8.98	0.153373	0.212757
8.99	0.145033	0.215979
9	0.160542	0.226459
9.01	0.146115	0.229888
9.02	0.142549	0.211217
9.03	0.130632	0.212107
9.04	0.148044	0.22112
9.05	0.141955	0.217679
9.06	0.153496	0.24399
9.07	0.157892	0.251826
9.08	0.17053	0.250685
9.09	0.170109	0.251428
9.1	0.185171	0.238956
9.11	0.208655	0.233714
9.12	0.176322	0.234393
9.13	0.179282	0.227042
9.14	0.170492	0.245085
9.15	0.17144	0.243302
9.16	0.168952	0.243571
9.17	0.168037	0.254952
9.18	0.145742	0.250089
9.19	0.1748	0.266066
9.2	0.186524	0.255494
9.21	0.160833	0.236072
9.22	0.154266	0.237668
9.23	0.174977	0.254982
9.24	0.1743	0.257129
9.25	0.182654	0.257297
9.26	0.153582	0.247071
9.27	0.171928	0.227064
9.28	0.173971	0.216697
9.29	0.164353	0.251467
9.3	0.151603	0.235784
9.31	0.147793	0.220743
9.32	0.159549	0.221804
9.33	0.161854	0.246967
9.34	0.155247	0.239827
9.35	0.139717	0.226451
9.36	0.172845	0.192879
9.37	0.161338	0.198277
9.38	0.148373	0.198152
9.39	0.162392	0.210293
9.4	0.169512	0.214645
9.41	0.190328	0.22838
9.42	0.179925	0.223486
9.43	0.17036	0.235675
9.44	0.159482	0.227624
9.45	0.154646	0.248284
9.46	0.150217	0.241929
9.47	0.16021	0.241888
9.48	0.177624	0.219494
9.49	0.204988	0.23408
9.5	0.198546	0.210506
9.51	0.195571	0.219579
9.52	0.160587	0.251573
9.53	0.181056	0.24005
9.54	0.164291	0.230279
9.55	0.172983	0.22575
9.56	0.176315	0.242628
9.57	0.132222	0.220343
9.58	0.136888	0.270907
9.59	0.16239	0.260313
9.6	0.177819	0.229048
9.61	0.155564	0.222757
9.62	0.162949	0.22407
9.63	0.138856	0.222354
9.64	0.151862	0.225648
9.65	0.142733	0.22011
9.66	0.164448	0.246706
9.67	0.150538	0.244562
9.68	0.147796	0.269812
9.69	0.168976	0.233838
9.7	0.1553	0.220497
9.71	0.147402	0.25001
9.72	0.148846	0.226494
9.73	0.149773	0.227146
9.74	0.161232	0.210253
9.75	0.192525	0.21347
9.76	0.162024	0.217966
9.77	0.16589	0.253839
9.78	0.17396	0.265292
9.79	0.153486	0.234705
9.8	0.17786	0.248685
9.81	0.181417	0.256943
9.82	0.172496	0.247604
9.83	0.146458	0.211815
9.84	0.166223	0.184708
9.85	0.152699	0.230793
9.86	0.162581	0.24773
9.87	0.167712	0.252176
9.88	0.179758	0.243294
9.89	0.17634	0.247135
9.9	0.186292	0.215148
9.91	0.185101	0.224861
9.92	0.171135	0.220126
9.93	0.167759	0.216531
9.94	0.15693	0.242705
9.95	0.156318	0.251797
9.96	0.159656	0.26097
9.97	0.178259	0.26296
9.98	0.181797	0.242797
9.99	0.198003	0.251709
10	0.170193	0.236836
10.01	0.191022	0.245466
10.02	0.189626	0.269379
10.03	0.168127	0.263152
10.04	0.165869	0.240392
10.05	0.160171	0.221062
10.06	0.139105	0.220378
10.07	0.173242	0.222524
10.08	0.129666	0.20952
10.09	0.163486	0.205309
10.1	0.146923	0.220806
10.11	0.132268	0.227653
10.12	0.141382	0.211355
10.13	0.152298	0.220145
10.14	0.148593	0.21254
10.15	0.132272	0.220657
10.16	0.144842	0.211528
10.17	0.149555	0.222754
10.18	0.163384	0.217927
10.19	0.153536	0.18489
10.2	0.141585	0.176672
10.21	0.143079	0.177172
10.22	0.149768	0.181248
10.23	0.147467	0.184393
10.24	0.1563	0.181871
10.25	0.14329	0.16818
10.26	0.151689	0.178818
10.27	0.175975	0.182077
10.28	0.144447	0.165256
10.29	0.130485	0.177506
10.3	0.124412	0.178624
10.31	0.142893	0.216473
10.32	0.14938	0.205902
10.33	0.157667	0.17544
10.34	0.135997	0.165306
10.35	0.159328	0.182101
10.36	0.129973	0.189
10.37	0.154023	0.197388
10.38	0.155155	0.215815
10.39	0.144115	0.214217
10.4	0.161642	0.169505
10.41	0.142386	0.179438
10.42	0.169831	0.178818
10.43	0.181598	0.194272
10.44	0.177461	0.211571
10.45	0.152096	0.210624
10.46	0.151581	0.21012
10.47	0.141438	0.219276
10.48	0.149763	0.223446
10.49	0.164632	0.177306
10.5	0.177084	0.19646
10.51	0.151617	0.219773
10.52	0.145815	0.233045
10.53	0.156528	0.265989
10.54	0.13498	0.22426
10.55	0.144366	0.202133
10.56	0.139529	0.213632
10.57	0.133108	0.224843
10.58	0.14561	0.194982
10.59	0.163537	0.181004
10.6	0.142278	0.198889
10.61	0.144367	0.215877
10.62	0.154369	0.220583
10.63	0.166546	0.230794
10.64	0.173708	0.236972
10.65	0.147468	0.217767
10.66	0.152014	0.187543
10.67	0.147983	0.199126
10.68	0.134866	0.202733
10.69	0.140312	0.218896
10.7	0.138362	0.223527
10.71	0.154478	0.215077
10.72	0.136208	0.218826
10.73	0.138882	0.230732
10.74	0.151732	0.213921
10.75	0.130909	0.219011
10.76	0.142035	0.256322
10.77	0.138853	0.238089
10.78	0.15591	0.243924
10.79	0.16104	0.2473
10.8	0.166059	0.279074
10.81	0.14389	0.27916
10.82	0.159538	0.25447
10.83	0.149042	0.216957
10.84	0.175288	0.244762
10.85	0.154756	0.239211
10.86	0.174423	0.241989
10.87	0.163838	0.230258
10.88	0.16233	0.234555
10.89	0.165652	0.235485
10.9	0.170611	0.224099
10.91	0.187826	0.209803
10.92	0.193957	0.202921
10.93	0.18164	0.220202
10.94	0.176144	0.185248
10.95	0.170953	0.194046
10.96	0.175091	0.178451
10.97	0.151184	0.193765
10.98	0.160344	0.217503
10.99	0.175094	0.220655
11	0.18322	0.20099
11.01	0.152698	0.217202
11.02	0.166819	0.194178
11.03	0.144143	0.178052
11.04	0.145461	0.171
11.05	0.136173	0.189844
11.06	0.159061	0.175895
11.07	0.14539	0.16107
11.08	0.141475	0.184968
11.09	0.154993	0.177614
11.1	0.159386	0.194484
11.11	0.150736	0.17107
11.12	0.167633	0.177691
11.13	0.149955	0.160839
11.14	0.157678	0.171512
11.15	0.143806	0.154038
11.16	0.150694	0.155124
11.17	0.179793	0.163865
11.18	0.186622	0.168814
11.19	0.188708	0.16787
11.2	0.185112	0.167203
11.21	0.181191	0.170817
11.22	0.177421	0.173078
11.23	0.169026	0.192916
11.24	0.149607	0.170781
11.25	0.15349	0.189112
11.26	0.154931	0.192444
11.27	0.162195	0.201518
11.28	0.159019	0.19426
11.29	0.156671	0.197675
11.3	0.14406	0.183362
11.31	0.138272	0.19088
11.32	0.149451	0.20566
11.33	0.150404	0.195419
11.34	0.165721	0.200564
11.35	0.180057	0.183322
11.36	0.174122	0.182017
11.37	0.148515	0.165482
11.38	0.132489	0.164902
11.39	0.150594	0.161614
11.4	0.157866	0.154347
11.41	0.14439	0.175933
11.42	0.157622	0.169689
11.43	0.191253	0.164388
11.44	0.197886	0.167251
11.45	0.178605	0.158891
11.46	0.174503	0.165044
11.47	0.175666	0.158677
11.48	0.180802	0.166925
11.49	0.173772	0.163504
11.5	0.160735	0.163255
11.51	0.187184	0.15037
11.52	0.165005	0.165547
11.53	0.170909	0.165868
11.54	0.181714	0.164689
11.55	0.159528	0.148261
11.56	0.1338	0.147192
11.57	0.140943	0.153353
11.58	0.157748	0.160159
11.59	0.165057	0.163885
11.6	0.158354	0.167406
11.61	0.160862	0.155705
11.62	0.154753	0.142806
11.63	0.140558	0.15546
11.64	0.15614	0.151726
11.65	0.164972	0.150138
11.66	0.170413	0.170359
11.67	0.14085	0.176009
11.68	0.146092	0.153879
11.69	0.140129	0.146913
11.7	0.145937	0.138954
11.71	0.150609	0.160906
11.72	0.145383	0.166942
11.73	0.142708	0.187278
11.74	0.143244	0.186248
11.75	0.137721	0.174694
11.76	0.153327	0.154081
11.77	0.142597	0.161658
11.78	0.1398	0.165573
11.79	0.157386	0.199203
11.8	0.15248	0.184824
11.81	0.160878	0.179727
11.82	0.147446	0.171629
11.83	0.15292	0.17012
11.84	0.162686	0.146721
11.85	0.145106	0.14714
11.86	0.154542	0.136545
11.87	0.150513	0.164353
11.88	0.157924	0.160426
11.89	0.165083	0.1541
11.9	0.159993	0.162822
11.91	0.157124	0.158873
11.92	0.149608	0.160193
11.93	0.148907	0.171807
11.94	0.140246	0.17391
11.95	0.150394	0.156313
11.96	0.165219	0.141854
11.97	0.15253	0.145281
11.98	0.149527	0.148757
11.99	0.14874	0.156417
12	0.137901	0.156266
12.01	0.133148	0.144682
12.02	0.137819	0.136964
12.03	0.140997	0.138525
12.04	0.135212	0.13623
12.05	0.145535	0.139587
12.06	0.15386	0.146463
12.07	0.13969	0.134357
12.08	0.14325	0.137157
12.09	0.143924	0.14248
12.1	0.150699	0.150857
12.11	0.182207	0.135947
12.12	0.180144	0.152366
12.13	0.1746	0.146082
12.14	0.156546	0.147308
12.15	0.169936	0.138981
12.16	0.174358	0.142358
12.17	0.173423	0.167752
12.18	0.16312	0.180129
12.19	0.155417	0.15723
12.2	0.165752	0.144523
12.21	0.17912	0.139831
12.22	0.178789	0.136697
12.23	0.185908	0.149182
12.24	0.191175	0.146978
12.25	0.177853	0.147052
12.26	0.176857	0.137277
12.27	0.147307	0.150517
12.28	0.168351	0.142597
12.29	0.177831	0.152303
12.3	0.175731	0.153552
12.31	0.188855	0.178405
12.32	0.175882	0.159811
12.33	0.157646	0.153291
12.34	0.155689	0.156186
12.35	0.160181	0.149412
12.36	0.163223	0.144765
12.37	0.155817	0.160564
12.38	0.137577	0.191987
12.39	0.148147	0.177459
12.4	0.16579	0.166014
12.41	0.18328	0.168711
12.42	0.190916	0.164373
12.43	0.174541	0.175138
12.44	0.161498	0.170113
12.45	0.145238	0.17117
12.46	0.148549	0.171197
12.47	0.171519	0.168053
12.48	0.180185	0.157964
12.49	0.171386	0.156653
12.5	0.156764	0.181541
12.51	0.147806	0.184406
12.52	0.149979	0.206877
12.53	0.142792	0.196377
12.54	0.130602	0.198703
12.55	0.14292	0.199861
12.56	0.146066	0.203031
12.57	0.158518	0.208089
12.58	0.15271	0.173918
12.59	0.153818	0.174977
12.6	0.165358	0.183569
12.61	0.193987	0.184457
12.62	0.189891	0.204761
12.63	0.175625	0.185268
12.64	0.182325	0.17828
12.65	0.187853	0.176592
12.66	0.177719	0.192157
12.67	0.177597	0.192693
12.68	0.196588	0.189479
12.69	0.195004	0.18274
12.7	0.193077	0.189325
12.71	0.192089	0.186617
12.72	0.171604	0.171825
12.73	0.196724	0.161973
12.74	0.165235	0.163039
12.75	0.15076	0.179216
12.76	0.143038	0.167779
12.77	0.148128	0.181532
12.78	0.158309	0.176669
12.79	0.157835	0.16888
12.8	0.162434	0.159074
12.81	0.153115	0.16241
12.82	0.153995	0.158921
12.83	0.165673	0.171869
12.84	0.145422	0.165238
12.85	0.142058	0.165189
12.86	0.155044	0.15716
12.87	0.13208	0.141019
12.88	0.148606	0.134891
12.89	0.143234	0.147389
12.9	0.14996	0.170609
12.91	0.149807	0.170363
12.92	0.18421	0.176316
12.93	0.190971	0.167574
12.94	0.171077	0.163752
12.95	0.13407	0.167148
12.96	0.147291	0.198875
12.97	0.164483	0.199356
12.98	0.168268	0.167361
12.99	0.173288	0.163941
13	0.165208	0.182776
13.01	0.157145	0.203359
13.02	0.166905	0.193325
13.03	0.181058	0.188695
13.04	0.166761	0.187557
13.05	0.170324	0.198929
13.06	0.172576	0.191515
13.07	0.191859	0.199169
13.08	0.186712	0.199692
13.09	0.18866	0.200321
13.1	0.179679	0.185571
13.11	0.167229	0.209748
13.12	0.148144	0.198907
13.13	0.149197	0.173318
13.14	0.17203	0.163265
13.15	0.16851	0.175631
13.16	0.159816	0.1684
13.17	0.159699	0.177201
13.18	0.166037	0.164224
13.19	0.145249	0.165686
13.2	0.140403	0.160785
13.21	0.148866	0.169742
13.22	0.174895	0.161646
13.23	0.172078	0.163777
13.24	0.175976	0.179372
13.25	0.163728	0.181675
13.26	0.155429	0.182957
13.27	0.173678	0.197764
13.28	0.157843	0.190124
13.29	0.174125	0.174478
13.3	0.194592	0.187106
13.31	0.205131	0.198879
13.32	0.195864	0.203682
13.33	0.172867	0.212229
13.34	0.152654	0.193092
13.35	0.156961	0.178508
13.36	0.164709	0.169027
13.37	0.163323	0.202063
13.38	0.190902	0.182371
13.39	0.16788	0.167993
13.4	0.17203	0.175523
13.41	0.157843	0.18244
13.42	0.16925	0.196959
13.43	0.163852	0.19748
13.44	0.156394	0.200082
13.45	0.179903	0.217519
13.46	0.179917	0.206694
13.47	0.163222	0.206264
13.48	0.146607	0.211653
13.49	0.148937	0.217604
13.5	0.165573	0.234054
13.51	0.136248	0.260895
13.52	0.153459	0.223728
13.53	0.152475	0.243584
13.54	0.185709	0.235166
13.55	0.173335	0.238451
13.56	0.165733	0.25368
13.57	0.168376	0.203993
13.58	0.194172	0.204674
13.59	0.188487	0.205557
13.6	0.178675	0.207578
13.61	0.16166	0.210803
13.62	0.166665	0.22899
13.63	0.181175	0.224074
13.64	0.184223	0.221418
13.65	0.177007	0.211758
13.66	0.177209	0.230391
13.67	0.174595	0.216508
13.68	0.17288	0.239118
13.69	0.174197	0.221331
13.7	0.180348	0.230876
13.71	0.168115	0.230736
13.72	0.180589	0.222793
13.73	0.196309	0.240439
13.74	0.170133	0.24493
13.75	0.182194	0.267013
13.76	0.174669	0.249587
13.77	0.16534	0.255869
13.78	0.18968	0.265181
13.79	0.167063	0.239685
13.8	0.153646	0.240823
13.81	0.171946	0.254887
13.82	0.170895	0.232656
13.83	0.159615	0.225091
13.84	0.15808	0.223189
13.85	0.196458	0.225593
13.86	0.223212	0.205345
13.87	0.197723	0.201012
13.88	0.204556	0.215621
13.89	0.224456	0.221253
13.9	0.220767	0.245916
13.91	0.195199	0.249324
13.92	0.167816	0.272801
13.93	0.17543	0.262588
13.94	0.157244	0.255979
13.95	0.160795	0.25114
13.96	0.14991	0.263233
13.97	0.165906	0.257965
13.98	0.176093	0.254823
13.99	0.171147	0.259043
14	0.16762	0.252604
14.01	0.157435	0.262345
14.02	0.133939	0.255084
14.03	0.146012	0.234608
14.04	0.145256	0.241768
14.05	0.143517	0.237298
14.06	0.154351	0.243368
14.07	0.150783	0.210686
14.08	0.17419	0.226205
14.09	0.164347	0.226261
14.1	0.160941	0.219796
14.11	0.153051	0.232234
14.12	0.153014	0.205285
14.13	0.147545	0.183382
14.14	0.15308	0.199997
14.15	0.137583	0.201516
14.16	0.152432	0.2059
14.17	0.14389	0.212868
14.18	0.15619	0.255751
14.19	0.153456	0.265526
14.2	0.164493	0.247491
14.21	0.153171	0.258895
14.22	0.162414	0.244964
14.23	0.153514	0.226425
14.24	0.144197	0.231142
14.25	0.144199	0.220374
14.26	0.125522	0.252775
14.27	0.136103	0.269375
14.28	0.125246	0.247388
14.29	0.131488	0.236322
14.3	0.141165	0.236096
14.31	0.12653	0.221781
14.32	0.145901	0.23235
14.33	0.172056	0.258278
14.34	0.155856	0.25465
14.35	0.14393	0.252576
14.36	0.1626	0.240251
14.37	0.158891	0.255626
14.38	0.157821	0.241113
14.39	0.163733	0.200662
14.4	0.165804	0.222693
14.41	0.158219	0.216433
14.42	0.155899	0.22923
14.43	0.156936	0.222095
14.44	0.139921	0.279066
14.45	0.155271	0.256638
14.46	0.147527	0.273091
14.47	0.160719	0.255857
14.48	0.149393	0.235421
14.49	0.157397	0.218891
14.5	0.157222	0.250882
14.51	0.165715	0.252492
14.52	0.162742	0.252599
14.53	0.148712	0.250725
14.54	0.145986	0.240367
14.55	0.167852	0.22418
14.56	0.161413	0.248951
14.57	0.158386	0.240063
14.58	0.149356	0.247701
14.59	0.16271	0.245862
14.6	0.159628	0.249881
14.61	0.160777	0.25182
14.62	0.158124	0.237953
14.63	0.16066	0.225404
14.64	0.149314	0.225179
14.65	0.154715	0.210591
14.66	0.162082	0.232903
14.67	0.149112	0.222164
14.68	0.149658	0.225854
14.69	0.132593	0.23328
14.7	0.158569	0.227681
14.71	0.161538	0.229622
14.72	0.171574	0.24321
14.73	0.177603	0.286484
14.74	0.14147	0.265601
14.75	0.153319	0.234618
14.76	0.170454	0.225386
14.77	0.17324	0.230189
14.78	0.18204	0.226465
14.79	0.152487	0.238637
14.8	0.153662	0.259997
14.81	0.153378	0.23082
14.82	0.152479	0.247203
14.83	0.144988	0.262853
14.84	0.150858	0.258593
14.85	0.174499	0.256525
14.86	0.174871	0.264181
14.87	0.159419	0.253516
14.88	0.172466	0.234244
14.89	0.15413	0.263653
14.9	0.171963	0.247495
14.91	0.158961	0.246683
14.92	0.155898	0.217891
14.93	0.184104	0.208622
14.94	0.178266	0.245643
14.95	0.149625	0.226994
14.96	0.152849	0.234124
14.97	0.138334	0.240846
14.98	0.13478	0.238684
14.99	0.136784	0.256153
15	0.129655	0.221954
15.01	0.148892	0.231029
15.02	0.138294	0.239711
15.03	0.127425	0.245459
15.04	0.1379	0.234294
15.05	0.126264	0.222551
15.06	0.125648	0.256438
15.07	0.127264	0.257307
15.08	0.126811	0.223285
15.09	0.125496	0.226323
15.1	0.123418	0.226414
15.11	0.122806	0.220103
15.12	0.133998	0.238638
15.13	0.141727	0.249731
15.14	0.133291	0.247509
15.15	0.131652	0.224009
15.16	0.133662	0.177382
15.17	0.142133	0.203205
15.18	0.133331	0.214093
15.19	0.143172	0.211065
15.2	0.13388	0.218061
15.21	0.142909	0.229804
15.22	0.154235	0.234289
15.23	0.14018	0.215706
15.24	0.151662	0.239459
15.25	0.14117	0.19732
15.26	0.148055	0.230798
15.27	0.157825	0.240594
15.28	0.134498	0.250584
15.29	0.146071	0.244091
15.3	0.169086	0.259483
15.31	0.138203	0.236002
15.32	0.130765	0.239267
15.33	0.145927	0.227609
15.34	0.139305	0.227406
15.35	0.14329	0.244052
15.36	0.138995	0.217022
15.37	0.130778	0.202615
15.38	0.143553	0.225828
15.39	0.163958	0.213811
15.4	0.155803	0.193755
15.41	0.164284	0.2062
15.42	0.157583	0.2183
15.43	0.13546	0.24949
15.44	0.14561	0.2138
15.45	0.153102	0.211925
15.46	0.154161	0.189196
15.47	0.135306	0.167355
15.48	0.122358	0.17764
15.49	0.137153	0.191642
15.5	0.151935	0.199147
15.51	0.136326	0.216281
15.52	0.143847	0.241735
15.53	0.142103	0.227728
15.54	0.168953	0.245685
15.55	0.143971	0.264354
15.56	0.139128	0.237305
15.57	0.14428	0.251767
15.58	0.147025	0.249782
15.59	0.137047	0.270796
15.6	0.146034	0.275112
15.61	0.136282	0.234486
15.62	0.125873	0.259235
15.63	0.140277	0.249209
15.64	0.134107	0.219814
15.65	0.137806	0.245853
15.66	0.139632	0.254576
15.67	0.14386	0.267148
15.68	0.131079	0.251892
15.69	0.132591	0.218792
15.7	0.150686	0.189214
15.71	0.171302	0.203986
15.72	0.146451	0.204137
15.73	0.152853	0.21054
15.74	0.158309	0.22106
15.75	0.153459	0.254837
15.76	0.143109	0.215852
15.77	0.154233	0.229436
15.78	0.153224	0.208313
15.79	0.153301	0.229225
15.8	0.147809	0.239383
15.81	0.152786	0.246472
15.82	0.147127	0.259566
15.83	0.135326	0.238974
15.84	0.144828	0.206564
15.85	0.137426	0.218863
15.86	0.149905	0.214003
15.87	0.146033	0.204813
15.88	0.135002	0.215402
15.89	0.136286	0.224631
15.9	0.140322	0.209546
15.91	0.150803	0.21884
15.92	0.153247	0.204579
15.93	0.141984	0.198795
15.94	0.131393	0.223913
15.95	0.161605	0.239745
15.96	0.164669	0.248132
15.97	0.158863	0.253919
15.98	0.163277	0.255324
15.99	0.176569	0.250901
16	0.177622	0.250072
16.01	0.155034	0.22896
16.02	0.168101	0.221139
16.03	0.182177	0.238745
16.04	0.181903	0.242172
16.05	0.150368	0.219975
16.06	0.155229	0.21551
16.07	0.136764	0.205369
16.08	0.160515	0.190722
16.09	0.177649	0.199316
16.1	0.157507	0.204599
16.11	0.144677	0.236426
16.12	0.14047	0.207374
16.13	0.1659	0.218149
16.14	0.164807	0.196579
16.15	0.171055	0.196341
16.16	0.170405	0.203617
16.17	0.158787	0.220129
16.18	0.146079	0.204364
16.19	0.151159	0.20343
16.2	0.132664	0.211857
16.21	0.158779	0.230965
16.22	0.156374	0.230035
16.23	0.136277	0.208596
16.24	0.133633	0.205211
16.25	0.141301	0.218183
16.26	0.130073	0.207002
16.27	0.14732	0.208751
16.28	0.138786	0.197041
16.29	0.13333	0.202877
16.3	0.129315	0.234368
16.31	0.126155	0.2424
16.32	0.135756	0.2166
16.33	0.150479	0.226115
16.34	0.137057	0.227811
16.35	0.129823	0.23159
16.36	0.157726	0.213071
16.37	0.154036	0.190074
16.38	0.162482	0.187151
16.39	0.164956	0.204641
16.4	0.169124	0.200319
16.41	0.158875	0.199126
16.42	0.161114	0.197365
16.43	0.153379	0.193704
16.44	0.145133	0.215104
16.45	0.153086	0.206183
16.46	0.141545	0.230641
16.47	0.146323	0.220615
16.48	0.144365	0.194253
16.49	0.138121	0.189737
16.5	0.138401	0.191416
16.51	0.148986	0.190061
16.52	0.155641	0.18113
16.53	0.136161	0.17662
16.54	0.1393	0.161149
16.55	0.132655	0.182857
16.56	0.144784	0.189573
16.57	0.142967	0.192993
16.58	0.147807	0.200293
16.59	0.152177	0.195216
16.6	0.139792	0.170581
16.61	0.141088	0.176076
16.62	0.13408	0.176836
16.63	0.152958	0.199633
16.64	0.152504	0.197517
16.65	0.147354	0.18938
16.66	0.155428	0.199671
16.67	0.139158	0.190468
16.68	0.147232	0.191762
16.69	0.147117	0.211828
16.7	0.146551	0.235479
16.71	0.12979	0.224838
16.72	0.132308	0.215693
16.73	0.157299	0.195865
16.74	0.135565	0.187028
16.75	0.129537	0.186958
16.76	0.153117	0.194933
16.77	0.139059	0.184611
16.78	0.131233	0.203386
16.79	0.124939	0.18775
16.8	0.133371	0.200008
16.81	0.148803	0.184729
16.82	0.165704	0.158378
16.83	0.169163	0.162604
16.84	0.155005	0.1558
16.85	0.174518	0.152572
16.86	0.195481	0.144832
16.87	0.18347	0.156257
16.88	0.160825	0.147858
16.89	0.141454	0.147184
16.9	0.139627	0.163408
16.91	0.156606	0.143801
16.92	0.139862	0.163682
16.93	0.154649	0.169707
16.94	0.154631	0.164058
16.95	0.149041	0.17101
16.96	0.147151	0.151369
16.97	0.13644	0.152493
16.98	0.13664	0.164508
16.99	0.132961	0.179951
17	0.159587	0.181001
17.01	0.174892	0.193966
17.02	0.160803	0.185019
17.03	0.175912	0.170592
17.04	0.176037	0.180128
17.05	0.171459	0.192012
17.06	0.151966	0.180144
17.07	0.129642	0.17438
17.08	0.141703	0.170155
17.09	0.132155	0.182553
17.1	0.150107	0.190527
17.11	0.138745	0.187313
17.12	0.149485	0.183044
17.13	0.161826	0.189848
17.14	0.142666	0.186168
17.15	0.131494	0.18865
17.16	0.139315	0.174461
17.17	0.143077	0.170147
17.18	0.15666	0.183014
17.19	0.174794	0.177694
17.2	0.170398	0.172709
17.21	0.171362	0.183809
17.22	0.147917	0.152662
17.23	0.151516	0.168974
17.24	0.180355	0.164059
17.25	0.153766	0.194607
17.26	0.153138	0.191317
17.27	0.134965	0.201498
17.28	0.151726	0.212724
17.29	0.146532	0.199627
17.3	0.132252	0.185758
17.31	0.149685	0.179759
17.32	0.150078	0.180251
17.33	0.136809	0.202094
17.34	0.161766	0.206539
17.35	0.157968	0.217978
17.36	0.161678	0.197521
17.37	0.172651	0.208183
17.38	0.145464	0.184393
17.39	0.147045	0.192996
17.4	0.150793	0.164506
17.41	0.150833	0.201582
17.42	0.143601	0.18968
17.43	0.143568	0.174383
17.44	0.137136	0.189987
17.45	0.152155	0.186205
17.46	0.169408	0.185123
17.47	0.18519	0.191196
17.48	0.175897	0.172571
17.49	0.165972	0.165338
17.5	0.171976	0.153531
17.51	0.159311	0.159938
17.52	0.149099	0.153003
17.53	0.146384	0.154787
17.54	0.152936	0.144865
17.55	0.136772	0.14273
17.56	0.149963	0.14045
17.57	0.159869	0.140515
17.58	0.172858	0.157327
17.59	0.15819	0.152017
17.6	0.148648	0.15447
17.61	0.135721	0.155967
17.62	0.146742	0.149246
17.63	0.135709	0.150959
17.64	0.140393	0.175781
17.65	0.135346	0.184119
17.66	0.133726	0.158103
17.67	0.144397	0.167004
17.68	0.13284	0.145305
17.69	0.136804	0.154308
17.7	0.145329	0.163247
17.71	0.145408	0.171107
17.72	0.151008	0.162006
17.73	0.137053	0.16457
17.74	0.144933	0.158153
17.75	0.151615	0.16795
17.76	0.139626	0.164552
17.77	0.136218	0.165364
17.78	0.134745	0.167095
17.79	0.141727	0.173705
17.8	0.139118	0.166006
17.81	0.149185	0.180264
17.82	0.163967	0.17415
17.83	0.156989	0.165966
17.84	0.173426	0.156678
17.85	0.148876	0.160205
17.86	0.139264	0.155756
17.87	0.137255	0.150939
17.88	0.143577	0.15079
17.89	0.143384	0.169968
17.9	0.136788	0.184132
17.91	0.15389	0.172163
17.92	0.161994	0.164801
17.93	0.14549	0.164127
17.94	0.153872	0.164787
17.95	0.13477	0.150375
17.96	0.141627	0.174415
17.97	0.153789	0.160472
17.98	0.161872	0.181929
17.99	0.150954	0.158433
18	0.182182	0.162987
18.01	0.181175	0.189048
18.02	0.169393	0.186048
18.03	0.167278	0.168167
18.04	0.161804	0.159061
18.05	0.170698	0.166996
18.06	0.142372	0.149181
18.07	0.140793	0.152083
18.08	0.152467	0.155045
18.09	0.146648	0.148678
18.1	0.150465	0.15095
18.11	0.163536	0.134305
18.12	0.192058	0.149768
18.13	0.185515	0.138317
18.14	0.18868	0.142918
18.15	0.193033	0.167619
18.16	0.169734	0.158003
18.17	0.142969	0.175135
18.18	0.163304	0.165737
18.19	0.176681	0.178963
18.2	0.179788	0.142877
18.21	0.173806	0.138994
18.22	0.147293	0.134749
18.23	0.161092	0.148325
18.24	0.161033	0.150012
18.25	0.162085	0.157715
18.26	0.146073	0.154917
18.27	0.131181	0.168754
18.28	0.132444	0.146415
18.29	0.144377	0.145026
18.3	0.13442	0.144262
18.31	0.133843	0.14977
18.32	0.139412	0.157351
18.33	0.139747	0.142145
18.34	0.14995	0.160222
18.35	0.151371	0.152296
18.36	0.159348	0.167242
18.37	0.16701	0.207425
18.38	0.161429	0.19718
18.39	0.155284	0.206401
18.4	0.136013	0.184558
18.41	0.143434	0.171528
18.42	0.145808	0.169663
18.43	0.161135	0.147561
18.44	0.165702	0.178547
18.45	0.159479	0.155687
18.46	0.148172	0.149859
18.47	0.157581	0.147024
18.48	0.164298	0.142464
18.49	0.16518	0.151154
18.5	0.142115	0.14979
18.51	0.149738	0.159726
18.52	0.164352	0.149917
18.53	0.155513	0.146499
18.54	0.151719	0.154929
18.55	0.144913	0.170456
18.56	0.140102	0.155832
18.57	0.159674	0.176203
18.58	0.171978	0.171831
18.59	0.165554	0.15838
18.6	0.151893	0.181662
18.61	0.165546	0.209855
18.62	0.149833	0.190765
18.63	0.156606	0.194852
18.64	0.157435	0.206502
18.65	0.162811	0.212826
18.66	0.137665	0.187098
18.67	0.147508	0.186178
18.68	0.146522	0.184192
18.69	0.140269	0.192378
18.7	0.154476	0.180404
18.71	0.161964	0.185116
18.72	0.166162	0.194968
18.73	0.147434	0.175823
18.74	0.14056	0.17924
18.75	0.141365	0.188169
18.76	0.159948	0.212869
18.77	0.15938	0.225571
18.78	0.165363	0.216454
18.79	0.164654	0.214346
18.8	0.16549	0.224622
18.81	0.168329	0.19858
18.82	0.172034	0.181651
18.83	0.174083	0.198252
18.84	0.156206	0.201936
18.85	0.147327	0.149954
18.86	0.154429	0.163546
18.87	0.151445	0.163563
18.88	0.155244	0.169476
18.89	0.15148	0.182602
18.9	0.160251	0.153442
18.91	0.153662	0.15022
18.92	0.145586	0.151394
18.93	0.156737	0.156071
18.94	0.149407	0.162806
18.95	0.154746	0.176951
18.96	0.159521	0.181187
18.97	0.150875	0.178585
18.98	0.139523	0.170719
18.99	0.149545	0.174992
19	0.150698	0.186494
19.01	0.136348	0.198113
19.02	0.148573	0.214244
19.03	0.149089	0.210177
19.04	0.136416	0.210223
19.05	0.144672	0.205319
19.06	0.140741	0.205144
19.07	0.152817	0.21
19.08	0.159675	0.198628
19.09	0.190792	0.200421
19.1	0.196454	0.20128
19.11	0.18319	0.225401
19.12	0.166236	0.218497
19.13	0.163317	0.226494
19.14	0.158455	0.247323
19.15	0.155209	0.223565
19.16	0.169554	0.206665
19.17	0.168324	0.177987
19.18	0.143472	0.190276
19.19	0.17313	0.179505
19.2	0.168349	0.200507
19.21	0.164709	0.187714
19.22	0.16239	0.217373
19.23	0.146415	0.234854
19.24	0.138493	0.202264
19.25	0.140605	0.203524
19.26	0.141058	0.183149
19.27	0.15388	0.187481
19.28	0.169145	0.188226
19.29	0.177714	0.17893
19.3	0.163826	0.180634
19.31	0.150292	0.204879
19.32	0.173518	0.212686
19.33	0.173533	0.220755
19.34	0.161265	0.230466
19.35	0.159488	0.211505
19.36	0.167073	0.199981
19.37	0.165526	0.191103
19.38	0.148767	0.1773
19.39	0.140727	0.163122
19.4	0.155972	0.166566
19.41	0.174723	0.132247
19.42	0.167591	0.143577
19.43	0.171327	0.154542
19.44	0.163442	0.150429
19.45	0.166345	0.147373
19.46	0.157253	0.196127
19.47	0.162639	0.198556
19.48	0.147476	0.172413
19.49	0.162572	0.1715
19.5	0.157863	0.16809
19.51	0.154434	0.189872
19.52	0.145716	0.198168
19.53	0.148896	0.175854
19.54	0.147865	0.16413
19.55	0.13661	0.1892
19.56	0.146497	0.201916
19.57	0.13434	0.189031
19.58	0.145457	0.142581
19.59	0.1505	0.159824
19.6	0.169128	0.163262
19.61	0.168243	0.146538
19.62	0.179834	0.149071
19.63	0.16837	0.162287
19.64	0.158027	0.175839
19.65	0.142602	0.196513
19.66	0.142399	0.181949
19.67	0.142431	0.182448
19.68	0.153603	0.186397
19.69	0.157297	0.22386
19.7	0.153998	0.196378
19.71	0.163838	0.195823
19.72	0.156155	0.164594
19.73	0.162467	0.184389
19.74	0.162242	0.170546
19.75	0.144986	0.170499
19.76	0.162918	0.167459
19.77	0.157909	0.139318
19.78	0.163394	0.151867
19.79	0.158208	0.159008
19.8	0.187704	0.15531
19.81	0.160636	0.153671
19.82	0.156418	0.161448
19.83	0.167061	0.172875
19.84	0.169069	0.153707
19.85	0.168367	0.16317
19.86	0.167582	0.15074
19.87	0.161445	0.146652
19.88	0.163228	0.142419
19.89	0.143839	0.14276
19.9	0.154995	0.153251
19.91	0.148881	0.169038
19.92	0.152746	0.197539
19.93	0.158109	0.20811
19.94	0.16159	0.193193
19.95	0.131298	0.196302
19.96	0.148263	0.173803
19.97	0.15263	0.174991
19.98	0.158836	0.175924
[truncated: 18,002 more rows]

## Sheet: Mouse MHC I
	Free Mouse MHC I	Mouse MHC I-Vaccine			Free Mouse MHC I	Mouse MHC I-Vaccine
0	8.8e-06	1.14e-05		Average	0.876258	0.816481
0.01	0.0991118	0.102468		Stdev	0.088815	0.110759
0.02	0.127253	0.120445
0.03	0.131487	0.122179
0.04	0.145864	0.126251
0.05	0.125205	0.120284
0.06	0.117024	0.147072
0.07	0.157729	0.18664
0.08	0.209645	0.20426
0.09	0.212154	0.205153
0.1	0.268772	0.21788
0.11	0.292915	0.245858
0.12	0.352619	0.295801
0.13	0.305419	0.348545
0.14	0.243681	0.29747
0.15	0.231431	0.248872
0.16	0.243957	0.256243
0.17	0.236696	0.262727
0.18	0.249191	0.273183
0.19	0.283463	0.280622
0.2	0.285754	0.215418
0.21	0.260653	0.213205
0.22	0.257856	0.222171
0.23	0.243512	0.252926
0.24	0.247453	0.240955
0.25	0.271083	0.250912
0.26	0.286753	0.242995
0.27	0.274652	0.209537
0.28	0.289809	0.18612
0.29	0.303934	0.179541
0.3	0.280427	0.2131
0.31	0.31269	0.231865
0.32	0.341822	0.225172
0.33	0.346598	0.189972
0.34	0.305475	0.184432
0.35	0.331552	0.166996
0.36	0.343149	0.213196
0.37	0.323051	0.187668
0.38	0.319982	0.179919
0.39	0.298031	0.161425
0.4	0.332653	0.205738
0.41	0.344267	0.199558
0.42	0.320799	0.210837
0.43	0.334112	0.21008
0.44	0.325232	0.225928
0.45	0.322864	0.236253
0.46	0.313924	0.234412
0.47	0.333325	0.220104
0.48	0.377007	0.196841
0.49	0.412966	0.21891
0.5	0.427785	0.234646
0.51	0.409163	0.252005
0.52	0.407585	0.234365
0.53	0.43369	0.265289
0.54	0.42625	0.230304
0.55	0.436802	0.240034
0.56	0.461817	0.239633
0.57	0.53497	0.200697
0.58	0.508514	0.200862
0.59	0.530254	0.240365
0.6	0.524765	0.261291
0.61	0.528276	0.254062
0.62	0.491503	0.220572
0.63	0.512755	0.239214
0.64	0.498181	0.228748
0.65	0.500618	0.211434
0.66	0.525356	0.231946
0.67	0.50363	0.245356
0.68	0.499022	0.230864
0.69	0.498441	0.246966
0.7	0.475625	0.242747
0.71	0.506502	0.239954
0.72	0.520335	0.243458
0.73	0.540926	0.20389
0.74	0.530084	0.23998
0.75	0.506908	0.280452
0.76	0.506695	0.263344
0.77	0.479871	0.250812
0.78	0.488453	0.217789
0.79	0.481519	0.230416
0.8	0.494131	0.228006
0.81	0.479592	0.229812
0.82	0.47771	0.222273
0.83	0.476673	0.17749
0.84	0.471883	0.183501
0.85	0.494204	0.199735
0.86	0.510981	0.192903
0.87	0.513087	0.214559
0.88	0.522146	0.226697
0.89	0.542375	0.219387
0.9	0.529333	0.227661
0.91	0.491347	0.237226
0.92	0.48151	0.224481
0.93	0.529015	0.219385
0.94	0.538861	0.215008
0.95	0.50803	0.226514
0.96	0.487127	0.228725
0.97	0.497502	0.254032
0.98	0.490286	0.226291
0.99	0.511146	0.213902
1	0.507863	0.236022
1.01	0.502657	0.242585
1.02	0.523809	0.202608
1.03	0.536729	0.205989
1.04	0.507686	0.225853
1.05	0.508431	0.233578
1.06	0.48649	0.234163
1.07	0.489457	0.195651
1.08	0.535322	0.229426
1.09	0.555826	0.223002
1.1	0.511585	0.262509
1.11	0.490015	0.294283
1.12	0.49726	0.340418
1.13	0.503785	0.363403
1.14	0.505478	0.400009
1.15	0.490111	0.370468
1.16	0.498179	0.340487
1.17	0.50153	0.310079
1.18	0.512832	0.304553
1.19	0.478791	0.299162
1.2	0.442129	0.277355
1.21	0.454504	0.28018
1.22	0.466129	0.287957
1.23	0.483592	0.306744
1.24	0.516317	0.303368
1.25	0.514565	0.308389
1.26	0.502535	0.306156
1.27	0.522624	0.321046
1.28	0.524937	0.3246
1.29	0.537323	0.282176
1.3	0.531263	0.30794
1.31	0.54453	0.339271
1.32	0.519948	0.352696
1.33	0.513101	0.313593
1.34	0.498274	0.312738
1.35	0.474857	0.292977
1.36	0.449669	0.28134
1.37	0.474252	0.246007
1.38	0.46569	0.236667
1.39	0.493467	0.216287
1.4	0.494116	0.2016
1.41	0.52741	0.194905
1.42	0.509197	0.218202
1.43	0.53298	0.247568
1.44	0.517404	0.229465
1.45	0.508803	0.276529
1.46	0.524889	0.245891
1.47	0.508853	0.225298
1.48	0.511299	0.217283
1.49	0.55227	0.23876
1.5	0.542677	0.266657
1.51	0.526104	0.258659
1.52	0.507395	0.254619
1.53	0.524159	0.239998
1.54	0.498879	0.224895
1.55	0.531874	0.237028
1.56	0.540537	0.221073
1.57	0.552941	0.244061
1.58	0.537427	0.223049
1.59	0.493941	0.210697
1.6	0.480117	0.186398
1.61	0.482888	0.209347
1.62	0.461858	0.210063
1.63	0.472309	0.206077
1.64	0.458408	0.2092
1.65	0.443319	0.215739
1.66	0.483052	0.208849
1.67	0.467445	0.220688
1.68	0.49716	0.226195
1.69	0.515882	0.200716
1.7	0.522642	0.192064
1.71	0.473237	0.175892
1.72	0.463683	0.174767
1.73	0.466306	0.169667
1.74	0.506509	0.195323
1.75	0.513951	0.20192
1.76	0.49654	0.215167
1.77	0.476863	0.229393
1.78	0.449936	0.216087
1.79	0.447863	0.198086
1.8	0.435729	0.246757
1.81	0.436511	0.265621
1.82	0.459452	0.271867
1.83	0.504578	0.266184
1.84	0.50925	0.272174
1.85	0.528778	0.303781
1.86	0.520223	0.303197
1.87	0.502367	0.308711
1.88	0.497857	0.271886
1.89	0.503499	0.278878
1.9	0.508908	0.298758
1.91	0.514223	0.2994
1.92	0.4959	0.290358
1.93	0.499843	0.301945
1.94	0.488908	0.281983
1.95	0.470864	0.292353
1.96	0.493887	0.302584
1.97	0.504008	0.302191
1.98	0.506502	0.288468
1.99	0.50558	0.278139
2	0.492458	0.25064
2.01	0.496209	0.266874
2.02	0.503555	0.267012
2.03	0.503428	0.26177
2.04	0.534309	0.219805
2.05	0.544633	0.230117
2.06	0.522971	0.22583
2.07	0.545122	0.210877
2.08	0.561831	0.262697
2.09	0.613938	0.264156
2.1	0.587802	0.303978
2.11	0.60946	0.299927
2.12	0.590465	0.353449
2.13	0.605187	0.333086
2.14	0.621085	0.292509
2.15	0.628219	0.335033
2.16	0.622896	0.372862
2.17	0.610116	0.401621
2.18	0.624033	0.441664
2.19	0.639895	0.463957
2.2	0.598275	0.503724
2.21	0.632143	0.515726
2.22	0.599114	0.51267
2.23	0.574522	0.508509
2.24	0.585717	0.428807
2.25	0.600482	0.40587
2.26	0.617268	0.418742
2.27	0.601964	0.471373
2.28	0.57295	0.456882
2.29	0.589741	0.478479
2.3	0.601513	0.513027
2.31	0.580062	0.538105
2.32	0.618973	0.53902
2.33	0.6115	0.541442
2.34	0.617173	0.523937
2.35	0.623239	0.52869
2.36	0.610523	0.482663
2.37	0.606961	0.461849
2.38	0.605406	0.485386
2.39	0.566424	0.491947
2.4	0.602866	0.471135
2.41	0.611483	0.483378
2.42	0.601295	0.468048
2.43	0.592968	0.494905
2.44	0.584558	0.518906
2.45	0.598389	0.570869
2.46	0.657151	0.622251
2.47	0.639052	0.652157
2.48	0.622419	0.681171
2.49	0.592452	0.74114
2.5	0.565734	0.770462
2.51	0.594282	0.807863
2.52	0.580459	0.782354
2.53	0.59076	0.818436
2.54	0.581548	0.778393
2.55	0.56545	0.731801
2.56	0.552005	0.746407
2.57	0.585077	0.737238
2.58	0.607316	0.706134
2.59	0.598563	0.681657
2.6	0.61713	0.688678
2.61	0.629888	0.734739
2.62	0.635644	0.739413
2.63	0.621899	0.733822
2.64	0.644131	0.718986
2.65	0.616888	0.769289
2.66	0.635537	0.72
2.67	0.632434	0.700047
2.68	0.654524	0.691634
2.69	0.68139	0.696647
2.7	0.648214	0.672765
2.71	0.634168	0.674072
2.72	0.58865	0.636487
2.73	0.614059	0.580098
2.74	0.572662	0.572709
2.75	0.584745	0.562481
2.76	0.567751	0.56304
2.77	0.575125	0.568242
2.78	0.592186	0.592797
2.79	0.606742	0.559521
2.8	0.624494	0.596405
2.81	0.631889	0.589261
2.82	0.613362	0.587866
2.83	0.579859	0.565325
2.84	0.585184	0.580383
2.85	0.604819	0.604275
2.86	0.639972	0.565946
2.87	0.636119	0.576136
2.88	0.653073	0.561468
2.89	0.671093	0.561166
2.9	0.667591	0.563271
2.91	0.655214	0.568834
2.92	0.699132	0.539574
2.93	0.677742	0.495549
2.94	0.677554	0.502389
2.95	0.662976	0.526989
2.96	0.661781	0.499449
2.97	0.68452	0.508034
2.98	0.698998	0.511231
2.99	0.713812	0.499337
3	0.69502	0.465794
3.01	0.695033	0.457112
3.02	0.708112	0.4463
3.03	0.673451	0.470205
3.04	0.649539	0.453562
3.05	0.646928	0.478277
3.06	0.632686	0.480738
3.07	0.674137	0.484956
3.08	0.66042	0.482693
3.09	0.684048	0.517554
3.1	0.735988	0.538392
3.11	0.757755	0.532478
3.12	0.776635	0.570166
3.13	0.787314	0.575089
3.14	0.808641	0.528359
3.15	0.840673	0.532388
3.16	0.847395	0.519555
3.17	0.863681	0.518207
3.18	0.852105	0.525626
3.19	0.824837	0.566957
3.2	0.818234	0.567701
3.21	0.782937	0.576395
3.22	0.763543	0.612747
3.23	0.77638	0.642142
3.24	0.766625	0.620915
3.25	0.7424	0.60892
3.26	0.717046	0.586757
3.27	0.735971	0.614651
3.28	0.723381	0.619449
3.29	0.753764	0.569284
3.3	0.728831	0.579703
3.31	0.708594	0.580519
3.32	0.756085	0.593227
3.33	0.790969	0.595792
3.34	0.767632	0.61253
3.35	0.751691	0.604795
3.36	0.785016	0.611389
3.37	0.794782	0.587099
3.38	0.815771	0.587546
3.39	0.83202	0.599074
3.4	0.845359	0.612302
3.41	0.856462	0.61967
3.42	0.852193	0.65219
3.43	0.842841	0.673681
3.44	0.840757	0.639821
3.45	0.83891	0.636055
3.46	0.855975	0.641724
3.47	0.842323	0.643571
3.48	0.832424	0.629805
3.49	0.786149	0.580775
3.5	0.794647	0.566612
3.51	0.786209	0.549224
3.52	0.828284	0.495412
3.53	0.797375	0.530549
3.54	0.800853	0.530295
3.55	0.814091	0.55073
3.56	0.823937	0.559635
3.57	0.848721	0.615698
3.58	0.808064	0.577941
3.59	0.787155	0.570457
3.6	0.802328	0.594067
3.61	0.812202	0.595865
3.62	0.80177	0.580335
3.63	0.800656	0.553811
3.64	0.781045	0.526176
3.65	0.795336	0.538094
3.66	0.816727	0.57495
3.67	0.832012	0.58356
3.68	0.79464	0.587489
3.69	0.771022	0.599005
3.7	0.743034	0.599353
3.71	0.717134	0.620546
3.72	0.676853	0.635431
3.73	0.690873	0.641511
3.74	0.723435	0.640567
3.75	0.696301	0.627358
3.76	0.654159	0.610519
3.77	0.642714	0.595249
3.78	0.650006	0.54252
3.79	0.645002	0.524337
3.8	0.679368	0.525623
3.81	0.686403	0.566864
3.82	0.683548	0.556462
3.83	0.704888	0.583506
3.84	0.715993	0.580608
3.85	0.695928	0.574532
3.86	0.695573	0.575398
3.87	0.694668	0.58795
3.88	0.687142	0.587436
3.89	0.692083	0.590509
3.9	0.717933	0.589846
3.91	0.71003	0.569425
3.92	0.680911	0.550584
3.93	0.641907	0.532306
3.94	0.650427	0.51715
3.95	0.6562	0.5084
3.96	0.647305	0.502128
3.97	0.632298	0.508352
3.98	0.616027	0.515178
3.99	0.618749	0.558985
4	0.615263	0.55747
4.01	0.611444	0.552619
4.02	0.606161	0.53542
4.03	0.577511	0.498815
4.04	0.594952	0.525476
4.05	0.608204	0.524245
4.06	0.6071	0.497929
4.07	0.633333	0.503361
4.08	0.635409	0.497056
4.09	0.616707	0.490912
4.1	0.599063	0.510173
4.11	0.576083	0.527428
4.12	0.510007	0.462778
4.13	0.50619	0.465585
4.14	0.500957	0.492159
4.15	0.463447	0.52202
4.16	0.444632	0.555376
4.17	0.48291	0.578059
4.18	0.523802	0.596242
4.19	0.551954	0.574353
4.2	0.560522	0.558435
4.21	0.514824	0.539832
4.22	0.508002	0.521209
4.23	0.504887	0.496134
4.24	0.491221	0.453502
4.25	0.521262	0.461564
4.26	0.503702	0.461092
4.27	0.518494	0.453421
4.28	0.510417	0.490672
4.29	0.462218	0.546057
4.3	0.452274	0.558866
4.31	0.411267	0.572394
4.32	0.414187	0.571433
4.33	0.407867	0.564979
4.34	0.407574	0.549691
4.35	0.432788	0.557513
4.36	0.411851	0.550777
4.37	0.417444	0.525687
4.38	0.432436	0.514573
4.39	0.460412	0.503393
4.4	0.455329	0.450719
4.41	0.479467	0.421951
4.42	0.462235	0.423852
4.43	0.441376	0.415208
4.44	0.426717	0.439444
4.45	0.437419	0.448735
4.46	0.440197	0.475491
4.47	0.44829	0.470739
4.48	0.437674	0.458292
4.49	0.437998	0.428404
4.5	0.451624	0.444166
4.51	0.459872	0.446058
4.52	0.498546	0.440302
4.53	0.497733	0.452167
4.54	0.49437	0.456126
4.55	0.482913	0.466673
4.56	0.476441	0.471637
4.57	0.533946	0.47928
4.58	0.56051	0.475948
4.59	0.564859	0.438348
4.6	0.583234	0.461108
4.61	0.547885	0.42784
4.62	0.569674	0.379729
4.63	0.570403	0.406779
4.64	0.558066	0.40955
4.65	0.554029	0.425671
4.66	0.549645	0.44171
4.67	0.531515	0.412483
4.68	0.524085	0.390843
4.69	0.490598	0.375363
4.7	0.471511	0.396578
4.71	0.441188	0.382335
4.72	0.464024	0.413456
4.73	0.468569	0.413248
4.74	0.454502	0.408661
4.75	0.423874	0.380039
4.76	0.429036	0.371353
4.77	0.377399	0.412787
4.78	0.379604	0.421934
4.79	0.363855	0.416731
4.8	0.33683	0.451301
4.81	0.377713	0.468903
4.82	0.402273	0.437005
4.83	0.423712	0.436306
4.84	0.417515	0.474478
4.85	0.460381	0.467156
4.86	0.474711	0.467576
4.87	0.483998	0.436757
4.88	0.472001	0.427591
4.89	0.497303	0.409064
4.9	0.533062	0.433925
4.91	0.528328	0.474886
4.92	0.526587	0.472817
4.93	0.549959	0.490445
4.94	0.563357	0.510269
4.95	0.565917	0.492891
4.96	0.571827	0.505786
4.97	0.552875	0.510055
4.98	0.514166	0.513267
4.99	0.512092	0.450883
5	0.540905	0.443733
5.01	0.517084	0.462993
5.02	0.431631	0.457278
5.03	0.419549	0.454864
5.04	0.449842	0.468169
5.05	0.462996	0.448925
5.06	0.483144	0.453637
5.07	0.516658	0.447277
5.08	0.518531	0.402138
5.09	0.500714	0.406653
5.1	0.522836	0.407923
5.11	0.503629	0.405231
5.12	0.519561	0.401562
5.13	0.488266	0.412665
5.14	0.482615	0.440329
5.15	0.44558	0.467673
5.16	0.433458	0.467321
5.17	0.47534	0.51458
5.18	0.436541	0.559693
5.19	0.484201	0.553161
5.2	0.493544	0.532593
5.21	0.483211	0.519858
5.22	0.472416	0.509227
5.23	0.506004	0.53014
5.24	0.47471	0.559103
5.25	0.479819	0.579608
5.26	0.478517	0.558668
5.27	0.483569	0.536504
5.28	0.5073	0.543994
5.29	0.521352	0.547502
5.3	0.544111	0.529727
5.31	0.598517	0.504054
5.32	0.594115	0.514936
5.33	0.618222	0.530744
5.34	0.57617	0.532666
5.35	0.559491	0.573639
5.36	0.591828	0.579198
5.37	0.564217	0.614897
5.38	0.547409	0.640497
5.39	0.574439	0.65971
5.4	0.568513	0.625458
5.41	0.562387	0.60112
5.42	0.527383	0.619158
5.43	0.532287	0.610554
5.44	0.559019	0.619404
5.45	0.561143	0.599634
5.46	0.595556	0.570334
5.47	0.544044	0.581313
5.48	0.561437	0.566115
5.49	0.544743	0.578425
5.5	0.528452	0.589819
5.51	0.538406	0.605402
5.52	0.526103	0.637209
5.53	0.532467	0.619919
5.54	0.536896	0.623808
5.55	0.551927	0.625251
5.56	0.554829	0.6312
5.57	0.531543	0.608121
5.58	0.534735	0.619417
5.59	0.518769	0.616778
5.6	0.494848	0.593226
5.61	0.55224	0.61239
5.62	0.566546	0.628275
5.63	0.535136	0.578698
5.64	0.545528	0.562748
5.65	0.556488	0.559527
5.66	0.56873	0.590619
5.67	0.562166	0.617036
5.68	0.559038	0.629805
5.69	0.558509	0.62881
5.7	0.566759	0.626529
5.71	0.556269	0.62234
5.72	0.553131	0.6249
5.73	0.52591	0.626162
5.74	0.484523	0.630013
5.75	0.461226	0.635225
5.76	0.489219	0.648236
5.77	0.496723	0.655605
5.78	0.499924	0.699816
5.79	0.521274	0.637789
5.8	0.510947	0.640166
5.81	0.460108	0.637361
5.82	0.500536	0.614739
5.83	0.491147	0.559478
5.84	0.483456	0.551448
5.85	0.469286	0.522469
5.86	0.504508	0.516474
5.87	0.497469	0.537875
5.88	0.488177	0.523467
5.89	0.467205	0.539693
5.9	0.430026	0.535411
5.91	0.440113	0.571081
5.92	0.426579	0.602595
5.93	0.436531	0.593975
5.94	0.455035	0.590837
5.95	0.49067	0.587111
5.96	0.434451	0.619496
5.97	0.456571	0.563816
5.98	0.416356	0.577995
5.99	0.450031	0.559705
6	0.48205	0.574424
6.01	0.503913	0.611177
6.02	0.518886	0.61332
6.03	0.514874	0.602711
6.04	0.531984	0.59192
6.05	0.532903	0.583935
6.06	0.512884	0.622667
6.07	0.495985	0.605963
6.08	0.492329	0.604954
6.09	0.514176	0.594853
6.1	0.503324	0.575091
6.11	0.478095	0.570076
6.12	0.487307	0.56956
6.13	0.481927	0.570615
6.14	0.45871	0.546713
6.15	0.46688	0.505263
6.16	0.475039	0.490114
6.17	0.484718	0.444479
6.18	0.492764	0.444154
6.19	0.514844	0.455674
6.2	0.504557	0.436772
6.21	0.5143	0.409354
6.22	0.497048	0.431922
6.23	0.507182	0.372899
6.24	0.532204	0.373997
6.25	0.531797	0.322695
6.26	0.525995	0.328092
6.27	0.540201	0.358766
6.28	0.522773	0.323268
6.29	0.551864	0.341745
6.3	0.560727	0.308962
6.31	0.581519	0.315655
6.32	0.588668	0.332262
6.33	0.59674	0.319276
6.34	0.570192	0.339555
6.35	0.568316	0.357437
6.36	0.601364	0.371568
6.37	0.578355	0.424288
6.38	0.543616	0.422842
6.39	0.541382	0.38961
6.4	0.555862	0.400153
6.41	0.596141	0.399405
6.42	0.581408	0.389668
6.43	0.583288	0.381371
6.44	0.562651	0.381516
6.45	0.537744	0.368833
6.46	0.562692	0.383836
6.47	0.554266	0.382821
6.48	0.539956	0.392031
6.49	0.54469	0.380635
6.5	0.56535	0.372574
6.51	0.547234	0.421869
6.52	0.523439	0.416504
6.53	0.516382	0.43683
6.54	0.484909	0.374042
6.55	0.481988	0.379094
6.56	0.476607	0.379206
6.57	0.460469	0.417656
6.58	0.459075	0.460641
6.59	0.458801	0.443228
6.6	0.480418	0.473918
6.61	0.525906	0.478577
6.62	0.51535	0.502567
6.63	0.504596	0.513968
6.64	0.510444	0.532641
6.65	0.524103	0.518867
6.66	0.498307	0.515255
6.67	0.499413	0.508186
6.68	0.469344	0.521964
6.69	0.435545	0.505501
6.7	0.464676	0.495611
6.71	0.507958	0.462762
6.72	0.462965	0.455927
6.73	0.421478	0.486997
6.74	0.435984	0.50664
6.75	0.436811	0.47037
6.76	0.441545	0.458692
6.77	0.432183	0.455029
6.78	0.421826	0.45247
6.79	0.442076	0.43176
6.8	0.415741	0.40603
6.81	0.409928	0.415371
6.82	0.468539	0.416313
6.83	0.45707	0.400971
6.84	0.451461	0.383018
6.85	0.431817	0.370634
6.86	0.431743	0.38888
6.87	0.432457	0.370756
6.88	0.410284	0.355585
6.89	0.412722	0.354724
6.9	0.436047	0.344675
6.91	0.45203	0.343185
6.92	0.425943	0.333579
6.93	0.45765	0.306955
6.94	0.464697	0.312384
6.95	0.453839	0.335465
6.96	0.436515	0.332526
6.97	0.415346	0.350143
6.98	0.419926	0.361972
6.99	0.423161	0.362959
7	0.41844	0.33272
7.01	0.411592	0.322503
7.02	0.423924	0.318207
7.03	0.422959	0.33227
7.04	0.425509	0.352187
7.05	0.435378	0.36638
7.06	0.419543	0.378537
7.07	0.430031	0.395344
7.08	0.435372	0.360682
7.09	0.428098	0.390048
7.1	0.482176	0.377154
7.11	0.509897	0.38178
7.12	0.495161	0.398545
7.13	0.517562	0.393573
7.14	0.553488	0.426495
7.15	0.508491	0.418017
7.16	0.506118	0.410719
7.17	0.518006	0.405694
7.18	0.523199	0.408141
7.19	0.541347	0.411907
7.2	0.566351	0.421283
7.21	0.571559	0.407772
7.22	0.575814	0.434136
7.23	0.574814	0.432995
7.24	0.577585	0.425067
7.25	0.59473	0.409309
7.26	0.572467	0.394948
7.27	0.571114	0.363793
7.28	0.569501	0.37186
7.29	0.570728	0.396364
7.3	0.58956	0.427383
7.31	0.591096	0.463485
7.32	0.577642	0.475781
7.33	0.569931	0.461308
7.34	0.562918	0.452205
7.35	0.570972	0.445183
7.36	0.593158	0.450283
7.37	0.595653	0.440863
7.38	0.629127	0.438
7.39	0.620748	0.432463
7.4	0.623291	0.456026
7.41	0.610725	0.462972
7.42	0.626905	0.467301
7.43	0.644879	0.444857
7.44	0.64442	0.411027
7.45	0.632576	0.41979
7.46	0.608111	0.441581
7.47	0.636291	0.423314
7.48	0.63679	0.473303
7.49	0.629691	0.485684
7.5	0.639716	0.469072
7.51	0.641032	0.470283
7.52	0.657584	0.467574
7.53	0.652059	0.460249
7.54	0.652042	0.457527
7.55	0.700138	0.477417
7.56	0.72484	0.466118
7.57	0.766561	0.461147
7.58	0.734931	0.44888
7.59	0.740418	0.474375
7.6	0.748779	0.464983
7.61	0.759924	0.467434
7.62	0.752955	0.468728
7.63	0.794696	0.478949
7.64	0.812709	0.465719
7.65	0.800267	0.44018
7.66	0.813411	0.409343
7.67	0.80591	0.390924
7.68	0.819626	0.377265
7.69	0.769198	0.375877
7.7	0.775026	0.347139
7.71	0.76542	0.339003
7.72	0.751259	0.314675
7.73	0.693859	0.328077
7.74	0.690484	0.308906
7.75	0.700844	0.309922
7.76	0.686565	0.343723
7.77	0.685639	0.357829
7.78	0.682993	0.338556
7.79	0.687248	0.341515
7.8	0.680004	0.315317
7.81	0.675345	0.321762
7.82	0.698565	0.358713
7.83	0.696284	0.372596
7.84	0.709258	0.382651
7.85	0.697057	0.415057
7.86	0.664873	0.423613
7.87	0.684357	0.430171
7.88	0.700286	0.421904
7.89	0.705376	0.437525
7.9	0.709349	0.428697
7.91	0.683503	0.41732
7.92	0.665793	0.4262
7.93	0.721299	0.414554
7.94	0.699115	0.459501
7.95	0.716109	0.434808
7.96	0.688044	0.456466
7.97	0.663851	0.414799
7.98	0.646699	0.420445
7.99	0.629062	0.373875
8	0.675898	0.35445
8.01	0.683506	0.321717
8.02	0.70687	0.318239
8.03	0.688519	0.34097
8.04	0.708768	0.325134
8.05	0.705627	0.357624
8.06	0.739232	0.37732
8.07	0.74607	0.393296
8.08	0.751924	0.392385
8.09	0.737669	0.393611
8.1	0.754058	0.385269
8.11	0.746104	0.38635
8.12	0.738674	0.408485
8.13	0.765385	0.440864
8.14	0.737025	0.444649
8.15	0.766338	0.427191
8.16	0.736322	0.456755
8.17	0.718597	0.453797
8.18	0.721835	0.429688
8.19	0.702859	0.426708
8.2	0.70886	0.444172
8.21	0.689832	0.457214
8.22	0.641509	0.44347
8.23	0.685801	0.448709
8.24	0.671259	0.487045
8.25	0.625173	0.506175
8.26	0.627856	0.538472
8.27	0.60736	0.507156
8.28	0.638224	0.529094
8.29	0.643483	0.514891
8.3	0.628846	0.472166
8.31	0.655414	0.448922
8.32	0.658044	0.471067
8.33	0.601838	0.469133
8.34	0.631382	0.439918
8.35	0.632206	0.433755
8.36	0.655395	0.377702
8.37	0.634991	0.384975
8.38	0.649168	0.408562
8.39	0.680299	0.401052
8.4	0.676487	0.424652
8.41	0.682983	0.441234
8.42	0.706277	0.476728
8.43	0.705842	0.487445
8.44	0.670315	0.504383
8.45	0.666885	0.534378
8.46	0.700288	0.507412
8.47	0.718741	0.468303
8.48	0.701342	0.433518
8.49	0.672763	0.461966
8.5	0.664302	0.477955
8.51	0.637148	0.494457
8.52	0.619834	0.513885
8.53	0.607922	0.483597
8.54	0.587903	0.459045
8.55	0.578026	0.479557
8.56	0.597255	0.475986
8.57	0.580142	0.493562
8.58	0.557988	0.49147
8.59	0.53046	0.528023
8.6	0.507326	0.513188
8.61	0.535578	0.512233
8.62	0.549255	0.507352
8.63	0.537385	0.467967
8.64	0.523815	0.433708
8.65	0.526916	0.426891
8.66	0.508479	0.45089
8.67	0.492169	0.476803
8.68	0.517304	0.46527
8.69	0.51471	0.464609
8.7	0.540526	0.47329
8.71	0.497477	0.483868
8.72	0.481826	0.517301
8.73	0.482626	0.525266
8.74	0.519207	0.543026
8.75	0.499381	0.589224
8.76	0.515595	0.577097
8.77	0.501692	0.600332
8.78	0.484749	0.606206
8.79	0.500143	0.592274
8.8	0.466725	0.584952
8.81	0.45231	0.54018
8.82	0.437717	0.513111
8.83	0.42355	0.511624
8.84	0.420621	0.526208
8.85	0.452898	0.515686
8.86	0.465272	0.511469
8.87	0.466401	0.526926
8.88	0.479428	0.546837
8.89	0.515106	0.539375
8.9	0.537865	0.563895
8.91	0.538672	0.558792
8.92	0.513939	0.54374
8.93	0.469528	0.528403
8.94	0.4779	0.520622
8.95	0.503602	0.505235
8.96	0.50359	0.515936
8.97	0.496075	0.536128
8.98	0.464193	0.538578
8.99	0.477955	0.555822
9	0.469792	0.528015
9.01	0.463507	0.542526
9.02	0.466966	0.538023
9.03	0.472878	0.537241
9.04	0.511844	0.509729
9.05	0.519911	0.534177
9.06	0.507496	0.521368
9.07	0.499403	0.483229
9.08	0.491661	0.490566
9.09	0.528281	0.486165
9.1	0.542384	0.478313
9.11	0.552555	0.462224
9.12	0.52006	0.467628
9.13	0.515527	0.45947
9.14	0.526019	0.49478
9.15	0.484366	0.509919
9.16	0.506634	0.487016
9.17	0.487416	0.457743
9.18	0.477654	0.435687
9.19	0.482728	0.4598
9.2	0.462259	0.440779
9.21	0.485554	0.443837
9.22	0.4632	0.439718
9.23	0.453315	0.438721
9.24	0.480262	0.412481
9.25	0.468901	0.414068
9.26	0.501783	0.398978
9.27	0.519451	0.437445
9.28	0.514733	0.42551
9.29	0.50439	0.475361
9.3	0.508589	0.512874
9.31	0.499418	0.520556
9.32	0.535927	0.514371
9.33	0.520613	0.528857
9.34	0.513839	0.515084
9.35	0.509773	0.479319
9.36	0.520957	0.497068
9.37	0.50027	0.52675
9.38	0.5001	0.552036
9.39	0.494544	0.583009
9.4	0.492281	0.548185
9.41	0.522489	0.546298
9.42	0.48966	0.546405
9.43	0.510178	0.531393
9.44	0.506921	0.527061
9.45	0.485437	0.541316
9.46	0.440287	0.571926
9.47	0.464417	0.57481
9.48	0.475975	0.585835
9.49	0.497879	0.575164
9.5	0.489356	0.580718
9.51	0.46767	0.577752
9.52	0.489034	0.573464
9.53	0.517498	0.574387
9.54	0.497835	0.554706
9.55	0.514986	0.565745
9.56	0.531225	0.540124
9.57	0.569076	0.527483
9.58	0.547754	0.558748
9.59	0.576238	0.607781
9.6	0.583708	0.59997
9.61	0.625332	0.618017
9.62	0.620252	0.612226
9.63	0.577928	0.6108
9.64	0.566957	0.605199
9.65	0.573002	0.595572
9.66	0.580198	0.582991
9.67	0.604071	0.655607
9.68	0.583124	0.648938
9.69	0.557237	0.627461
9.7	0.520239	0.618126
9.71	0.546118	0.63322
9.72	0.531019	0.618954
9.73	0.512719	0.614706
9.74	0.543556	0.584424
9.75	0.509043	0.555615
9.76	0.490596	0.554241
9.77	0.513317	0.557678
9.78	0.553853	0.533435
9.79	0.540881	0.512832
9.8	0.517617	0.534146
9.81	0.532613	0.537742
9.82	0.556516	0.504123
9.83	0.585526	0.489518
9.84	0.58946	0.481059
9.85	0.601755	0.463137
9.86	0.60475	0.501366
9.87	0.614938	0.545125
9.88	0.642749	0.604159
9.89	0.648744	0.569842
9.9	0.655437	0.549473
9.91	0.67547	0.519728
9.92	0.694983	0.552003
9.93	0.707782	0.572539
9.94	0.686758	0.546346
9.95	0.667149	0.580831
9.96	0.671314	0.567747
9.97	0.676042	0.531595
9.98	0.622054	0.547617
9.99	0.617776	0.534133
10	0.61823	0.580334
10.01	0.616751	0.571651
10.02	0.60737	0.558714
10.03	0.627068	0.594862
10.04	0.62817	0.560894
10.05	0.672358	0.569087
10.06	0.670584	0.578918
10.07	0.660882	0.598341
10.08	0.621994	0.608816
10.09	0.635638	0.612071
10.1	0.581251	0.630785
10.11	0.572259	0.634248
10.12	0.603942	0.670806
10.13	0.615013	0.644361
10.14	0.557705	0.63219
10.15	0.566512	0.608874
10.16	0.603128	0.602035
10.17	0.587346	0.613191
10.18	0.610197	0.647121
10.19	0.642336	0.662041
10.2	0.65042	0.693479
10.21	0.654209	0.741853
10.22	0.64617	0.755198
10.23	0.695116	0.757906
10.24	0.667891	0.751244
10.25	0.661679	0.724924
10.26	0.632127	0.686284
10.27	0.590135	0.680904
10.28	0.62359	0.683693
10.29	0.629304	0.673596
10.3	0.648425	0.636788
10.31	0.620212	0.670112
10.32	0.654967	0.716795
10.33	0.665915	0.701975
10.34	0.661708	0.656763
10.35	0.66249	0.677555
10.36	0.652263	0.666697
10.37	0.642583	0.66059
10.38	0.641146	0.637117
10.39	0.605911	0.613364
10.4	0.592889	0.605364
10.41	0.603488	0.619136
10.42	0.628794	0.622555
10.43	0.637435	0.61324
10.44	0.681005	0.661804
10.45	0.700418	0.676612
10.46	0.712878	0.715756
10.47	0.676206	0.714583
10.48	0.645843	0.726856
10.49	0.623527	0.738226
10.5	0.62582	0.741238
10.51	0.641807	0.712549
10.52	0.694385	0.742599
10.53	0.654874	0.750145
10.54	0.638385	0.701855
10.55	0.640307	0.728577
10.56	0.612096	0.710585
10.57	0.608546	0.706415
10.58	0.613948	0.728989
10.59	0.648334	0.715338
10.6	0.610967	0.717691
10.61	0.653256	0.689541
10.62	0.654248	0.625796
10.63	0.658708	0.60769
10.64	0.635353	0.622657
10.65	0.624194	0.621996
10.66	0.679469	0.635582
10.67	0.688876	0.66623
10.68	0.68481	0.696392
10.69	0.631219	0.720256
10.7	0.675697	0.710479
10.71	0.668857	0.698638
10.72	0.668303	0.634917
10.73	0.677562	0.615943
10.74	0.687361	0.605835
10.75	0.698088	0.587989
10.76	0.753699	0.576568
10.77	0.746884	0.573827
10.78	0.742363	0.57578
10.79	0.741098	0.533506
10.8	0.709877	0.507846
10.81	0.708658	0.516896
10.82	0.691323	0.565781
10.83	0.69658	0.538231
10.84	0.716294	0.555638
10.85	0.746181	0.572028
10.86	0.74207	0.537091
10.87	0.725286	0.473907
10.88	0.711266	0.506524
10.89	0.67954	0.49975
10.9	0.693627	0.449113
10.91	0.672423	0.436317
10.92	0.691725	0.447188
10.93	0.639586	0.461963
10.94	0.634324	0.498494
10.95	0.629651	0.508485
10.96	0.643803	0.456691
10.97	0.6473	0.459097
10.98	0.632754	0.428286
10.99	0.656894	0.468028
11	0.649644	0.491125
11.01	0.628906	0.482035
11.02	0.626487	0.494326
11.03	0.610811	0.513582
11.04	0.600425	0.552484
11.05	0.59334	0.545361
11.06	0.587237	0.575657
11.07	0.583931	0.560478
11.08	0.568363	0.520439
11.09	0.553367	0.490373
11.1	0.549313	0.491243
11.11	0.556106	0.492822
11.12	0.552728	0.48702
11.13	0.515954	0.517042
11.14	0.556688	0.509976
11.15	0.590391	0.478992
11.16	0.562301	0.498359
11.17	0.558246	0.486587
11.18	0.552179	0.489783
11.19	0.512884	0.483173
11.2	0.518521	0.504508
11.21	0.545014	0.494411
11.22	0.576461	0.482585
11.23	0.585711	0.477718
11.24	0.562053	0.475344
11.25	0.533176	0.450114
11.26	0.547339	0.442929
11.27	0.533685	0.449226
11.28	0.536657	0.46473
11.29	0.498808	0.4363
11.3	0.502063	0.438872
11.31	0.492041	0.427362
11.32	0.466623	0.419148
11.33	0.455998	0.405538
11.34	0.441251	0.408452
11.35	0.462829	0.37621
11.36	0.43254	0.381138
11.37	0.442704	0.426685
11.38	0.426478	0.458141
11.39	0.453564	0.457567
11.4	0.455954	0.462125
11.41	0.487796	0.459837
11.42	0.489026	0.481778
11.43	0.489586	0.488629
11.44	0.517164	0.514726
11.45	0.503089	0.50369
11.46	0.481724	0.453735
11.47	0.466701	0.419271
11.48	0.476184	0.428188
11.49	0.486507	0.42728
11.5	0.510233	0.453904
11.51	0.465289	0.462398
11.52	0.484287	0.444086
11.53	0.514357	0.484936
11.54	0.507362	0.481501
11.55	0.531687	0.476511
11.56	0.562504	0.472492
11.57	0.557379	0.47805
11.58	0.586961	0.433071
11.59	0.545534	0.409457
11.6	0.512812	0.429267
11.61	0.541679	0.428942
11.62	0.546841	0.406082
11.63	0.569999	0.382599
11.64	0.570885	0.382331
11.65	0.593869	0.384639
11.66	0.606976	0.419169
11.67	0.604323	0.447122
11.68	0.627158	0.45338
11.69	0.628195	0.469216
11.7	0.644076	0.436146
11.71	0.643433	0.443825
11.72	0.673856	0.437226
11.73	0.670531	0.427727
11.74	0.66794	0.424574
11.75	0.693085	0.425596
11.76	0.679002	0.435619
11.77	0.637984	0.429401
11.78	0.606477	0.444616
11.79	0.594095	0.472697
11.8	0.615158	0.440425
11.81	0.614724	0.416054
11.82	0.618594	0.408699
11.83	0.622014	0.425965
11.84	0.673679	0.423605
11.85	0.662267	0.427966
11.86	0.678402	0.414157
11.87	0.684123	0.403917
11.88	0.678104	0.409498
11.89	0.665618	0.422536
11.9	0.622842	0.409676
11.91	0.597171	0.408241
11.92	0.590302	0.40209
11.93	0.608209	0.409826
11.94	0.593444	0.400228
11.95	0.560431	0.395887
11.96	0.538179	0.395773
11.97	0.542263	0.379791
11.98	0.554666	0.377792
11.99	0.4961	0.36829
12	0.529027	0.367418
12.01	0.534554	0.400316
12.02	0.583801	0.405729
12.03	0.608674	0.411063
12.04	0.639832	0.393026
12.05	0.622814	0.367925
12.06	0.643234	0.373571
12.07	0.668222	0.368629
12.08	0.682435	0.368123
12.09	0.692306	0.35417
12.1	0.716152	0.332393
12.11	0.687295	0.29975
12.12	0.652273	0.295136
12.13	0.6609	0.28162
12.14	0.625853	0.305358
12.15	0.628905	0.331616
12.16	0.629969	0.325063
12.17	0.641023	0.318726
12.18	0.63842	0.35825
12.19	0.619311	0.408034
12.2	0.631865	0.36557
12.21	0.6166	0.388577
12.22	0.628489	0.402395
12.23	0.641598	0.398203
12.24	0.597922	0.339759
12.25	0.608265	0.356491
12.26	0.612237	0.380906
12.27	0.603011	0.417216
12.28	0.643796	0.431632
12.29	0.653169	0.444925
12.3	0.642959	0.423456
12.31	0.632045	0.4105
12.32	0.647564	0.414095
12.33	0.635235	0.450211
12.34	0.597036	0.5035
12.35	0.593675	0.497159
12.36	0.577315	0.508545
12.37	0.607924	0.516035
12.38	0.628693	0.502348
12.39	0.639109	0.48785
12.4	0.621101	0.48228
12.41	0.619631	0.466665
12.42	0.617015	0.489269
12.43	0.601537	0.520354
12.44	0.619767	0.53704
12.45	0.645243	0.517928
12.46	0.638774	0.491536
12.47	0.651862	0.469989
12.48	0.637413	0.452333
12.49	0.633637	0.460471
12.5	0.614363	0.443945
12.51	0.592327	0.431509
12.52	0.580716	0.458529
12.53	0.617211	0.458054
12.54	0.602564	0.459613
12.55	0.651404	0.461142
12.56	0.627774	0.449432
12.57	0.616761	0.46428
12.58	0.637922	0.423154
12.59	0.621424	0.424072
12.6	0.620627	0.426468
12.61	0.57376	0.448996
12.62	0.593346	0.468676
12.63	0.554953	0.508754
12.64	0.572321	0.509988
12.65	0.565627	0.486058
12.66	0.55904	0.495129
12.67	0.557412	0.518854
12.68	0.573422	0.531129
12.69	0.565042	0.490356
12.7	0.58807	0.488926
12.71	0.596794	0.493735
12.72	0.587282	0.495885
12.73	0.566988	0.479463
12.74	0.585904	0.488788
12.75	0.600463	0.532062
12.76	0.58989	0.514757
12.77	0.563294	0.551554
12.78	0.604978	0.540583
12.79	0.641552	0.563366
12.8	0.617426	0.569061
12.81	0.609829	0.587325
12.82	0.61144	0.557504
12.83	0.571926	0.532808
12.84	0.576888	0.549925
12.85	0.536846	0.548326
12.86	0.53528	0.536884
12.87	0.534504	0.504073
12.88	0.508999	0.533009
12.89	0.524572	0.478548
12.9	0.543148	0.507737
12.91	0.532198	0.519211
12.92	0.529689	0.559523
12.93	0.534829	0.562065
12.94	0.564383	0.556959
12.95	0.592113	0.554548
12.96	0.581915	0.550418
12.97	0.622754	0.602162
12.98	0.588526	0.592155
12.99	0.527908	0.56608
13	0.508251	0.541417
13.01	0.51839	0.53818
13.02	0.523428	0.524602
13.03	0.520594	0.526488
13.04	0.543614	0.507295
13.05	0.567086	0.532401
13.06	0.55315	0.565385
13.07	0.499601	0.578919
13.08	0.472662	0.535013
13.09	0.472887	0.567614
13.1	0.506997	0.582082
13.11	0.523898	0.556271
13.12	0.55977	0.548365
13.13	0.588405	0.556427
13.14	0.597178	0.547776
13.15	0.596104	0.546203
13.16	0.612231	0.540393
13.17	0.58886	0.512763
13.18	0.598218	0.530932
13.19	0.616653	0.483938
13.2	0.615701	0.492676
13.21	0.59634	0.513793
13.22	0.582036	0.506311
13.23	0.60393	0.495003
13.24	0.588669	0.509492
13.25	0.5804	0.473333
13.26	0.570247	0.506067
13.27	0.603653	0.534258
13.28	0.573407	0.496111
13.29	0.561039	0.479199
13.3	0.5275	0.43921
13.31	0.511166	0.45328
13.32	0.534258	0.45444
13.33	0.551817	0.431889
13.34	0.564399	0.420333
13.35	0.587104	0.421993
13.36	0.582998	0.412148
13.37	0.599303	0.412267
13.38	0.570761	0.392108
13.39	0.55007	0.38942
13.4	0.551525	0.373567
13.41	0.571812	0.380515
13.42	0.572755	0.389203
13.43	0.605776	0.400494
13.44	0.619495	0.416509
13.45	0.575065	0.405392
13.46	0.556687	0.389788
13.47	0.558702	0.453091
13.48	0.572075	0.430838
13.49	0.554871	0.39001
13.5	0.56425	0.360824
13.51	0.518529	0.358625
13.52	0.564702	0.366304
13.53	0.581235	0.370793
13.54	0.595074	0.383664
13.55	0.586532	0.368845
13.56	0.566589	0.370436
13.57	0.563992	0.351358
13.58	0.599622	0.404247
13.59	0.60275	0.407367
13.6	0.594986	0.397393
13.61	0.612635	0.441935
13.62	0.615478	0.434215
13.63	0.568104	0.46238
13.64	0.561505	0.481474
13.65	0.531375	0.449827
13.66	0.518123	0.472443
13.67	0.494921	0.503193
13.68	0.498221	0.480067
13.69	0.489687	0.477392
13.7	0.484089	0.469569
13.71	0.494268	0.458789
13.72	0.451576	0.452529
13.73	0.467043	0.43814
13.74	0.481594	0.437914
13.75	0.517254	0.441554
13.76	0.556739	0.467473
13.77	0.541496	0.497874
13.78	0.545297	0.481372
13.79	0.542283	0.483088
13.8	0.565991	0.476118
13.81	0.572578	0.493464
13.82	0.55531	0.525796
13.83	0.55694	0.543449
13.84	0.535802	0.596602
13.85	0.553071	0.631345
13.86	0.55883	0.67512
13.87	0.549838	0.702892
13.88	0.514808	0.715601
13.89	0.498683	0.719489
13.9	0.465626	0.691633
13.91	0.459318	0.699075
13.92	0.479547	0.717943
13.93	0.47152	0.7351
13.94	0.461943	0.774626
13.95	0.41453	0.791791
13.96	0.386234	0.77356
13.97	0.390114	0.78426
13.98	0.441417	0.789129
13.99	0.444539	0.743665
14	0.463995	0.747688
14.01	0.443327	0.790837
14.02	0.467736	0.744894
14.03	0.506372	0.72145
14.04	0.484959	0.687836
14.05	0.526108	0.687019
14.06	0.546581	0.713312
14.07	0.501031	0.701362
14.08	0.526739	0.684371
14.09	0.539395	0.696966
14.1	0.529878	0.650104
14.11	0.55248	0.646638
14.12	0.566205	0.628186
14.13	0.595829	0.630168
14.14	0.569206	0.63976
14.15	0.587604	0.640821
14.16	0.58996	0.597804
14.17	0.575306	0.646893
14.18	0.578064	0.610942
14.19	0.55962	0.610501
14.2	0.582207	0.598478
14.21	0.598534	0.603136
14.22	0.623801	0.567443
14.23	0.562809	0.617874
14.24	0.561931	0.601354
14.25	0.579712	0.606174
14.26	0.590887	0.597685
14.27	0.639057	0.592388
14.28	0.648493	0.599684
14.29	0.627607	0.566501
14.3	0.633194	0.617653
14.31	0.640627	0.666498
14.32	0.646303	0.664447
14.33	0.660877	0.645617
14.34	0.670802	0.651044
14.35	0.655524	0.678237
14.36	0.643878	0.670486
14.37	0.624521	0.596386
14.38	0.640307	0.609801
14.39	0.611632	0.601951
14.4	0.601776	0.61758
14.41	0.623786	0.600476
14.42	0.613251	0.599116
14.43	0.592709	0.612833
14.44	0.55271	0.608132
14.45	0.559371	0.619063
14.46	0.549234	0.628679
14.47	0.557591	0.624987
14.48	0.557187	0.608777
14.49	0.522307	0.62114
14.5	0.502997	0.687167
14.51	0.504358	0.652596
14.52	0.522595	0.713144
14.53	0.547215	0.745818
14.54	0.517765	0.757711
14.55	0.507885	0.704139
14.56	0.513352	0.714999
14.57	0.51928	0.691776
14.58	0.536655	0.653781
14.59	0.533229	0.627339
14.6	0.544216	0.624114
14.61	0.538227	0.643721
14.62	0.520966	0.653962
14.63	0.536551	0.638864
14.64	0.528454	0.621997
14.65	0.551922	0.673786
14.66	0.551244	0.682427
14.67	0.579422	0.695136
14.68	0.557759	0.698743
14.69	0.577551	0.741808
14.7	0.59469	0.781893
14.71	0.593813	0.788918
14.72	0.566192	0.819134
14.73	0.583387	0.78612
14.74	0.557544	0.790572
14.75	0.553763	0.78208
14.76	0.561153	0.792636
14.77	0.58331	0.810878
14.78	0.559534	0.839393
14.79	0.538593	0.807605
14.8	0.562254	0.859093
14.81	0.57365	0.859402
14.82	0.578248	0.844764
14.83	0.578776	0.848349
14.84	0.545672	0.844907
14.85	0.549315	0.841318
14.86	0.562929	0.841363
14.87	0.519761	0.873212
14.88	0.520445	0.892957
14.89	0.511354	0.889135
14.9	0.495972	0.875139
14.91	0.533175	0.889694
14.92	0.522934	0.937841
14.93	0.53174	0.940271
14.94	0.573641	0.956231
14.95	0.557574	0.936863
14.96	0.578105	0.968489
14.97	0.597908	0.9497
14.98	0.559992	0.979556
14.99	0.555006	0.994472
15	0.539442	1.00914
15.01	0.53389	1.06232
15.02	0.548828	1.09213
15.03	0.53413	1.05854
15.04	0.550153	1.0469
15.05	0.540416	1.00239
15.06	0.561149	1.04552
15.07	0.59817	1.07519
15.08	0.595547	1.06801
15.09	0.617009	1.0644
15.1	0.608805	1.07264
15.11	0.611769	1.05368
15.12	0.594542	1.048
15.13	0.606276	1.06081
15.14	0.640996	1.04257
15.15	0.640841	1.03603
15.16	0.67937	1.02177
15.17	0.719637	1.04716
15.18	0.693964	1.06092
15.19	0.655358	1.07299
15.2	0.616456	1.06181
15.21	0.618059	1.08694
15.22	0.64016	1.06886
15.23	0.641521	1.05767
15.24	0.636285	1.07868
15.25	0.621197	1.06875
15.26	0.613866	1.08918
15.27	0.603778	1.07021
15.28	0.621867	1.08304
15.29	0.616919	1.05
15.3	0.602415	0.999028
15.31	0.609289	0.971214
15.32	0.607337	0.973331
15.33	0.59058	0.985649
15.34	0.578967	1.01773
15.35	0.583404	1.0275
15.36	0.596969	0.995539
15.37	0.604759	0.973844
15.38	0.575286	1.03122
15.39	0.56212	1.05166
15.4	0.561103	1.06127
15.41	0.553952	1.06197
15.42	0.579628	1.06056
15.43	0.575204	1.05257
15.44	0.586661	1.01869
15.45	0.583789	0.996574
15.46	0.578023	0.937067
15.47	0.592141	0.922414
15.48	0.61462	0.941388
15.49	0.587712	0.905145
15.5	0.572846	0.874402
15.51	0.55182	0.877363
15.52	0.540728	0.904222
15.53	0.572747	0.876533
15.54	0.579707	0.860655
15.55	0.596824	0.853708
15.56	0.569044	0.894457
15.57	0.579699	0.917125
15.58	0.598392	0.925184
15.59	0.567758	1.02151
15.6	0.537918	1.01284
15.61	0.505684	1.02767
15.62	0.534257	1.02754
15.63	0.553867	1.01057
15.64	0.542928	1.00311
15.65	0.556387	1.00708
15.66	0.564372	0.967768
15.67	0.56136	0.975763
15.68	0.559356	0.991011
15.69	0.614618	1.00626
15.7	0.596208	1.01097
15.71	0.640712	0.98867
15.72	0.626567	1.00613
15.73	0.617496	0.994003
15.74	0.61611	1.01191
15.75	0.578295	0.975374
15.76	0.58746	0.927184
15.77	0.563741	0.935034
15.78	0.567984	0.923942
15.79	0.616908	0.953572
15.8	0.605345	0.925535
15.81	0.629507	0.882515
15.82	0.601187	0.824682
15.83	0.590314	0.829093
15.84	0.545152	0.810002
15.85	0.534863	0.755965
15.86	0.522961	0.741752
15.87	0.477784	0.726112
15.88	0.482063	0.705431
15.89	0.469129	0.683943
15.9	0.486312	0.681257
15.91	0.471133	0.694191
15.92	0.481582	0.697148
15.93	0.464988	0.741245
15.94	0.507232	0.760982
15.95	0.513016	0.761989
15.96	0.473333	0.774949
15.97	0.459233	0.814427
15.98	0.443059	0.806031
15.99	0.456412	0.87234
16	0.45662	0.902743
16.01	0.452468	0.895186
16.02	0.465468	0.911042
16.03	0.43672	0.913472
16.04	0.465392	0.906049
16.05	0.477993	0.872494
16.06	0.475193	0.868023
16.07	0.470625	0.877986
16.08	0.462577	0.824205
16.09	0.463101	0.757422
16.1	0.452883	0.808689
16.11	0.477909	0.801964
16.12	0.467727	0.823729
16.13	0.45109	0.766944
16.14	0.484797	0.782973
16.15	0.501191	0.758507
16.16	0.515954	0.751423
16.17	0.506393	0.730152
16.18	0.504528	0.737817
16.19	0.541973	0.785344
16.2	0.527051	0.795837
16.21	0.522822	0.814723
16.22	0.546093	0.815425
16.23	0.593114	0.806419
16.24	0.58973	0.77272
16.25	0.621147	0.761721
16.26	0.627454	0.758917
16.27	0.611182	0.767153
16.28	0.611503	0.713429
16.29	0.60932	0.744387
16.3	0.632651	0.816282
16.31	0.621552	0.795666
16.32	0.639393	0.790255
16.33	0.64672	0.79394
16.34	0.650247	0.783466
16.35	0.653751	0.750606
16.36	0.62576	0.82116
16.37	0.63204	0.816897
16.38	0.660787	0.807879
16.39	0.703918	0.797661
16.4	0.697295	0.770598
16.41	0.714114	0.721482
16.42	0.703739	0.743409
16.43	0.680463	0.749232
16.44	0.686478	0.758234
16.45	0.674182	0.734159
16.46	0.679325	0.719183
16.47	0.701213	0.689154
16.48	0.726876	0.698426
16.49	0.724782	0.642654
16.5	0.712971	0.621743
16.51	0.699089	0.629307
16.52	0.682465	0.585303
16.53	0.696693	0.618695
16.54	0.693605	0.590912
16.55	0.676539	0.58813
16.56	0.686781	0.562708
16.57	0.707121	0.555244
16.58	0.702116	0.564939
16.59	0.686972	0.582609
16.6	0.691387	0.575455
16.61	0.660453	0.576624
16.62	0.651189	0.564169
16.63	0.638462	0.623649
16.64	0.662114	0.571967
16.65	0.68604	0.594292
16.66	0.734735	0.587038
16.67	0.714986	0.617327
16.68	0.726192	0.606837
16.69	0.72286	0.620081
16.7	0.760314	0.627571
16.71	0.77287	0.611997
16.72	0.769403	0.558065
16.73	0.755682	0.556481
16.74	0.761113	0.565923
16.75	0.736705	0.571531
16.76	0.697401	0.56472
16.77	0.664186	0.533477
16.78	0.698278	0.557019
16.79	0.733815	0.583486
16.8	0.751813	0.569656
16.81	0.754306	0.594393
16.82	0.729509	0.62751
16.83	0.752941	0.618174
16.84	0.751005	0.633447
16.85	0.776106	0.592975
16.86	0.748744	0.580079
16.87	0.797482	0.589882
16.88	0.766042	0.635503
16.89	0.757627	0.638666
16.9	0.777505	0.626722
16.91	0.800576	0.599446
16.92	0.770566	0.60475
16.93	0.788732	0.569234
16.94	0.779043	0.552276
16.95	0.761326	0.528588
16.96	0.761366	0.501897
16.97	0.776123	0.489376
16.98	0.789524	0.524642
16.99	0.798669	0.562739
17	0.741372	0.566086
17.01	0.74906	0.581629
17.02	0.716788	0.541287
17.03	0.70863	0.559025
17.04	0.700122	0.566816
17.05	0.727469	0.52029
17.06	0.732461	0.533418
17.07	0.674898	0.556715
17.08	0.681429	0.558676
17.09	0.658019	0.53319
17.1	0.674105	0.530149
17.11	0.699373	0.495786
17.12	0.668218	0.507285
17.13	0.640589	0.519631
17.14	0.611887	0.501874
17.15	0.663915	0.509882
17.16	0.690708	0.49976
17.17	0.722032	0.471911
17.18	0.705758	0.457668
17.19	0.69452	0.45311
17.2	0.685879	0.471884
17.21	0.65701	0.514794
17.22	0.611526	0.525161
17.23	0.604557	0.534078
17.24	0.64325	0.54897
17.25	0.635297	0.481093
17.26	0.655817	0.520803
17.27	0.668675	0.510307
17.28	0.65656	0.521265
17.29	0.661278	0.566164
17.3	0.641758	0.60274
17.31	0.639533	0.598759
17.32	0.634358	0.557287
17.33	0.634155	0.531048
17.34	0.642688	0.581442
17.35	0.671721	0.588942
17.36	0.613179	0.576566
17.37	0.654712	0.608537
17.38	0.682131	0.607457
17.39	0.690578	0.620097
17.4	0.67258	0.629533
17.41	0.676817	0.601402
17.42	0.632485	0.54836
17.43	0.614973	0.55887
17.44	0.609469	0.528707
17.45	0.646195	0.518676
17.46	0.597871	0.550182
17.47	0.609001	0.527294
17.48	0.615688	0.565122
17.49	0.593027	0.560488
17.5	0.578879	0.608335
17.51	0.554728	0.6081
17.52	0.540287	0.5792
17.53	0.556548	0.5539
17.54	0.616114	0.553903
17.55	0.591011	0.553144
17.56	0.606799	0.601662
17.57	0.597541	0.585541
17.58	0.59763	0.589383
17.59	0.584395	0.609116
17.6	0.595219	0.618379
17.61	0.605128	0.630863
17.62	0.593487	0.61006
17.63	0.611409	0.544595
17.64	0.606729	0.525324
17.65	0.58542	0.539266
17.66	0.620083	0.495192
17.67	0.618236	0.490835
17.68	0.594156	0.53827
17.69	0.618303	0.545205
17.7	0.605052	0.553877
17.71	0.580823	0.599626
17.72	0.564534	0.551497
17.73	0.554737	0.546287
17.74	0.549329	0.545814
17.75	0.552436	0.568702
17.76	0.571875	0.548612
17.77	0.602444	0.550423
17.78	0.566816	0.551872
17.79	0.577646	0.537559
17.8	0.554827	0.536698
17.81	0.555103	0.517349
17.82	0.573126	0.506963
17.83	0.581538	0.567153
17.84	0.570931	0.577336
17.85	0.565415	0.596595
17.86	0.559258	0.594724
17.87	0.562591	0.597899
17.88	0.550522	0.561793
17.89	0.539549	0.55376
17.9	0.528445	0.525453
17.91	0.542761	0.553941
17.92	0.58499	0.579207
17.93	0.620792	0.612791
17.94	0.606114	0.603639
17.95	0.550764	0.545423
17.96	0.565128	0.507816
17.97	0.578355	0.51226
17.98	0.57665	0.543766
17.99	0.564756	0.52175
18	0.56213	0.544583
18.01	0.581938	0.596362
18.02	0.600585	0.614538
18.03	0.60857	0.609291
18.04	0.65729	0.602874
18.05	0.704871	0.570714
18.06	0.687386	0.615797
18.07	0.635125	0.606288
18.08	0.620572	0.61042
18.09	0.640665	0.567278
18.1	0.615893	0.560617
18.11	0.619643	0.556947
18.12	0.609437	0.527547
18.13	0.592861	0.494197
18.14	0.578904	0.490749
18.15	0.607039	0.460059
18.16	0.624436	0.509281
18.17	0.610399	0.50841
18.18	0.56247	0.510705
18.19	0.526194	0.537716
18.2	0.484128	0.512472
18.21	0.455219	0.497934
18.22	0.473023	0.490109
18.23	0.438357	0.494134
18.24	0.405399	0.481928
18.25	0.402307	0.505849
18.26	0.385541	0.480838
18.27	0.39943	0.431825
18.28	0.399057	0.481259
18.29	0.408327	0.47274
18.3	0.436903	0.453116
18.31	0.46171	0.468164
18.32	0.440934	0.476105
18.33	0.448279	0.542191
18.34	0.442497	0.512387
18.35	0.419077	0.467494
18.36	0.425208	0.442734
18.37	0.397467	0.446067
18.38	0.372789	0.442368
18.39	0.345199	0.450307
18.4	0.379777	0.440312
18.41	0.415156	0.419521
18.42	0.40862	0.471715
18.43	0.436104	0.483817
18.44	0.42148	0.465961
18.45	0.407174	0.455108
18.46	0.410318	0.391053
18.47	0.414627	0.40706
18.48	0.417585	0.395728
18.49	0.418009	0.386142
18.5	0.364201	0.396999
18.51	0.356514	0.396291
18.52	0.346979	0.435574
18.53	0.336852	0.433652
18.54	0.316093	0.430374
18.55	0.339602	0.435357
18.56	0.376253	0.480986
18.57	0.3706	0.4617
18.58	0.343518	0.475735
18.59	0.351883	0.472794
18.6	0.368921	0.548176
18.61	0.375583	0.569922
18.62	0.376051	0.571009
18.63	0.366313	0.572483
18.64	0.377314	0.598738
18.65	0.3754	0.622954
18.66	0.402424	0.643391
18.67	0.413998	0.615031
18.68	0.424714	0.654562
18.69	0.468238	0.689543
18.7	0.450282	0.684316
18.71	0.416471	0.701696
18.72	0.433915	0.64978
18.73	0.498157	0.633668
18.74	0.507646	0.630009
18.75	0.494913	0.623661
18.76	0.485031	0.635327
18.77	0.496818	0.653045
18.78	0.523458	0.695235
18.79	0.561046	0.707712
18.8	0.567265	0.738084
18.81	0.535173	0.769355
18.82	0.552168	0.759949
18.83	0.546237	0.763342
18.84	0.524399	0.770053
18.85	0.562758	0.758412
18.86	0.549015	0.771399
18.87	0.534192	0.766676
18.88	0.515555	0.762676
18.89	0.511103	0.757547
18.9	0.509857	0.743969
18.91	0.49979	0.724513
18.92	0.500191	0.690602
18.93	0.524205	0.702223
18.94	0.533825	0.769094
18.95	0.543208	0.721698
18.96	0.577983	0.726121
18.97	0.582009	0.739758
18.98	0.605926	0.703578
18.99	0.597324	0.664978
19	0.570769	0.686181
19.01	0.587608	0.766796
19.02	0.566344	0.749523
19.03	0.599507	0.772477
19.04	0.595344	0.695593
19.05	0.564466	0.69439
19.06	0.54063	0.719825
19.07	0.515723	0.709165
19.08	0.514828	0.700551
19.09	0.488978	0.698753
19.1	0.481481	0.730367
19.11	0.516748	0.716493
19.12	0.576792	0.720801
19.13	0.58839	0.714184
19.14	0.544668	0.683308
19.15	0.544488	0.694821
19.16	0.523153	0.66033
19.17	0.505752	0.630332
19.18	0.495259	0.607757
19.19	0.468932	0.613634
19.2	0.502409	0.632174
19.21	0.533858	0.599699
19.22	0.54205	0.581456
19.23	0.516586	0.594055
19.24	0.506154	0.601366
19.25	0.528112	0.573325
19.26	0.544935	0.566607
19.27	0.538963	0.55739
19.28	0.503443	0.533518
19.29	0.488535	0.505011
19.3	0.481756	0.503688
19.31	0.489819	0.510307
19.32	0.518919	0.532718
19.33	0.549293	0.569184
19.34	0.549877	0.576606
19.35	0.558721	0.56792
19.36	0.559994	0.556882
19.37	0.553109	0.557955
19.38	0.574221	0.553423
19.39	0.561553	0.594486
19.4	0.519343	0.622901
19.41	0.510656	0.676252
19.42	0.484169	0.642909
19.43	0.455242	0.612659
19.44	0.409282	0.576935
19.45	0.420467	0.543756
19.46	0.434869	0.491791
19.47	0.471936	0.494639
19.48	0.456655	0.506868
19.49	0.46497	0.483298
19.5	0.488682	0.476673
19.51	0.53222	0.48207
19.52	0.535354	0.463446
19.53	0.518269	0.454304
19.54	0.505365	0.497191
19.55	0.533187	0.512945
19.56	0.537135	0.507227
19.57	0.503906	0.520841
19.58	0.501513	0.558889
19.59	0.461716	0.556947
19.6	0.442873	0.51047
19.61	0.461688	0.513003
19.62	0.457785	0.512066
19.63	0.459837	0.484671
19.64	0.45178	0.466342
19.65	0.461032	0.391755
19.66	0.433762	0.427269
19.67	0.425137	0.435586
19.68	0.428063	0.439729
19.69	0.426422	0.421336
19.7	0.415184	0.44873
19.71	0.430146	0.483122
19.72	0.4567	0.434432
19.73	0.444694	0.455075
19.74	0.428035	0.421805
19.75	0.427435	0.421702
19.76	0.41187	0.4465
19.77	0.401692	0.498358
19.78	0.394373	0.479504
19.79	0.384728	0.487229
19.8	0.343463	0.514589
19.81	0.395554	0.555305
19.82	0.386351	0.542501
19.83	0.367438	0.520858
19.84	0.373148	0.512379
19.85	0.39584	0.486098
19.86	0.439514	0.496819
19.87	0.463352	0.490902
19.88	0.451929	0.50715
19.89	0.468404	0.516763
19.9	0.477541	0.540018
19.91	0.450465	0.588589
19.92	0.455223	0.612141
19.93	0.450282	0.607254
19.94	0.49629	0.604456
19.95	0.519116	0.611595
19.96	0.551936	0.624124
19.97	0.560624	0.652931
19.98	0.577555	0.640847
[truncated: 18,002 more rows]

## Sheet: Mouse MHC II
	Free Mouse MHC II	Mouse MHC II-Vaccine			Free Mouse MHC II	Mouse MHC II-Vaccine
0	9.3e-06	4.9e-06		Average	0.225894	0.232761
0.01	0.0944551	0.103598		Stdev	0.0267334	0.0207487
0.02	0.102588	0.0982962
0.03	0.105196	0.101177
0.04	0.117309	0.0997688
0.05	0.113444	0.126472
0.06	0.12385	0.125419
0.07	0.119608	0.12213
0.08	0.13171	0.143598
0.09	0.128913	0.128706
0.1	0.133632	0.122207
0.11	0.112209	0.150101
0.12	0.122125	0.150555
0.13	0.124181	0.152845
0.14	0.143799	0.151471
0.15	0.141666	0.165551
0.16	0.154198	0.13909
0.17	0.138674	0.165924
0.18	0.146905	0.156274
0.19	0.142784	0.160356
0.2	0.130567	0.15724
0.21	0.139576	0.155857
0.22	0.153408	0.150075
0.23	0.180023	0.144651
0.24	0.160219	0.140463
0.25	0.153434	0.132459
0.26	0.14794	0.148234
0.27	0.142984	0.163801
0.28	0.145603	0.173393
0.29	0.126262	0.153139
0.3	0.145232	0.147224
0.31	0.14132	0.156774
0.32	0.146432	0.135028
0.33	0.157457	0.143021
0.34	0.150005	0.157427
0.35	0.153784	0.173057
0.36	0.146076	0.182597
0.37	0.156461	0.166218
0.38	0.163817	0.170673
0.39	0.183034	0.166128
0.4	0.197478	0.163904
0.41	0.19524	0.167656
0.42	0.185435	0.180984
0.43	0.176552	0.190323
0.44	0.153995	0.18366
0.45	0.165675	0.195089
0.46	0.159638	0.20535
0.47	0.158833	0.206411
0.48	0.152071	0.198064
0.49	0.15509	0.186104
0.5	0.146259	0.174439
0.51	0.156823	0.176736
0.52	0.150514	0.165116
0.53	0.153738	0.178444
0.54	0.14285	0.167865
0.55	0.157537	0.178541
0.56	0.165264	0.184047
0.57	0.162748	0.175563
0.58	0.162401	0.175647
0.59	0.154465	0.182179
0.6	0.165558	0.1848
0.61	0.158401	0.191609
0.62	0.196254	0.183652
0.63	0.212559	0.198949
0.64	0.229575	0.177141
0.65	0.197178	0.171655
0.66	0.211576	0.179196
0.67	0.210431	0.17527
0.68	0.215578	0.178337
0.69	0.223918	0.169947
0.7	0.245324	0.189651
0.71	0.224104	0.191651
0.72	0.229368	0.187975
0.73	0.218251	0.18517
0.74	0.20576	0.184243
0.75	0.201931	0.206667
0.76	0.193982	0.192102
0.77	0.213636	0.195559
0.78	0.212971	0.195822
0.79	0.181061	0.191148
0.8	0.188345	0.204498
0.81	0.182955	0.188919
0.82	0.168147	0.176684
0.83	0.185931	0.181109
0.84	0.177174	0.17252
0.85	0.182792	0.171473
0.86	0.185309	0.191042
0.87	0.204128	0.192807
0.88	0.199152	0.225589
0.89	0.183058	0.225758
0.9	0.176825	0.201822
0.91	0.173953	0.203015
0.92	0.158665	0.215311
0.93	0.155753	0.196406
0.94	0.162877	0.202042
0.95	0.170594	0.201668
0.96	0.168616	0.199777
0.97	0.173411	0.176884
0.98	0.171578	0.189998
0.99	0.144444	0.199061
1	0.148625	0.20401
1.01	0.161936	0.208795
1.02	0.160219	0.212647
1.03	0.146953	0.202161
1.04	0.160276	0.189606
1.05	0.14037	0.219556
1.06	0.138012	0.214905
1.07	0.172016	0.203119
1.08	0.167989	0.206056
1.09	0.194991	0.193714
1.1	0.1769	0.211518
1.11	0.21242	0.20991
1.12	0.188352	0.187633
1.13	0.195859	0.191602
1.14	0.177803	0.170575
1.15	0.1683	0.2142
1.16	0.16914	0.206042
1.17	0.170603	0.196184
1.18	0.161589	0.202572
1.19	0.160632	0.199239
1.2	0.167865	0.206919
1.21	0.140571	0.207283
1.22	0.150589	0.186793
1.23	0.141491	0.197668
1.24	0.145467	0.171269
1.25	0.144058	0.170014
1.26	0.155674	0.163868
1.27	0.163269	0.157813
1.28	0.153706	0.164138
1.29	0.169735	0.171096
1.3	0.156445	0.167559
1.31	0.150018	0.184582
1.32	0.149334	0.171488
1.33	0.17123	0.181618
1.34	0.154599	0.185271
1.35	0.154941	0.178206
1.36	0.165834	0.169886
1.37	0.151499	0.16967
1.38	0.16382	0.198683
1.39	0.178281	0.185075
1.4	0.177693	0.191752
1.41	0.164983	0.193092
1.42	0.154663	0.195162
1.43	0.151965	0.182208
1.44	0.159312	0.165946
1.45	0.156759	0.160277
1.46	0.14861	0.155898
1.47	0.154261	0.163803
1.48	0.169803	0.173277
1.49	0.172519	0.189732
1.5	0.170654	0.187417
1.51	0.176188	0.200654
1.52	0.172551	0.193752
1.53	0.176702	0.174494
1.54	0.165901	0.170973
1.55	0.160306	0.17775
1.56	0.174383	0.185177
1.57	0.170334	0.182884
1.58	0.179786	0.189362
1.59	0.152974	0.190531
1.6	0.148721	0.184463
1.61	0.151336	0.191656
1.62	0.162398	0.196139
1.63	0.171772	0.192672
1.64	0.175502	0.198654
1.65	0.182162	0.211246
1.66	0.16947	0.217656
1.67	0.161215	0.21554
1.68	0.148108	0.204652
1.69	0.154193	0.197948
1.7	0.157713	0.208656
1.71	0.154952	0.205491
1.72	0.14671	0.194192
1.73	0.134921	0.209619
1.74	0.154505	0.201169
1.75	0.176168	0.208037
1.76	0.164839	0.213687
1.77	0.171677	0.20086
1.78	0.16344	0.180635
1.79	0.186763	0.208477
1.8	0.193637	0.193198
1.81	0.17759	0.185573
1.82	0.162316	0.205972
1.83	0.178704	0.222343
1.84	0.185934	0.218261
1.85	0.168846	0.214119
1.86	0.181424	0.197436
1.87	0.178872	0.179744
1.88	0.171701	0.183425
1.89	0.148004	0.185375
1.9	0.167865	0.192139
1.91	0.168475	0.182502
1.92	0.158793	0.187654
1.93	0.164991	0.193825
1.94	0.163739	0.179818
1.95	0.174728	0.173365
1.96	0.18029	0.176087
1.97	0.185519	0.174045
1.98	0.183653	0.180179
1.99	0.167275	0.175233
2	0.17464	0.177158
2.01	0.166829	0.163748
2.02	0.160363	0.17293
2.03	0.163778	0.190985
2.04	0.189426	0.184728
2.05	0.185512	0.166592
2.06	0.19057	0.166083
2.07	0.1874	0.178263
2.08	0.179237	0.206061
2.09	0.16691	0.184654
2.1	0.155677	0.163249
2.11	0.166019	0.175825
2.12	0.158343	0.167383
2.13	0.144378	0.18151
2.14	0.144056	0.189883
2.15	0.14341	0.183155
2.16	0.151371	0.176268
2.17	0.144259	0.170048
2.18	0.157235	0.16724
2.19	0.148672	0.176869
2.2	0.139535	0.174725
2.21	0.138056	0.170636
2.22	0.138425	0.170725
2.23	0.150318	0.168447
2.24	0.147957	0.165466
2.25	0.160624	0.169827
2.26	0.153163	0.175102
2.27	0.161595	0.170876
2.28	0.160723	0.187965
2.29	0.146628	0.172592
2.3	0.159405	0.172566
2.31	0.159523	0.198527
2.32	0.149382	0.192617
2.33	0.157537	0.189814
2.34	0.155803	0.196106
2.35	0.156734	0.190044
2.36	0.158542	0.20203
2.37	0.147733	0.186653
2.38	0.156304	0.185623
2.39	0.162084	0.201717
2.4	0.162832	0.205919
2.41	0.173513	0.20337
2.42	0.156088	0.225996
2.43	0.162512	0.222603
2.44	0.144436	0.232391
2.45	0.149549	0.23166
2.46	0.149297	0.225249
2.47	0.143036	0.203821
2.48	0.147343	0.214038
2.49	0.143176	0.229825
2.5	0.13881	0.220147
2.51	0.138733	0.224094
2.52	0.143115	0.231953
2.53	0.134802	0.210722
2.54	0.146361	0.22342
2.55	0.146469	0.224775
2.56	0.138752	0.204826
2.57	0.136271	0.208026
2.58	0.134253	0.211729
2.59	0.127998	0.202297
2.6	0.138415	0.183405
2.61	0.136242	0.185315
2.62	0.129339	0.175537
2.63	0.133111	0.186263
2.64	0.130771	0.189876
2.65	0.135815	0.17844
2.66	0.135354	0.191114
2.67	0.128417	0.169175
2.68	0.141387	0.179161
2.69	0.142631	0.171239
2.7	0.149179	0.170549
2.71	0.140128	0.176889
2.72	0.149235	0.189104
2.73	0.16618	0.186946
2.74	0.148312	0.178308
2.75	0.146988	0.16595
2.76	0.144976	0.177193
2.77	0.148343	0.181618
2.78	0.163946	0.186189
2.79	0.136854	0.183281
2.8	0.15782	0.187161
2.81	0.145397	0.203331
2.82	0.135949	0.198159
2.83	0.13295	0.20333
2.84	0.144314	0.211588
2.85	0.132735	0.193329
2.86	0.122194	0.181699
2.87	0.134464	0.182949
2.88	0.139798	0.185536
2.89	0.124416	0.198056
2.9	0.135472	0.187646
2.91	0.137188	0.200951
2.92	0.138999	0.216282
2.93	0.138382	0.213813
2.94	0.131865	0.20637
2.95	0.126988	0.202301
2.96	0.129434	0.213538
2.97	0.139523	0.20963
2.98	0.125071	0.195041
2.99	0.133396	0.190486
3	0.125662	0.196128
3.01	0.136937	0.193076
3.02	0.129741	0.189309
3.03	0.140911	0.192488
3.04	0.139277	0.175482
3.05	0.131954	0.177193
3.06	0.134233	0.181087
3.07	0.147663	0.171665
3.08	0.147713	0.182587
3.09	0.13496	0.184063
3.1	0.149277	0.194439
3.11	0.131098	0.177326
3.12	0.132002	0.185119
3.13	0.145927	0.193113
3.14	0.141294	0.184213
3.15	0.123029	0.200072
3.16	0.138314	0.185961
3.17	0.148761	0.175534
3.18	0.136349	0.196897
3.19	0.140429	0.192159
3.2	0.130133	0.173978
3.21	0.121064	0.179894
3.22	0.138781	0.191997
3.23	0.144632	0.170204
3.24	0.166764	0.176334
3.25	0.144782	0.191575
3.26	0.154697	0.210746
3.27	0.15259	0.176972
3.28	0.131896	0.182621
3.29	0.129231	0.17674
3.3	0.126055	0.178551
3.31	0.136818	0.184507
3.32	0.140131	0.175533
3.33	0.134457	0.171135
3.34	0.145694	0.167565
3.35	0.141496	0.180372
3.36	0.126517	0.183897
3.37	0.134457	0.176718
3.38	0.141841	0.180524
3.39	0.147225	0.177568
3.4	0.152583	0.196532
3.41	0.156903	0.205987
3.42	0.156624	0.207011
3.43	0.136204	0.192691
3.44	0.141216	0.199446
3.45	0.134789	0.190649
3.46	0.154029	0.232291
3.47	0.157751	0.219737
3.48	0.166958	0.2103
3.49	0.165534	0.195487
3.5	0.15992	0.195661
3.51	0.162928	0.186727
3.52	0.157999	0.212094
3.53	0.148237	0.190168
3.54	0.148865	0.189651
3.55	0.144987	0.18587
3.56	0.138615	0.186957
3.57	0.161349	0.188261
3.58	0.170045	0.17805
3.59	0.163803	0.183076
3.6	0.15955	0.188418
3.61	0.165739	0.190902
3.62	0.158703	0.195192
3.63	0.153519	0.203561
3.64	0.149209	0.192084
3.65	0.16057	0.191351
3.66	0.158667	0.195246
3.67	0.156677	0.19272
3.68	0.157449	0.200619
3.69	0.151852	0.203751
3.7	0.145514	0.19991
3.71	0.148907	0.186479
3.72	0.17272	0.17069
3.73	0.157321	0.179686
3.74	0.169175	0.163486
3.75	0.161004	0.177733
3.76	0.162708	0.183788
3.77	0.163492	0.176477
3.78	0.154343	0.175775
3.79	0.142003	0.172514
3.8	0.156585	0.163667
3.81	0.158501	0.161846
3.82	0.149193	0.165688
3.83	0.161224	0.162474
3.84	0.15764	0.172156
3.85	0.162147	0.168043
3.86	0.149173	0.168803
3.87	0.151956	0.176374
3.88	0.160221	0.178042
3.89	0.153251	0.192847
3.9	0.155379	0.185378
3.91	0.161182	0.184072
3.92	0.164911	0.186449
3.93	0.156162	0.18562
3.94	0.161358	0.175326
3.95	0.168493	0.17999
3.96	0.169153	0.172089
3.97	0.163881	0.17677
3.98	0.159953	0.173264
3.99	0.151343	0.183152
4	0.170477	0.180304
4.01	0.165575	0.18059
4.02	0.154784	0.181664
4.03	0.162012	0.197969
4.04	0.166077	0.190552
4.05	0.164277	0.200158
4.06	0.168883	0.176222
4.07	0.172358	0.16988
4.08	0.178242	0.166359
4.09	0.175454	0.158158
4.1	0.166333	0.155702
4.11	0.156367	0.155536
4.12	0.151971	0.1552
4.13	0.175705	0.155863
4.14	0.178467	0.155174
4.15	0.163272	0.174485
4.16	0.180165	0.184797
4.17	0.171946	0.175727
4.18	0.177629	0.176952
4.19	0.16768	0.185319
4.2	0.168404	0.178384
4.21	0.175906	0.186718
4.22	0.16202	0.193247
4.23	0.177336	0.188097
4.24	0.173616	0.184224
4.25	0.183986	0.182704
4.26	0.184118	0.188672
4.27	0.180452	0.185247
4.28	0.170164	0.18852
4.29	0.167106	0.189489
4.3	0.158534	0.194009
4.31	0.172587	0.185227
4.32	0.166486	0.18465
4.33	0.176177	0.186911
4.34	0.175448	0.20016
4.35	0.173658	0.193361
4.36	0.164596	0.185761
4.37	0.169775	0.189751
4.38	0.167185	0.174223
4.39	0.168432	0.192145
4.4	0.18138	0.196345
4.41	0.177087	0.182164
4.42	0.183438	0.189363
4.43	0.179935	0.18876
4.44	0.184144	0.201257
4.45	0.19206	0.18558
4.46	0.176517	0.168041
4.47	0.169879	0.161446
4.48	0.169742	0.164306
4.49	0.162721	0.166415
4.5	0.177875	0.170138
4.51	0.166013	0.178025
4.52	0.150604	0.174675
4.53	0.148446	0.184087
4.54	0.176331	0.170956
4.55	0.158559	0.183902
4.56	0.157376	0.178558
4.57	0.151592	0.170736
4.58	0.158838	0.16293
4.59	0.156772	0.170125
4.6	0.160208	0.178215
4.61	0.156874	0.180443
4.62	0.162103	0.177841
4.63	0.163713	0.166619
4.64	0.174366	0.156583
4.65	0.186253	0.169876
4.66	0.178398	0.170572
4.67	0.169579	0.174346
4.68	0.162939	0.171745
4.69	0.153653	0.171276
4.7	0.136422	0.177032
4.71	0.142029	0.180385
4.72	0.13955	0.172195
4.73	0.137858	0.175894
4.74	0.14164	0.170769
4.75	0.149826	0.170241
4.76	0.149608	0.175216
4.77	0.160899	0.165172
4.78	0.157562	0.177865
4.79	0.172767	0.168151
4.8	0.164876	0.17441
4.81	0.150284	0.177053
4.82	0.163284	0.180125
4.83	0.145442	0.174173
4.84	0.164231	0.178239
4.85	0.17468	0.177532
4.86	0.159444	0.168883
4.87	0.171224	0.182602
4.88	0.173799	0.186321
4.89	0.169276	0.185923
4.9	0.155313	0.177468
4.91	0.165821	0.175841
4.92	0.166216	0.173921
4.93	0.160324	0.166801
4.94	0.154772	0.168346
4.95	0.163599	0.172572
4.96	0.165295	0.164244
4.97	0.169514	0.171226
4.98	0.161412	0.173526
4.99	0.173924	0.164914
5	0.188818	0.186485
5.01	0.170836	0.182564
5.02	0.193768	0.165655
5.03	0.186413	0.171146
5.04	0.174857	0.185212
5.05	0.165917	0.172878
5.06	0.161561	0.175408
5.07	0.152075	0.179592
5.08	0.146704	0.184489
5.09	0.154687	0.171344
5.1	0.157939	0.182044
5.11	0.17354	0.18849
5.12	0.182238	0.185414
5.13	0.193224	0.180058
5.14	0.192994	0.178447
5.15	0.20516	0.177272
5.16	0.193654	0.183579
5.17	0.174319	0.183095
5.18	0.177819	0.181115
5.19	0.177338	0.181888
5.2	0.185841	0.192429
5.21	0.174905	0.192443
5.22	0.202606	0.173173
5.23	0.189795	0.187983
5.24	0.175221	0.185064
5.25	0.179289	0.19378
5.26	0.171859	0.175742
5.27	0.164296	0.165262
5.28	0.167114	0.161486
5.29	0.191657	0.165103
5.3	0.215814	0.192366
5.31	0.199746	0.179681
5.32	0.163942	0.165893
5.33	0.176135	0.182952
5.34	0.177548	0.182325
5.35	0.193879	0.173448
5.36	0.168689	0.171358
5.37	0.173037	0.193177
5.38	0.178257	0.185924
5.39	0.174728	0.191027
5.4	0.158883	0.210432
5.41	0.159475	0.184608
5.42	0.15309	0.190616
5.43	0.144973	0.182044
5.44	0.158526	0.182952
5.45	0.169812	0.175279
5.46	0.189957	0.177019
5.47	0.200632	0.18251
5.48	0.196245	0.177592
5.49	0.180511	0.171686
5.5	0.185447	0.164065
5.51	0.164757	0.168399
5.52	0.154418	0.174077
5.53	0.16698	0.162684
5.54	0.15806	0.177585
5.55	0.16064	0.178176
5.56	0.152563	0.181779
5.57	0.166655	0.189346
5.58	0.155351	0.178006
5.59	0.154081	0.179226
5.6	0.159751	0.187008
5.61	0.158236	0.204493
5.62	0.145543	0.195567
5.63	0.151785	0.191312
5.64	0.181622	0.202466
5.65	0.195104	0.177381
5.66	0.182262	0.169938
5.67	0.177531	0.167101
5.68	0.147741	0.172755
5.69	0.159508	0.167054
5.7	0.16429	0.168524
5.71	0.181413	0.174628
5.72	0.183166	0.186863
5.73	0.175081	0.184756
5.74	0.180705	0.161093
5.75	0.175296	0.165906
5.76	0.183437	0.164542
5.77	0.172847	0.175018
5.78	0.15894	0.157385
5.79	0.16235	0.163479
5.8	0.171817	0.163964
5.81	0.171857	0.167074
5.82	0.168536	0.162952
5.83	0.169772	0.196446
5.84	0.168583	0.174821
5.85	0.183583	0.17551
5.86	0.189009	0.172532
5.87	0.188231	0.168077
5.88	0.208013	0.162877
5.89	0.210086	0.174237
5.9	0.224364	0.169971
5.91	0.216886	0.153754
5.92	0.216506	0.157161
5.93	0.208492	0.157622
5.94	0.200065	0.16191
5.95	0.192299	0.161145
5.96	0.203619	0.166883
5.97	0.191989	0.173409
5.98	0.210932	0.178941
5.99	0.206462	0.190774
6	0.197826	0.181001
6.01	0.214099	0.172119
6.02	0.246094	0.168798
6.03	0.244419	0.174368
6.04	0.237694	0.167089
6.05	0.220979	0.180659
6.06	0.223227	0.190149
6.07	0.213829	0.184545
6.08	0.24004	0.193963
6.09	0.246845	0.193969
6.1	0.22227	0.198993
6.11	0.221984	0.204583
6.12	0.226647	0.202948
6.13	0.222084	0.205098
6.14	0.205131	0.217711
6.15	0.203021	0.205443
6.16	0.220583	0.197657
6.17	0.223842	0.203368
6.18	0.231486	0.199125
6.19	0.2314	0.190525
6.2	0.219621	0.174327
6.21	0.247804	0.18612
6.22	0.246636	0.182471
6.23	0.253935	0.186254
6.24	0.238065	0.182787
6.25	0.239481	0.191796
6.26	0.25913	0.196153
6.27	0.235288	0.183901
6.28	0.238561	0.199073
6.29	0.22693	0.197168
6.3	0.229937	0.201886
6.31	0.240332	0.203636
6.32	0.237266	0.202437
6.33	0.245372	0.18271
6.34	0.213063	0.196876
6.35	0.202946	0.192636
6.36	0.181103	0.17917
6.37	0.201058	0.181766
6.38	0.200508	0.19341
6.39	0.204086	0.192072
6.4	0.187241	0.204156
6.41	0.186188	0.196417
6.42	0.195557	0.201967
6.43	0.200431	0.18731
6.44	0.186773	0.196914
6.45	0.16803	0.196341
6.46	0.173861	0.200595
6.47	0.195143	0.194215
6.48	0.208563	0.194216
6.49	0.212354	0.19816
6.5	0.202135	0.198648
6.51	0.201685	0.21302
6.52	0.187471	0.219395
6.53	0.221318	0.230213
6.54	0.198097	0.216662
6.55	0.202503	0.228267
6.56	0.203033	0.228912
6.57	0.20232	0.216692
6.58	0.199407	0.215927
6.59	0.232563	0.21516
6.6	0.220999	0.211116
6.61	0.192463	0.222831
6.62	0.195756	0.214819
6.63	0.208137	0.209281
6.64	0.201909	0.203701
6.65	0.211615	0.205882
6.66	0.189548	0.20818
6.67	0.208715	0.214614
6.68	0.219043	0.218454
6.69	0.219616	0.226811
6.7	0.207241	0.222856
6.71	0.182943	0.214149
6.72	0.188199	0.217965
6.73	0.187576	0.203365
6.74	0.186116	0.20597
6.75	0.188274	0.198115
6.76	0.175905	0.207416
6.77	0.167955	0.204024
6.78	0.169825	0.213342
6.79	0.179016	0.227537
6.8	0.16557	0.211583
6.81	0.185578	0.204073
6.82	0.182216	0.207856
6.83	0.203687	0.19404
6.84	0.205277	0.212393
6.85	0.206176	0.20042
6.86	0.182268	0.201818
6.87	0.203901	0.201047
6.88	0.198727	0.194502
6.89	0.191517	0.223379
6.9	0.192609	0.217262
6.91	0.200029	0.214193
6.92	0.186706	0.212346
6.93	0.191284	0.215591
6.94	0.19309	0.203434
6.95	0.199251	0.188848
6.96	0.206717	0.201019
6.97	0.202825	0.215025
6.98	0.214998	0.233366
6.99	0.208474	0.215777
7	0.196885	0.218952
7.01	0.223043	0.206877
7.02	0.189192	0.213769
7.03	0.185327	0.227826
7.04	0.197632	0.202032
7.05	0.181724	0.200923
7.06	0.195912	0.209948
7.07	0.205795	0.20854
7.08	0.220414	0.194627
7.09	0.218735	0.205726
7.1	0.208753	0.250431
7.11	0.231932	0.232818
7.12	0.224815	0.210226
7.13	0.234859	0.193022
7.14	0.230694	0.196899
7.15	0.214263	0.189078
7.16	0.206392	0.177508
7.17	0.207534	0.191453
7.18	0.202128	0.195499
7.19	0.197241	0.198442
7.2	0.217108	0.211416
7.21	0.225405	0.203902
7.22	0.216421	0.197806
7.23	0.211561	0.201732
7.24	0.210608	0.201584
7.25	0.206247	0.188942
7.26	0.208957	0.198701
7.27	0.218308	0.167691
7.28	0.198562	0.174551
7.29	0.21541	0.175978
7.3	0.235594	0.176414
7.31	0.24174	0.184289
7.32	0.2297	0.188078
7.33	0.231445	0.195292
7.34	0.237642	0.200975
7.35	0.24279	0.194193
7.36	0.236282	0.191366
7.37	0.210388	0.19736
7.38	0.203809	0.18564
7.39	0.212729	0.188544
7.4	0.202561	0.197341
7.41	0.208174	0.195649
7.42	0.212053	0.199399
7.43	0.216907	0.192229
7.44	0.204924	0.216376
7.45	0.237142	0.200854
7.46	0.221665	0.203633
7.47	0.230591	0.221216
7.48	0.228769	0.222663
7.49	0.22583	0.210824
7.5	0.236302	0.209858
7.51	0.212787	0.218987
7.52	0.200784	0.203216
7.53	0.215268	0.215021
7.54	0.205357	0.216871
7.55	0.207904	0.219468
7.56	0.202486	0.213038
7.57	0.206196	0.216806
7.58	0.20406	0.218657
7.59	0.226599	0.219158
7.6	0.237806	0.19271
7.61	0.242075	0.196652
7.62	0.232178	0.195545
7.63	0.239884	0.187116
7.64	0.210898	0.199241
7.65	0.229586	0.196871
7.66	0.219663	0.21348
7.67	0.203106	0.233569
7.68	0.20817	0.233173
7.69	0.210154	0.226099
7.7	0.23594	0.228007
7.71	0.234363	0.233584
7.72	0.211832	0.236647
7.73	0.214335	0.25151
7.74	0.210869	0.228807
7.75	0.211712	0.22485
7.76	0.219625	0.231199
7.77	0.25599	0.221037
7.78	0.254104	0.218663
7.79	0.239248	0.220018
7.8	0.240138	0.21865
7.81	0.208207	0.213512
7.82	0.228233	0.224027
7.83	0.219992	0.224742
7.84	0.234742	0.21235
7.85	0.213293	0.226485
7.86	0.208017	0.205119
7.87	0.208375	0.210183
7.88	0.221662	0.213919
7.89	0.223712	0.219543
7.9	0.223536	0.221978
7.91	0.239726	0.217747
7.92	0.2022	0.222508
7.93	0.212008	0.231011
7.94	0.205908	0.225599
7.95	0.187008	0.197398
7.96	0.203104	0.2108
7.97	0.223404	0.229853
7.98	0.22428	0.225212
7.99	0.220084	0.216311
8	0.209365	0.22034
8.01	0.215044	0.213083
8.02	0.211958	0.223691
8.03	0.209136	0.230081
8.04	0.223834	0.247563
8.05	0.227952	0.235211
8.06	0.21986	0.222995
8.07	0.191343	0.228764
8.08	0.198777	0.237673
8.09	0.209652	0.225243
8.1	0.234265	0.231474
8.11	0.209781	0.234703
8.12	0.219209	0.221275
8.13	0.196209	0.216709
8.14	0.204988	0.219573
8.15	0.205674	0.210305
8.16	0.196377	0.207666
8.17	0.207808	0.202486
8.18	0.209221	0.197481
8.19	0.213065	0.204478
8.2	0.210077	0.207067
8.21	0.214212	0.218169
8.22	0.217386	0.214299
8.23	0.200998	0.212509
8.24	0.201489	0.207048
8.25	0.209194	0.217348
8.26	0.215649	0.214166
8.27	0.199771	0.214139
8.28	0.218747	0.214033
8.29	0.221598	0.208059
8.3	0.231054	0.200571
8.31	0.223966	0.203463
8.32	0.215566	0.197438
8.33	0.212547	0.202202
8.34	0.20386	0.216541
8.35	0.181501	0.205034
8.36	0.197248	0.213461
8.37	0.19923	0.213685
8.38	0.227946	0.214452
8.39	0.225064	0.218946
8.4	0.207086	0.221841
8.41	0.219845	0.222251
8.42	0.210508	0.214518
8.43	0.221549	0.232708
8.44	0.241698	0.229079
8.45	0.247853	0.218083
8.46	0.247409	0.216448
8.47	0.260668	0.214773
8.48	0.24394	0.21354
8.49	0.230427	0.210689
8.5	0.221242	0.214705
8.51	0.214315	0.221534
8.52	0.230152	0.232122
8.53	0.20698	0.213797
8.54	0.222781	0.214405
8.55	0.236853	0.240961
8.56	0.210693	0.232123
8.57	0.189209	0.228867
8.58	0.197596	0.223802
8.59	0.213985	0.225875
8.6	0.2294	0.218582
8.61	0.236403	0.223825
8.62	0.230655	0.214475
8.63	0.211611	0.20935
8.64	0.216048	0.216013
8.65	0.221592	0.21709
8.66	0.191129	0.214397
8.67	0.189005	0.225369
8.68	0.206901	0.222039
8.69	0.218486	0.216812
8.7	0.204446	0.218618
8.71	0.224602	0.204271
8.72	0.227913	0.204291
8.73	0.244855	0.22064
8.74	0.238387	0.225804
8.75	0.226072	0.22523
8.76	0.218753	0.226013
8.77	0.22433	0.223141
8.78	0.220876	0.223842
8.79	0.20796	0.229079
8.8	0.215572	0.223345
8.81	0.224712	0.23018
8.82	0.23603	0.227715
8.83	0.233071	0.223002
8.84	0.221071	0.232548
8.85	0.25326	0.219966
8.86	0.234945	0.226445
8.87	0.231518	0.230005
8.88	0.205247	0.248176
8.89	0.214262	0.233042
8.9	0.234368	0.235712
8.91	0.191368	0.227822
8.92	0.201043	0.240409
8.93	0.226397	0.232845
8.94	0.2231	0.231824
8.95	0.220558	0.232105
8.96	0.232005	0.224804
8.97	0.244356	0.232644
8.98	0.230474	0.233654
8.99	0.219856	0.253201
9	0.218027	0.247378
9.01	0.228226	0.250018
9.02	0.229949	0.24198
9.03	0.249076	0.232586
9.04	0.2342	0.229179
9.05	0.237131	0.2381
9.06	0.248283	0.247281
9.07	0.258077	0.241519
9.08	0.256866	0.233176
9.09	0.250218	0.2249
9.1	0.263035	0.221369
9.11	0.248527	0.216138
9.12	0.261439	0.223
9.13	0.245802	0.214898
9.14	0.251933	0.210584
9.15	0.277094	0.20693
9.16	0.273902	0.206082
9.17	0.261442	0.210856
9.18	0.272419	0.215748
9.19	0.254342	0.222013
9.2	0.279631	0.207142
9.21	0.273641	0.223782
9.22	0.275898	0.22987
9.23	0.252451	0.222847
9.24	0.251561	0.212848
9.25	0.242828	0.210739
9.26	0.231748	0.205312
9.27	0.212807	0.209025
9.28	0.224634	0.216803
9.29	0.194911	0.217959
9.3	0.213767	0.213155
9.31	0.231113	0.218921
9.32	0.206829	0.21389
9.33	0.204321	0.22256
9.34	0.208616	0.212959
9.35	0.214088	0.214151
9.36	0.238834	0.233701
9.37	0.257803	0.224348
9.38	0.240913	0.225463
9.39	0.243284	0.218484
9.4	0.239868	0.218525
9.41	0.229942	0.227206
9.42	0.239827	0.231293
9.43	0.254697	0.224273
9.44	0.249728	0.235389
9.45	0.240906	0.223324
9.46	0.246783	0.22979
9.47	0.255643	0.228371
9.48	0.239821	0.234311
9.49	0.22818	0.220315
9.5	0.231627	0.222368
9.51	0.227629	0.217135
9.52	0.226235	0.213714
9.53	0.245951	0.208955
9.54	0.23865	0.219364
9.55	0.251209	0.210854
9.56	0.258401	0.220442
9.57	0.250934	0.212494
9.58	0.236629	0.222357
9.59	0.239912	0.207698
9.6	0.246289	0.213753
9.61	0.260341	0.225788
9.62	0.228245	0.228396
9.63	0.226792	0.222591
9.64	0.265947	0.214886
9.65	0.256117	0.228984
9.66	0.258418	0.229105
9.67	0.264076	0.242254
9.68	0.256348	0.222946
9.69	0.266669	0.218279
9.7	0.257766	0.223878
9.71	0.271409	0.226835
9.72	0.278022	0.223407
9.73	0.283131	0.221769
9.74	0.271078	0.225021
9.75	0.260103	0.220279
9.76	0.255863	0.212855
9.77	0.241112	0.216642
9.78	0.26225	0.206797
9.79	0.279566	0.205779
9.8	0.304808	0.219527
9.81	0.272086	0.227212
9.82	0.277539	0.215979
9.83	0.260085	0.222204
9.84	0.268085	0.219903
9.85	0.263588	0.215524
9.86	0.267024	0.205641
9.87	0.27421	0.236495
9.88	0.288123	0.21847
9.89	0.318053	0.211935
9.9	0.268481	0.218406
9.91	0.256253	0.219946
9.92	0.266323	0.208183
9.93	0.276927	0.214281
9.94	0.266929	0.226965
9.95	0.275633	0.212068
9.96	0.275392	0.224407
9.97	0.240385	0.225604
9.98	0.241062	0.228306
9.99	0.240141	0.229481
10	0.252408	0.230778
10.01	0.255298	0.232732
10.02	0.249964	0.239992
10.03	0.249145	0.24019
10.04	0.236504	0.235132
10.05	0.242951	0.233906
10.06	0.233724	0.234544
10.07	0.244805	0.236882
10.08	0.248656	0.248568
10.09	0.265431	0.237292
10.1	0.268179	0.239384
10.11	0.235956	0.234583
10.12	0.237018	0.225948
10.13	0.237854	0.218895
10.14	0.226003	0.240754
10.15	0.235755	0.242321
10.16	0.232427	0.225411
10.17	0.246984	0.21965
10.18	0.236077	0.236267
10.19	0.221027	0.224382
10.2	0.228847	0.212411
10.21	0.216266	0.217764
10.22	0.226709	0.209889
10.23	0.222614	0.212801
10.24	0.24527	0.219988
10.25	0.240359	0.215433
10.26	0.222882	0.206814
10.27	0.239756	0.210412
10.28	0.253883	0.212576
10.29	0.223823	0.226688
10.3	0.243581	0.220135
10.31	0.22011	0.222313
10.32	0.233466	0.217841
10.33	0.226952	0.225862
10.34	0.205424	0.220388
10.35	0.204224	0.229809
10.36	0.233992	0.224727
10.37	0.230439	0.23754
10.38	0.216989	0.222456
10.39	0.227274	0.229816
10.4	0.237361	0.221759
10.41	0.226092	0.224365
10.42	0.236032	0.228291
10.43	0.233856	0.214038
10.44	0.226291	0.219866
10.45	0.214461	0.224885
10.46	0.224109	0.234366
10.47	0.205138	0.227121
10.48	0.20056	0.231803
10.49	0.198841	0.219439
10.5	0.206375	0.227759
10.51	0.235699	0.222606
10.52	0.247297	0.231509
10.53	0.219646	0.217374
10.54	0.218722	0.233746
10.55	0.233196	0.231114
10.56	0.196815	0.232846
10.57	0.189815	0.224341
10.58	0.217781	0.21643
10.59	0.211211	0.216518
10.6	0.21769	0.214864
10.61	0.207171	0.218815
10.62	0.205294	0.219663
10.63	0.214292	0.228897
10.64	0.229327	0.226636
10.65	0.234233	0.218686
10.66	0.229225	0.213122
10.67	0.235751	0.21009
10.68	0.220004	0.217161
10.69	0.218976	0.216727
10.7	0.212636	0.217182
10.71	0.213738	0.214608
10.72	0.24563	0.222133
10.73	0.221729	0.219684
10.74	0.237577	0.219558
10.75	0.275131	0.230746
10.76	0.256224	0.239836
10.77	0.270334	0.233097
10.78	0.266478	0.245031
10.79	0.244979	0.230435
10.8	0.231421	0.230784
10.81	0.231594	0.2403
10.82	0.205681	0.241111
10.83	0.201319	0.246298
10.84	0.212047	0.241815
10.85	0.216873	0.229827
10.86	0.207605	0.232775
10.87	0.210482	0.234641
10.88	0.202788	0.228174
10.89	0.206614	0.229995
10.9	0.21887	0.222952
10.91	0.21315	0.230445
10.92	0.217523	0.225614
10.93	0.205557	0.219507
10.94	0.215378	0.218884
10.95	0.204814	0.245265
10.96	0.201348	0.232978
10.97	0.213412	0.23364
10.98	0.208607	0.224883
10.99	0.197393	0.22591
11	0.182441	0.219758
11.01	0.185729	0.233893
11.02	0.199711	0.225527
11.03	0.205688	0.226558
11.04	0.218192	0.218462
11.05	0.239744	0.233977
11.06	0.235545	0.23094
11.07	0.234563	0.215378
11.08	0.229599	0.219153
11.09	0.216962	0.215343
11.1	0.257786	0.220416
11.11	0.236396	0.223502
11.12	0.238046	0.21853
11.13	0.222574	0.229785
11.14	0.214809	0.228448
11.15	0.201783	0.224516
11.16	0.203514	0.242039
11.17	0.198837	0.245961
11.18	0.207461	0.241678
11.19	0.196234	0.237312
11.2	0.203179	0.226807
11.21	0.195059	0.230437
11.22	0.212118	0.21614
11.23	0.234413	0.22765
11.24	0.233842	0.252653
11.25	0.231379	0.267346
11.26	0.22138	0.257626
11.27	0.241094	0.255929
11.28	0.242871	0.255709
11.29	0.237284	0.25759
11.3	0.208522	0.248907
11.31	0.218491	0.24292
11.32	0.227767	0.226882
11.33	0.243543	0.216513
11.34	0.203028	0.22214
11.35	0.196402	0.240906
11.36	0.204497	0.229816
11.37	0.206525	0.225653
11.38	0.201204	0.234757
11.39	0.215815	0.244821
11.4	0.224032	0.238555
11.41	0.207881	0.23613
11.42	0.196011	0.232327
11.43	0.188465	0.233478
11.44	0.187137	0.250382
11.45	0.198666	0.2473
11.46	0.210541	0.24438
11.47	0.205771	0.247965
11.48	0.19981	0.256389
11.49	0.192027	0.247909
11.5	0.201792	0.240048
11.51	0.190736	0.232641
11.52	0.186276	0.228682
11.53	0.19351	0.238332
11.54	0.205132	0.241566
11.55	0.214873	0.234531
11.56	0.193984	0.220288
11.57	0.205906	0.234597
11.58	0.202775	0.239237
11.59	0.210081	0.225557
11.6	0.22636	0.224809
11.61	0.221694	0.229031
11.62	0.232926	0.227216
11.63	0.217577	0.240765
11.64	0.225717	0.235664
11.65	0.238844	0.234105
11.66	0.234804	0.241783
11.67	0.224185	0.239002
11.68	0.251962	0.240893
11.69	0.251193	0.240435
11.7	0.254601	0.254755
11.71	0.242945	0.246604
11.72	0.235481	0.242518
11.73	0.25219	0.227517
11.74	0.249268	0.239481
11.75	0.245044	0.248381
11.76	0.229984	0.237415
11.77	0.25098	0.246143
11.78	0.215584	0.249922
11.79	0.205961	0.257138
11.8	0.202939	0.238935
11.81	0.213416	0.235705
11.82	0.207854	0.230395
11.83	0.197005	0.229702
11.84	0.225883	0.226905
11.85	0.229529	0.217851
11.86	0.223835	0.217236
11.87	0.219297	0.222028
11.88	0.245263	0.228585
11.89	0.235453	0.22389
11.9	0.223095	0.23209
11.91	0.231383	0.231815
11.92	0.233655	0.239799
11.93	0.238972	0.235441
11.94	0.248836	0.243557
11.95	0.241722	0.229339
11.96	0.229716	0.235851
11.97	0.236613	0.244744
11.98	0.249002	0.267311
11.99	0.218037	0.252386
12	0.22371	0.258987
12.01	0.233765	0.236493
12.02	0.23841	0.229195
12.03	0.229472	0.225065
12.04	0.234021	0.221718
12.05	0.22413	0.224547
12.06	0.245598	0.2212
12.07	0.227104	0.21478
12.08	0.228493	0.21515
12.09	0.226785	0.226743
12.1	0.232783	0.234334
12.11	0.238827	0.235663
12.12	0.247324	0.231074
12.13	0.23487	0.22194
12.14	0.234619	0.227945
12.15	0.212713	0.221473
12.16	0.203776	0.220088
12.17	0.192806	0.214757
12.18	0.196002	0.21177
12.19	0.201832	0.217447
12.2	0.207997	0.207515
12.21	0.197351	0.190566
12.22	0.198139	0.192866
12.23	0.189161	0.195662
12.24	0.188939	0.19846
12.25	0.201945	0.197014
12.26	0.200635	0.191284
12.27	0.216197	0.200972
12.28	0.21691	0.212767
12.29	0.223457	0.219301
12.3	0.216726	0.228678
12.31	0.208599	0.225698
12.32	0.214509	0.208469
12.33	0.228828	0.217556
12.34	0.185131	0.213181
12.35	0.179834	0.215426
12.36	0.176053	0.206925
12.37	0.191295	0.19695
12.38	0.195475	0.20631
12.39	0.196826	0.213136
12.4	0.208526	0.222239
12.41	0.193106	0.219981
12.42	0.186819	0.20826
12.43	0.201344	0.214471
12.44	0.214285	0.221724
12.45	0.205924	0.215066
12.46	0.207845	0.212385
12.47	0.204247	0.224346
12.48	0.221096	0.236879
12.49	0.234816	0.228208
12.5	0.230694	0.228656
12.51	0.181117	0.235146
12.52	0.193717	0.240699
12.53	0.194363	0.228853
12.54	0.177919	0.230703
12.55	0.183968	0.226207
12.56	0.184903	0.22665
12.57	0.192991	0.22521
12.58	0.193802	0.213143
12.59	0.198927	0.217829
12.6	0.20191	0.221261
12.61	0.210533	0.222364
12.62	0.213158	0.236419
12.63	0.21135	0.231954
12.64	0.21237	0.238966
12.65	0.207191	0.238804
12.66	0.198122	0.245589
12.67	0.194223	0.241931
12.68	0.23173	0.242908
12.69	0.245273	0.263737
12.7	0.228232	0.257238
12.71	0.220186	0.254795
12.72	0.225084	0.244363
12.73	0.223232	0.241884
12.74	0.228846	0.242113
12.75	0.237787	0.238296
12.76	0.222246	0.24295
12.77	0.242104	0.239541
12.78	0.235982	0.226216
12.79	0.231471	0.231361
12.8	0.225196	0.233721
12.81	0.22668	0.232678
12.82	0.219458	0.220046
12.83	0.201022	0.231641
12.84	0.209909	0.237881
12.85	0.227142	0.239843
12.86	0.239242	0.231991
12.87	0.235779	0.227767
12.88	0.235979	0.222833
12.89	0.246961	0.219456
12.9	0.220444	0.223504
12.91	0.226029	0.227284
12.92	0.227218	0.218383
12.93	0.222714	0.218507
12.94	0.216032	0.217334
12.95	0.202588	0.215678
12.96	0.229784	0.213336
12.97	0.20438	0.223161
12.98	0.209024	0.221164
12.99	0.232604	0.219288
13	0.218002	0.213752
13.01	0.205457	0.217841
13.02	0.236962	0.230039
13.03	0.232092	0.216124
13.04	0.198905	0.202173
13.05	0.21753	0.207987
13.06	0.203129	0.217061
13.07	0.22053	0.21458
13.08	0.232864	0.21175
13.09	0.227829	0.204551
13.1	0.216198	0.197991
13.11	0.215429	0.20438
13.12	0.217933	0.213348
13.13	0.231547	0.207963
13.14	0.222776	0.198208
13.15	0.224187	0.210518
13.16	0.23508	0.210863
13.17	0.24066	0.210233
13.18	0.236684	0.207926
13.19	0.235172	0.208582
13.2	0.24404	0.204251
13.21	0.236136	0.2109
13.22	0.24062	0.20732
13.23	0.232393	0.218138
13.24	0.220485	0.216512
13.25	0.216279	0.215597
13.26	0.229078	0.215058
13.27	0.224178	0.232987
13.28	0.195817	0.232761
13.29	0.20811	0.212195
13.3	0.210653	0.220954
13.31	0.19798	0.222943
13.32	0.205957	0.224143
13.33	0.218508	0.214422
13.34	0.227266	0.222464
13.35	0.212526	0.20827
13.36	0.225653	0.20816
13.37	0.248048	0.207821
13.38	0.249361	0.207851
13.39	0.241363	0.207147
13.4	0.243899	0.204119
13.41	0.21224	0.211604
13.42	0.224694	0.215538
13.43	0.228265	0.216722
13.44	0.2054	0.217109
13.45	0.204533	0.21651
13.46	0.20029	0.219905
13.47	0.221617	0.22489
13.48	0.195071	0.227181
13.49	0.2151	0.226484
13.5	0.210318	0.22348
13.51	0.210464	0.221489
13.52	0.212309	0.236346
13.53	0.234225	0.24339
13.54	0.255933	0.243477
13.55	0.216801	0.2349
13.56	0.20869	0.24886
13.57	0.215238	0.248104
13.58	0.22418	0.248267
13.59	0.230434	0.225454
13.6	0.226388	0.23887
13.61	0.225619	0.235059
13.62	0.215527	0.237556
13.63	0.231716	0.244567
13.64	0.239409	0.245607
13.65	0.224431	0.234817
13.66	0.227848	0.230412
13.67	0.223304	0.22342
13.68	0.210612	0.220173
13.69	0.21704	0.203398
13.7	0.221356	0.214087
13.71	0.234851	0.205987
13.72	0.237325	0.213249
13.73	0.225634	0.223924
13.74	0.232342	0.223096
13.75	0.228198	0.237321
13.76	0.220754	0.237315
13.77	0.21868	0.239937
13.78	0.195656	0.236096
13.79	0.214296	0.221548
13.8	0.207658	0.225996
13.81	0.203841	0.226078
13.82	0.205869	0.225731
13.83	0.219214	0.230868
13.84	0.227969	0.232654
13.85	0.231747	0.227982
13.86	0.210234	0.218954
13.87	0.225792	0.228882
13.88	0.196502	0.22921
13.89	0.2026	0.222074
13.9	0.19786	0.233131
13.91	0.190592	0.225511
13.92	0.199758	0.23921
13.93	0.204017	0.232241
13.94	0.219633	0.236241
13.95	0.210352	0.255101
13.96	0.211243	0.240908
13.97	0.189888	0.228315
13.98	0.217032	0.223219
13.99	0.210038	0.227342
14	0.207283	0.219518
14.01	0.22577	0.217993
14.02	0.206971	0.225542
14.03	0.214421	0.23512
14.04	0.212547	0.230964
14.05	0.220395	0.246788
14.06	0.213973	0.224022
14.07	0.229517	0.229089
14.08	0.230408	0.237674
14.09	0.232774	0.230504
14.1	0.235113	0.247565
14.11	0.229327	0.22962
14.12	0.237174	0.231723
14.13	0.237999	0.218883
14.14	0.247222	0.211179
14.15	0.255111	0.224941
14.16	0.260126	0.244103
14.17	0.251837	0.240905
14.18	0.225842	0.240844
14.19	0.219694	0.240509
14.2	0.222136	0.256622
14.21	0.215596	0.25007
14.22	0.195628	0.25472
14.23	0.193476	0.253461
14.24	0.221604	0.244855
14.25	0.211491	0.237647
14.26	0.205906	0.23645
14.27	0.234889	0.243962
14.28	0.242998	0.249505
14.29	0.228015	0.250731
14.3	0.2115	0.252417
14.31	0.207981	0.253516
14.32	0.193868	0.252677
14.33	0.217583	0.256304
14.34	0.215527	0.261963
14.35	0.194432	0.268868
14.36	0.214164	0.261923
14.37	0.201604	0.253481
14.38	0.214458	0.247091
14.39	0.208004	0.253533
14.4	0.215988	0.242828
14.41	0.229687	0.237808
14.42	0.219053	0.231419
14.43	0.215737	0.239389
14.44	0.223393	0.243921
14.45	0.211774	0.246094
14.46	0.199846	0.235212
14.47	0.212637	0.228845
14.48	0.225696	0.231857
14.49	0.228128	0.231108
14.5	0.232917	0.236678
14.51	0.227832	0.244984
14.52	0.228769	0.246225
14.53	0.226023	0.229925
14.54	0.23224	0.230977
14.55	0.230227	0.236108
14.56	0.242619	0.243397
14.57	0.240235	0.253667
14.58	0.220589	0.251475
14.59	0.229382	0.253262
14.6	0.252046	0.247501
14.61	0.28793	0.236656
14.62	0.2627	0.238581
14.63	0.234324	0.233135
14.64	0.24811	0.231161
14.65	0.2496	0.242177
14.66	0.261759	0.243511
14.67	0.253315	0.254153
14.68	0.25055	0.235971
14.69	0.256572	0.239766
14.7	0.267905	0.235128
14.71	0.222735	0.250225
14.72	0.231771	0.251954
14.73	0.24428	0.249329
14.74	0.226379	0.250448
14.75	0.218034	0.23395
14.76	0.252852	0.236582
14.77	0.235739	0.229865
14.78	0.268454	0.230201
14.79	0.263709	0.229427
14.8	0.245637	0.223515
14.81	0.247385	0.230212
14.82	0.253259	0.226571
14.83	0.242276	0.233408
14.84	0.226615	0.23101
14.85	0.246649	0.224831
14.86	0.238838	0.224127
14.87	0.212355	0.227932
14.88	0.209604	0.239249
14.89	0.20851	0.244386
14.9	0.206308	0.238343
14.91	0.231621	0.240274
14.92	0.224143	0.239853
14.93	0.23991	0.262471
14.94	0.238993	0.261376
14.95	0.240133	0.267498
14.96	0.245475	0.270103
14.97	0.241912	0.267215
14.98	0.21728	0.251974
14.99	0.22036	0.255503
15	0.226094	0.262206
15.01	0.215363	0.248455
15.02	0.239336	0.25225
15.03	0.228049	0.243493
15.04	0.228652	0.240052
15.05	0.22766	0.250965
15.06	0.225688	0.249022
15.07	0.208766	0.257714
15.08	0.228586	0.248272
15.09	0.232231	0.247703
15.1	0.2393	0.247877
15.11	0.246502	0.257562
15.12	0.241151	0.246655
15.13	0.225139	0.244107
15.14	0.219828	0.241584
15.15	0.215656	0.252477
15.16	0.216573	0.258011
15.17	0.207665	0.248365
15.18	0.218893	0.246344
15.19	0.206448	0.241751
15.2	0.204734	0.2467
15.21	0.233045	0.242574
15.22	0.223267	0.237242
15.23	0.210374	0.241466
15.24	0.207263	0.235123
15.25	0.202384	0.247182
15.26	0.206293	0.236115
15.27	0.208398	0.231169
15.28	0.202275	0.237158
15.29	0.21474	0.236841
15.3	0.208292	0.243804
15.31	0.195522	0.250878
15.32	0.203082	0.246836
15.33	0.221006	0.241159
15.34	0.228962	0.240323
15.35	0.22496	0.236517
15.36	0.226886	0.246573
15.37	0.219974	0.245448
15.38	0.213829	0.255114
15.39	0.19199	0.237659
15.4	0.199112	0.22191
15.41	0.188807	0.231785
15.42	0.201523	0.242371
15.43	0.195334	0.236259
15.44	0.200713	0.241107
15.45	0.197713	0.238083
15.46	0.208879	0.24145
15.47	0.193607	0.245777
15.48	0.198144	0.24428
15.49	0.217898	0.241252
15.5	0.227267	0.243747
15.51	0.21534	0.240448
15.52	0.220502	0.240434
15.53	0.211426	0.235093
15.54	0.221222	0.237864
15.55	0.194395	0.256971
15.56	0.203756	0.23999
15.57	0.198531	0.229261
15.58	0.196671	0.233979
15.59	0.21321	0.228574
15.6	0.220615	0.229322
15.61	0.207045	0.236988
15.62	0.214057	0.237289
15.63	0.226665	0.24221
15.64	0.229012	0.240766
15.65	0.215191	0.24706
15.66	0.219101	0.237594
15.67	0.221581	0.23188
15.68	0.203324	0.254772
15.69	0.21896	0.261781
15.7	0.224353	0.240728
15.71	0.205583	0.241658
15.72	0.2036	0.247229
15.73	0.215661	0.246215
15.74	0.182242	0.252482
15.75	0.20101	0.248872
15.76	0.194048	0.230447
15.77	0.202088	0.21977
15.78	0.223086	0.229917
15.79	0.22072	0.23167
15.8	0.217492	0.239402
15.81	0.207824	0.227929
15.82	0.208777	0.229068
15.83	0.222241	0.251279
15.84	0.218068	0.239343
15.85	0.22883	0.234543
15.86	0.217375	0.235725
15.87	0.204958	0.232288
15.88	0.207288	0.240721
15.89	0.214688	0.240002
15.9	0.215856	0.228033
15.91	0.200521	0.2288
15.92	0.192214	0.242161
15.93	0.196873	0.248237
15.94	0.190425	0.256576
15.95	0.177381	0.242587
15.96	0.172359	0.247928
15.97	0.176742	0.238745
15.98	0.193759	0.240251
15.99	0.198868	0.249392
16	0.197403	0.257911
16.01	0.207327	0.254283
16.02	0.252879	0.239761
16.03	0.227942	0.221751
16.04	0.219257	0.225576
16.05	0.21664	0.240254
16.06	0.20928	0.26454
16.07	0.200662	0.239046
16.08	0.205881	0.244259
16.09	0.237325	0.248715
16.1	0.250643	0.236317
16.11	0.255783	0.235937
16.12	0.264709	0.242842
16.13	0.247698	0.241298
16.14	0.239309	0.241734
16.15	0.241437	0.236435
16.16	0.232957	0.241734
16.17	0.22804	0.246557
16.18	0.229239	0.246538
16.19	0.243515	0.240396
16.2	0.243377	0.260544
16.21	0.239994	0.255339
16.22	0.256211	0.24673
16.23	0.242449	0.249024
16.24	0.240961	0.257039
16.25	0.217316	0.265373
16.26	0.196676	0.250243
16.27	0.206528	0.242789
16.28	0.205571	0.239504
16.29	0.202712	0.255215
16.3	0.216815	0.254779
16.31	0.218003	0.245504
16.32	0.199384	0.239465
16.33	0.202937	0.242285
16.34	0.215701	0.247383
16.35	0.208474	0.246184
16.36	0.214116	0.250267
16.37	0.225398	0.251905
16.38	0.223965	0.258607
16.39	0.241237	0.265436
16.4	0.223076	0.254562
16.41	0.218963	0.271775
16.42	0.213814	0.263453
16.43	0.204791	0.243179
16.44	0.213491	0.244682
16.45	0.226231	0.250817
16.46	0.208068	0.256505
16.47	0.210877	0.257434
16.48	0.215494	0.268437
16.49	0.209576	0.261514
16.5	0.201207	0.255551
16.51	0.18914	0.251378
16.52	0.178137	0.252935
16.53	0.181712	0.259559
16.54	0.20726	0.25205
16.55	0.203489	0.24207
16.56	0.200312	0.256078
16.57	0.190112	0.254533
16.58	0.206867	0.248127
16.59	0.213811	0.237426
16.6	0.207509	0.238228
16.61	0.211272	0.240125
16.62	0.212457	0.236637
16.63	0.203064	0.227191
16.64	0.213668	0.229568
16.65	0.194777	0.235328
16.66	0.192821	0.23566
16.67	0.19143	0.232908
16.68	0.19953	0.221445
16.69	0.184891	0.224967
16.7	0.180149	0.229327
16.71	0.200951	0.237438
16.72	0.183662	0.232803
16.73	0.203919	0.229049
16.74	0.203932	0.235492
16.75	0.19387	0.238943
16.76	0.185303	0.22702
16.77	0.190842	0.226301
16.78	0.203667	0.22572
16.79	0.215885	0.222942
16.8	0.195033	0.224257
16.81	0.177666	0.237832
16.82	0.189928	0.243608
16.83	0.179766	0.255419
16.84	0.180879	0.263662
16.85	0.183425	0.230282
16.86	0.19345	0.22164
16.87	0.210618	0.214262
16.88	0.211012	0.240778
16.89	0.216792	0.236871
16.9	0.231106	0.24368
16.91	0.228636	0.253659
16.92	0.219042	0.251571
16.93	0.230056	0.251114
16.94	0.220862	0.233685
16.95	0.21795	0.23396
16.96	0.22227	0.236824
16.97	0.202804	0.247724
16.98	0.186497	0.223169
16.99	0.207329	0.22934
17	0.193443	0.236365
17.01	0.201518	0.242413
17.02	0.213729	0.248829
17.03	0.22462	0.251522
17.04	0.191541	0.279208
17.05	0.19543	0.288961
17.06	0.179761	0.275097
17.07	0.196173	0.281246
17.08	0.20293	0.261631
17.09	0.208731	0.268056
17.1	0.228568	0.252982
17.11	0.211816	0.260734
17.12	0.225288	0.250859
17.13	0.227476	0.265831
17.14	0.220417	0.252644
17.15	0.203494	0.249938
17.16	0.197846	0.233823
17.17	0.230264	0.23898
17.18	0.213128	0.240664
17.19	0.237906	0.236087
17.2	0.214038	0.233959
17.21	0.209393	0.255466
17.22	0.220511	0.241081
17.23	0.209528	0.251818
17.24	0.229249	0.238775
17.25	0.221031	0.243309
17.26	0.216527	0.252572
17.27	0.2265	0.244291
17.28	0.22826	0.258587
17.29	0.237464	0.249997
17.3	0.231798	0.249057
17.31	0.231166	0.248815
17.32	0.22484	0.247847
17.33	0.221572	0.255095
17.34	0.208567	0.250356
17.35	0.219996	0.241231
17.36	0.205922	0.238032
17.37	0.205161	0.246435
17.38	0.202738	0.24751
17.39	0.204412	0.260167
17.4	0.200083	0.25104
17.41	0.202254	0.263375
17.42	0.196872	0.273075
17.43	0.207926	0.25085
17.44	0.206483	0.255371
17.45	0.191214	0.258819
17.46	0.214016	0.260729
17.47	0.213875	0.269943
17.48	0.205685	0.269022
17.49	0.217548	0.272886
17.5	0.211691	0.266823
17.51	0.206456	0.258689
17.52	0.214822	0.254419
17.53	0.20108	0.256675
17.54	0.229572	0.267937
17.55	0.248763	0.253537
17.56	0.235196	0.259116
17.57	0.215359	0.244536
17.58	0.215012	0.228177
17.59	0.203397	0.24201
17.6	0.21806	0.240906
17.61	0.220263	0.222284
17.62	0.21871	0.222886
17.63	0.19818	0.235414
17.64	0.191464	0.236614
17.65	0.196524	0.225407
17.66	0.189563	0.235695
17.67	0.217807	0.240479
17.68	0.208425	0.223045
17.69	0.22013	0.24267
17.7	0.223122	0.234922
17.71	0.220101	0.218809
17.72	0.237223	0.214409
17.73	0.218454	0.22637
17.74	0.188064	0.222568
17.75	0.214614	0.232445
17.76	0.198988	0.238
17.77	0.198802	0.239743
17.78	0.21258	0.228161
17.79	0.208364	0.228278
17.8	0.212706	0.232944
17.81	0.211883	0.232389
17.82	0.206738	0.244391
17.83	0.199535	0.241061
17.84	0.203924	0.250356
17.85	0.188516	0.251774
17.86	0.199413	0.26543
17.87	0.198446	0.255668
17.88	0.199493	0.252293
17.89	0.198767	0.244977
17.9	0.174908	0.24709
17.91	0.179377	0.234542
17.92	0.166445	0.240044
17.93	0.175105	0.235008
17.94	0.18242	0.23502
17.95	0.170601	0.241456
17.96	0.170367	0.235814
17.97	0.194901	0.248472
17.98	0.204802	0.251579
17.99	0.211069	0.252657
18	0.208631	0.235177
18.01	0.201084	0.232063
18.02	0.187764	0.236421
18.03	0.205411	0.238848
18.04	0.174033	0.231837
18.05	0.180847	0.234625
18.06	0.208849	0.242208
18.07	0.180254	0.240299
18.08	0.173128	0.242003
18.09	0.167761	0.235052
18.1	0.165368	0.238455
18.11	0.1734	0.235101
18.12	0.204546	0.255959
18.13	0.183771	0.239583
18.14	0.189883	0.2418
18.15	0.196619	0.254518
18.16	0.179821	0.241617
18.17	0.153684	0.251381
18.18	0.163336	0.239476
18.19	0.158584	0.244894
18.2	0.163986	0.25175
18.21	0.176012	0.241374
18.22	0.162225	0.23932
18.23	0.180179	0.235269
18.24	0.195976	0.238702
18.25	0.193296	0.237957
18.26	0.209619	0.220987
18.27	0.218591	0.226379
18.28	0.227196	0.222092
18.29	0.215512	0.220703
18.3	0.226963	0.215562
18.31	0.220332	0.227427
18.32	0.256684	0.218618
18.33	0.262562	0.227708
18.34	0.276772	0.227017
18.35	0.2674	0.225586
18.36	0.264341	0.238306
18.37	0.229166	0.238155
18.38	0.234425	0.225931
18.39	0.217206	0.217475
18.4	0.229409	0.220555
18.41	0.236336	0.237944
18.42	0.252323	0.233431
18.43	0.208937	0.238442
18.44	0.210091	0.225809
18.45	0.245149	0.218112
18.46	0.233004	0.227311
18.47	0.246899	0.212356
18.48	0.24284	0.220962
18.49	0.247196	0.228873
18.5	0.250064	0.216403
18.51	0.24084	0.241988
18.52	0.248235	0.248973
18.53	0.240155	0.225398
18.54	0.245451	0.231713
18.55	0.255677	0.241618
18.56	0.243148	0.233454
18.57	0.230511	0.242118
18.58	0.224789	0.238612
18.59	0.22638	0.229564
18.6	0.229529	0.253097
18.61	0.241123	0.247021
18.62	0.218639	0.245444
18.63	0.232064	0.245729
18.64	0.237027	0.253187
18.65	0.248721	0.236884
18.66	0.226754	0.252446
18.67	0.207489	0.256518
18.68	0.218158	0.254396
18.69	0.24322	0.261341
18.7	0.236625	0.267774
18.71	0.209587	0.270562
18.72	0.224387	0.27758
18.73	0.207029	0.27521
18.74	0.212825	0.266064
18.75	0.220277	0.260655
18.76	0.215322	0.263741
18.77	0.208355	0.263743
18.78	0.222294	0.262567
18.79	0.218454	0.240363
18.8	0.214539	0.243826
18.81	0.214004	0.2609
18.82	0.235588	0.269233
18.83	0.241273	0.246515
18.84	0.241853	0.251632
18.85	0.236154	0.227673
18.86	0.219236	0.238998
18.87	0.233812	0.239847
18.88	0.247496	0.239444
18.89	0.242788	0.253039
18.9	0.239495	0.238782
18.91	0.250259	0.271339
18.92	0.25574	0.250971
18.93	0.235769	0.252543
18.94	0.242796	0.260614
18.95	0.25254	0.250209
18.96	0.250466	0.246719
18.97	0.244046	0.249792
18.98	0.238006	0.247108
18.99	0.23806	0.251686
19	0.227988	0.248898
19.01	0.245089	0.228795
19.02	0.251273	0.240983
19.03	0.267649	0.248222
19.04	0.259383	0.232676
19.05	0.263784	0.237184
19.06	0.251156	0.258114
19.07	0.276479	0.262116
19.08	0.270477	0.25081
19.09	0.278886	0.240016
19.1	0.274191	0.239205
19.11	0.257402	0.238101
19.12	0.233168	0.233679
19.13	0.240264	0.238906
19.14	0.256407	0.231988
19.15	0.257218	0.239962
19.16	0.244109	0.243829
19.17	0.271352	0.249347
19.18	0.27701	0.240986
19.19	0.246405	0.221665
19.2	0.242293	0.22728
19.21	0.257009	0.212935
19.22	0.254298	0.222048
19.23	0.253815	0.225434
19.24	0.244743	0.217378
19.25	0.266105	0.227133
19.26	0.27271	0.230223
19.27	0.266772	0.237163
19.28	0.25242	0.221694
19.29	0.258677	0.223063
19.3	0.26535	0.235898
19.31	0.254092	0.234288
19.32	0.278731	0.239166
19.33	0.271378	0.232333
19.34	0.271099	0.22946
19.35	0.26029	0.223192
19.36	0.236721	0.237486
19.37	0.228457	0.241023
19.38	0.230539	0.232217
19.39	0.223825	0.21613
19.4	0.234614	0.224432
19.41	0.248697	0.230774
19.42	0.260088	0.229135
19.43	0.276548	0.22102
19.44	0.259468	0.227514
19.45	0.245015	0.228803
19.46	0.240473	0.221307
19.47	0.232717	0.221772
19.48	0.226486	0.225775
19.49	0.208392	0.223132
19.5	0.217955	0.224807
19.51	0.210141	0.231971
19.52	0.197026	0.232661
19.53	0.176296	0.238392
19.54	0.200631	0.236982
19.55	0.19191	0.238449
19.56	0.214383	0.248576
19.57	0.230897	0.236599
19.58	0.224744	0.236208
19.59	0.238046	0.221373
19.6	0.204565	0.224805
19.61	0.22163	0.221506
19.62	0.217507	0.231226
19.63	0.21548	0.223241
19.64	0.226545	0.226185
19.65	0.252301	0.218125
19.66	0.243031	0.233464
19.67	0.231199	0.223178
19.68	0.203889	0.229118
19.69	0.227001	0.231315
19.7	0.221374	0.225562
19.71	0.22296	0.229007
19.72	0.214182	0.23009
19.73	0.242663	0.233688
19.74	0.24126	0.249611
19.75	0.234267	0.231949
19.76	0.24177	0.220747
19.77	0.235222	0.220901
19.78	0.227009	0.227306
19.79	0.234754	0.225178
19.8	0.191648	0.233142
19.81	0.188715	0.227621
19.82	0.208708	0.227847
19.83	0.207647	0.206825
19.84	0.228232	0.216341
19.85	0.228542	0.230928
19.86	0.228579	0.216584
19.87	0.255648	0.223275
19.88	0.256101	0.221988
19.89	0.254957	0.219687
19.9	0.251134	0.211472
19.91	0.245352	0.231419
19.92	0.25281	0.230727
19.93	0.252237	0.239042
19.94	0.238462	0.230006
19.95	0.234196	0.231316
19.96	0.230593	0.227126
19.97	0.226778	0.235502
19.98	0.220207	0.23141
[truncated: 18,002 more rows]
