# Supplementary material for: Bioinformatics design of a peptide vaccine containing sarcoma antigen NY-SAR-35 epitopes against breast cancer and evaluation of its immunological function in BALB/c mouse model
Source: PLoS One. 2024 Jun 26;19(6):e0306117. doi: 10.1371/journal.pone.0306117 (PMC11207152; doi:10.1371/journal.pone.0306117)
Supplement: S2 File — (XLSX) [file pone.0306117.s002.xlsx]

## Sheet: Humam MHC I
	Free Human MHC I	Human MHC I-Vaccine			Free Human MHC I	Human MHC I-Vaccine
0	2.26689	2.27421		Average	2.39899	2.34957
0.01	2.29232	2.30132		Stdev	0.0160421	0.0147225
0.02	2.30359	2.28903
0.03	2.30011	2.2958
0.04	2.30365	2.31653
0.05	2.30524	2.30664
0.06	2.31999	2.29933
0.07	2.31451	2.31343
0.08	2.31591	2.30508
0.09	2.31039	2.30403
0.1	2.31987	2.31571
0.11	2.32668	2.32105
0.12	2.33199	2.31992
0.13	2.33729	2.31782
0.14	2.32626	2.33284
0.15	2.32347	2.31392
0.16	2.3164	2.3035
0.17	2.31804	2.30327
0.18	2.32118	2.30034
0.19	2.30984	2.30369
0.2	2.30982	2.29587
0.21	2.3155	2.30412
0.22	2.33177	2.31765
0.23	2.33351	2.31149
0.24	2.33277	2.31343
0.25	2.33091	2.31715
0.26	2.33835	2.31071
0.27	2.34167	2.31648
0.28	2.35227	2.3145
0.29	2.3447	2.30068
0.3	2.3497	2.30946
0.31	2.34701	2.31075
0.32	2.33926	2.30922
0.33	2.35139	2.30947
0.34	2.34769	2.30742
0.35	2.34483	2.31757
0.36	2.34743	2.31116
0.37	2.34746	2.30844
0.38	2.33947	2.30225
0.39	2.32619	2.30181
0.4	2.352	2.30185
0.41	2.34882	2.32
0.42	2.3414	2.32589
0.43	2.33632	2.3184
0.44	2.32714	2.32298
0.45	2.31966	2.30949
0.46	2.33218	2.31989
0.47	2.33112	2.31572
0.48	2.34911	2.30936
0.49	2.32878	2.30539
0.5	2.32516	2.31302
0.51	2.33562	2.30213
0.52	2.33944	2.29925
0.53	2.33031	2.30291
0.54	2.3371	2.29786
0.55	2.35274	2.29959
0.56	2.3367	2.29929
0.57	2.3244	2.30338
0.58	2.32894	2.28947
0.59	2.3247	2.29211
0.6	2.33266	2.28995
0.61	2.34218	2.29497
0.62	2.34527	2.30642
0.63	2.32717	2.30313
0.64	2.33468	2.29424
0.65	2.33513	2.30328
0.66	2.32867	2.30836
0.67	2.33505	2.31223
0.68	2.34278	2.30726
0.69	2.33371	2.30896
0.7	2.34008	2.3196
0.71	2.35191	2.30536
0.72	2.34389	2.31167
0.73	2.34022	2.30547
0.74	2.34653	2.30736
0.75	2.35425	2.32061
0.76	2.35172	2.32181
0.77	2.35973	2.31299
0.78	2.33984	2.31428
0.79	2.33604	2.31609
0.8	2.33895	2.31193
0.81	2.33719	2.30008
0.82	2.34332	2.30583
0.83	2.33843	2.30231
0.84	2.34133	2.31929
0.85	2.34601	2.33536
0.86	2.33014	2.31753
0.87	2.33702	2.31668
0.88	2.33232	2.31128
0.89	2.32406	2.32221
0.9	2.31855	2.33089
0.91	2.32823	2.31639
0.92	2.32439	2.31446
0.93	2.32728	2.30849
0.94	2.34992	2.31102
0.95	2.35188	2.32147
0.96	2.34603	2.32146
0.97	2.34516	2.31739
0.98	2.33306	2.31337
0.99	2.35312	2.30859
1	2.3461	2.31242
1.01	2.33478	2.31421
1.02	2.32969	2.31704
1.03	2.32535	2.32401
1.04	2.31483	2.31664
1.05	2.29705	2.32288
1.06	2.31795	2.32844
1.07	2.32098	2.31621
1.08	2.31595	2.33021
1.09	2.32418	2.31525
1.1	2.33006	2.31059
1.11	2.33162	2.30505
1.12	2.33134	2.31453
1.13	2.34716	2.30271
1.14	2.34694	2.31698
1.15	2.3417	2.30935
1.16	2.34884	2.32234
1.17	2.35353	2.31603
1.18	2.35265	2.31568
1.19	2.34845	2.31886
1.2	2.3475	2.32142
1.21	2.33909	2.31337
1.22	2.34189	2.31412
1.23	2.33639	2.31233
1.24	2.34012	2.30884
1.25	2.33816	2.31042
1.26	2.33619	2.30504
1.27	2.33053	2.3115
1.28	2.33815	2.30298
1.29	2.32017	2.30113
1.3	2.32216	2.29559
1.31	2.328	2.29891
1.32	2.33556	2.30204
1.33	2.33855	2.31596
1.34	2.33376	2.3174
1.35	2.33245	2.31166
1.36	2.32884	2.31549
1.37	2.34606	2.33003
1.38	2.34356	2.32817
1.39	2.3323	2.32587
1.4	2.34097	2.33324
1.41	2.33785	2.34084
1.42	2.33606	2.33542
1.43	2.32496	2.33411
1.44	2.33215	2.33367
1.45	2.34558	2.33901
1.46	2.34273	2.33497
1.47	2.33838	2.33257
1.48	2.33546	2.31948
1.49	2.33786	2.32134
1.5	2.33757	2.32913
1.51	2.35153	2.31611
1.52	2.34401	2.31983
1.53	2.35168	2.31726
1.54	2.33741	2.32697
1.55	2.3415	2.32737
1.56	2.34677	2.32564
1.57	2.33836	2.33156
1.58	2.35932	2.32298
1.59	2.35817	2.32641
1.6	2.36393	2.33262
1.61	2.35091	2.34695
1.62	2.35376	2.34073
1.63	2.35691	2.34415
1.64	2.35274	2.32858
1.65	2.33128	2.32459
1.66	2.32957	2.31939
1.67	2.31911	2.3286
1.68	2.33843	2.32543
1.69	2.3392	2.34431
1.7	2.34404	2.3573
1.71	2.3567	2.34627
1.72	2.36141	2.34957
1.73	2.37026	2.35545
1.74	2.36132	2.36435
1.75	2.35164	2.34506
1.76	2.35021	2.35749
1.77	2.3481	2.34486
1.78	2.34415	2.34636
1.79	2.34053	2.33991
1.8	2.35319	2.34152
1.81	2.34441	2.34444
1.82	2.34139	2.32767
1.83	2.33586	2.33154
1.84	2.3516	2.341
1.85	2.35274	2.33372
1.86	2.34958	2.32123
1.87	2.34308	2.32512
1.88	2.35107	2.33399
1.89	2.35359	2.32443
1.9	2.35348	2.3242
1.91	2.3356	2.34078
1.92	2.33997	2.31914
1.93	2.33927	2.33722
1.94	2.32957	2.33502
1.95	2.33097	2.34318
1.96	2.32236	2.3381
1.97	2.33451	2.34474
1.98	2.34663	2.3441
1.99	2.34785	2.34524
2	2.3497	2.33816
2.01	2.34772	2.34043
2.02	2.34194	2.33293
2.03	2.34454	2.32427
2.04	2.3453	2.32378
2.05	2.34583	2.33284
2.06	2.3479	2.333
2.07	2.34592	2.32937
2.08	2.34449	2.33463
2.09	2.3453	2.32565
2.1	2.33647	2.3175
2.11	2.32628	2.33319
2.12	2.33872	2.33317
2.13	2.35013	2.32143
2.14	2.35505	2.3429
2.15	2.34571	2.34066
2.16	2.34529	2.32496
2.17	2.34137	2.3412
2.18	2.35161	2.34081
2.19	2.3516	2.33804
2.2	2.35852	2.34331
2.21	2.35709	2.34627
2.22	2.35804	2.33609
2.23	2.36832	2.34965
2.24	2.35942	2.35093
2.25	2.36298	2.35884
2.26	2.36229	2.34979
2.27	2.36043	2.35318
2.28	2.36269	2.35439
2.29	2.34447	2.36416
2.3	2.34626	2.35229
2.31	2.34075	2.34553
2.32	2.34502	2.35331
2.33	2.34861	2.36506
2.34	2.35429	2.36145
2.35	2.34623	2.36362
2.36	2.34896	2.35992
2.37	2.34986	2.3532
2.38	2.34784	2.3549
2.39	2.34331	2.34898
2.4	2.34414	2.34015
2.41	2.34236	2.34733
2.42	2.3594	2.3638
2.43	2.3598	2.36969
2.44	2.36324	2.37842
2.45	2.36082	2.37063
2.46	2.34821	2.35755
2.47	2.35165	2.35285
2.48	2.33854	2.36363
2.49	2.34875	2.35767
2.5	2.361	2.36545
2.51	2.3729	2.36735
2.52	2.36618	2.37601
2.53	2.36246	2.37763
2.54	2.34641	2.36024
2.55	2.35151	2.35951
2.56	2.37738	2.36673
2.57	2.35932	2.36957
2.58	2.35633	2.37479
2.59	2.35815	2.36726
2.6	2.33899	2.37031
2.61	2.33931	2.36785
2.62	2.33533	2.37199
2.63	2.33845	2.37795
2.64	2.35972	2.36534
2.65	2.35744	2.35853
2.66	2.36968	2.34967
2.67	2.36272	2.34407
2.68	2.35076	2.34981
2.69	2.35264	2.36752
2.7	2.35256	2.35726
2.71	2.3592	2.36599
2.72	2.3599	2.3588
2.73	2.35992	2.35157
2.74	2.34519	2.34812
2.75	2.35415	2.34958
2.76	2.36098	2.365
2.77	2.34926	2.35506
2.78	2.33323	2.35547
2.79	2.3407	2.36761
2.8	2.34289	2.3588
2.81	2.35099	2.3623
2.82	2.34143	2.36077
2.83	2.33965	2.36556
2.84	2.34585	2.34963
2.85	2.34613	2.35922
2.86	2.36453	2.3599
2.87	2.3535	2.37004
2.88	2.34368	2.37877
2.89	2.36486	2.38028
2.9	2.35302	2.38294
2.91	2.36176	2.38349
2.92	2.36506	2.39507
2.93	2.37281	2.38249
2.94	2.3835	2.39561
2.95	2.37623	2.38552
2.96	2.37839	2.36839
2.97	2.39171	2.36836
2.98	2.38503	2.37529
2.99	2.37076	2.36851
3	2.35716	2.36439
3.01	2.35529	2.36207
3.02	2.35133	2.36361
3.03	2.35384	2.3694
3.04	2.33811	2.36075
3.05	2.33349	2.35514
3.06	2.35109	2.35283
3.07	2.35921	2.34338
3.08	2.3426	2.34607
3.09	2.34985	2.33932
3.1	2.34335	2.32836
3.11	2.34354	2.33258
3.12	2.35662	2.33123
3.13	2.34211	2.34188
3.14	2.3421	2.345
3.15	2.34983	2.35883
3.16	2.35389	2.36263
3.17	2.3576	2.36709
3.18	2.36485	2.36787
3.19	2.37032	2.35927
3.2	2.37777	2.3632
3.21	2.38945	2.36396
3.22	2.37777	2.36091
3.23	2.37341	2.36472
3.24	2.37632	2.3582
3.25	2.36142	2.36983
3.26	2.3558	2.35247
3.27	2.37778	2.36655
3.28	2.37223	2.35926
3.29	2.38937	2.35666
3.3	2.37934	2.3464
3.31	2.37386	2.35349
3.32	2.37753	2.35181
3.33	2.36293	2.35513
3.34	2.37612	2.35661
3.35	2.3542	2.35367
3.36	2.34903	2.35773
3.37	2.36112	2.34774
3.38	2.36517	2.34542
3.39	2.3609	2.36061
3.4	2.35573	2.35103
3.41	2.3588	2.35707
3.42	2.34292	2.35254
3.43	2.34101	2.35315
3.44	2.35075	2.35236
3.45	2.348	2.36212
3.46	2.34377	2.35769
3.47	2.3426	2.36039
3.48	2.34834	2.3611
3.49	2.34459	2.36073
3.5	2.33584	2.36205
3.51	2.34233	2.35887
3.52	2.34466	2.36056
3.53	2.35699	2.36448
3.54	2.33305	2.37216
3.55	2.33148	2.3742
3.56	2.33297	2.36465
3.57	2.33727	2.36486
3.58	2.3199	2.37059
3.59	2.30949	2.34571
3.6	2.30811	2.34925
3.61	2.31546	2.35774
3.62	2.31825	2.34042
3.63	2.33261	2.34442
3.64	2.33056	2.35374
3.65	2.34213	2.36252
3.66	2.34425	2.3611
3.67	2.35068	2.3594
3.68	2.34371	2.35135
3.69	2.33993	2.35493
3.7	2.33588	2.35594
3.71	2.34028	2.3546
3.72	2.33166	2.35814
3.73	2.32722	2.34645
3.74	2.33218	2.33729
3.75	2.3408	2.32834
3.76	2.34031	2.32547
3.77	2.33226	2.32445
3.78	2.33184	2.33133
3.79	2.34054	2.33883
3.8	2.32825	2.34243
3.81	2.33909	2.34009
3.82	2.34344	2.33861
3.83	2.32794	2.34021
3.84	2.33611	2.34278
3.85	2.33173	2.32864
3.86	2.34019	2.34017
3.87	2.33242	2.33898
3.88	2.34531	2.34014
3.89	2.34248	2.34723
3.9	2.33607	2.34212
3.91	2.33799	2.3477
3.92	2.34139	2.34991
3.93	2.34517	2.36454
3.94	2.3382	2.35431
3.95	2.33227	2.33945
3.96	2.33216	2.34964
3.97	2.32665	2.33185
3.98	2.33191	2.33795
3.99	2.32872	2.33694
4	2.33511	2.33657
4.01	2.32969	2.34032
4.02	2.34237	2.34816
4.03	2.35487	2.3481
4.04	2.34764	2.35494
4.05	2.34315	2.35082
4.06	2.33175	2.35252
4.07	2.32737	2.35989
4.08	2.3285	2.35398
4.09	2.32923	2.36041
4.1	2.33186	2.35854
4.11	2.3284	2.34867
4.12	2.32688	2.35291
4.13	2.31742	2.35095
4.14	2.32502	2.35683
4.15	2.3213	2.36754
4.16	2.32924	2.36901
4.17	2.30943	2.3679
4.18	2.32122	2.36407
4.19	2.32772	2.36015
4.2	2.33086	2.35815
4.21	2.34341	2.35522
4.22	2.33951	2.35643
4.23	2.34683	2.36644
4.24	2.34224	2.35713
4.25	2.32971	2.35006
4.26	2.34327	2.34981
4.27	2.33999	2.33501
4.28	2.34549	2.33951
4.29	2.3288	2.33552
4.3	2.32755	2.33411
4.31	2.33863	2.33853
4.32	2.34652	2.35502
4.33	2.34733	2.35366
4.34	2.34387	2.35182
4.35	2.33876	2.35431
4.36	2.34295	2.35186
4.37	2.34075	2.35679
4.38	2.34119	2.35651
4.39	2.33376	2.35097
4.4	2.32788	2.34806
4.41	2.33216	2.3525
4.42	2.32999	2.35523
4.43	2.33697	2.35093
4.44	2.34474	2.34325
4.45	2.3281	2.35536
4.46	2.32506	2.35985
4.47	2.34713	2.35531
4.48	2.33559	2.35147
4.49	2.3363	2.34283
4.5	2.34283	2.33937
4.51	2.3461	2.33272
4.52	2.35114	2.33463
4.53	2.36542	2.34106
4.54	2.37813	2.34099
4.55	2.37834	2.34984
4.56	2.35803	2.34866
4.57	2.35773	2.35784
4.58	2.35917	2.33891
4.59	2.36295	2.34561
4.6	2.33941	2.34303
4.61	2.34403	2.35337
4.62	2.35879	2.34658
4.63	2.36159	2.35019
4.64	2.36172	2.34192
4.65	2.35832	2.34171
4.66	2.36945	2.33751
4.67	2.36592	2.3429
4.68	2.3671	2.32923
4.69	2.36979	2.34027
4.7	2.35883	2.34296
4.71	2.35707	2.33778
4.72	2.36009	2.33864
4.73	2.36967	2.3374
4.74	2.37491	2.33496
4.75	2.35955	2.32262
4.76	2.36545	2.32811
4.77	2.36499	2.32502
4.78	2.35609	2.32191
4.79	2.34669	2.32741
4.8	2.35633	2.33774
4.81	2.35369	2.34444
4.82	2.37672	2.3267
4.83	2.35041	2.30903
4.84	2.35182	2.32385
4.85	2.36158	2.31539
4.86	2.3592	2.31405
4.87	2.34241	2.32353
4.88	2.34169	2.33527
4.89	2.35369	2.33645
4.9	2.34678	2.3293
4.91	2.35639	2.31926
4.92	2.35777	2.33088
4.93	2.3436	2.33574
4.94	2.35577	2.33346
4.95	2.34767	2.32339
4.96	2.36092	2.3296
4.97	2.34594	2.32867
4.98	2.35073	2.32494
4.99	2.35242	2.33074
5	2.36177	2.30716
5.01	2.35101	2.3066
5.02	2.35442	2.30237
5.03	2.35033	2.30878
5.04	2.35438	2.33397
5.05	2.33348	2.31962
5.06	2.34733	2.31621
5.07	2.34578	2.31575
5.08	2.34934	2.31389
5.09	2.33674	2.31396
5.1	2.35654	2.30933
5.11	2.35955	2.30761
5.12	2.35508	2.30566
5.13	2.3514	2.30562
5.14	2.34708	2.32623
5.15	2.34714	2.31256
5.16	2.34458	2.31849
5.17	2.33853	2.32434
5.18	2.33968	2.32093
5.19	2.34932	2.32078
5.2	2.33501	2.31597
5.21	2.34475	2.31167
5.22	2.34034	2.30618
5.23	2.33332	2.30703
5.24	2.34476	2.31672
5.25	2.3619	2.30443
5.26	2.34467	2.30103
5.27	2.35135	2.30051
5.28	2.35511	2.29524
5.29	2.35971	2.30523
5.3	2.34642	2.30347
5.31	2.34461	2.30529
5.32	2.34266	2.30812
5.33	2.34002	2.31493
5.34	2.33792	2.31841
5.35	2.34442	2.30627
5.36	2.34527	2.30971
5.37	2.34048	2.30848
5.38	2.32922	2.30707
5.39	2.33549	2.31676
5.4	2.31915	2.30905
5.41	2.33581	2.30517
5.42	2.33971	2.29557
5.43	2.342	2.2946
5.44	2.33929	2.31164
5.45	2.33664	2.31062
5.46	2.33559	2.30876
5.47	2.33923	2.30684
5.48	2.34658	2.31436
5.49	2.35209	2.29247
5.5	2.3649	2.30585
5.51	2.375	2.30748
5.52	2.35645	2.3109
5.53	2.36107	2.31134
5.54	2.35564	2.32194
5.55	2.36226	2.32656
5.56	2.34594	2.31849
5.57	2.36225	2.32614
5.58	2.35052	2.3184
5.59	2.35211	2.32774
5.6	2.35136	2.33485
5.61	2.35028	2.33348
5.62	2.35923	2.32703
5.63	2.36144	2.33056
5.64	2.37237	2.32388
5.65	2.35923	2.3336
5.66	2.37809	2.32103
5.67	2.37424	2.3362
5.68	2.36897	2.31994
5.69	2.36239	2.32268
5.7	2.36942	2.32139
5.71	2.37136	2.32007
5.72	2.38249	2.31862
5.73	2.38669	2.31141
5.74	2.38515	2.31516
5.75	2.3855	2.31162
5.76	2.36706	2.30617
5.77	2.38208	2.29758
5.78	2.3863	2.30419
5.79	2.38504	2.31878
5.8	2.3876	2.30121
5.81	2.38882	2.30965
5.82	2.38667	2.30581
5.83	2.39879	2.30386
5.84	2.37446	2.3027
5.85	2.3765	2.2986
5.86	2.37403	2.29493
5.87	2.36898	2.29695
5.88	2.36583	2.29112
5.89	2.36123	2.29886
5.9	2.35128	2.30143
5.91	2.36992	2.30188
5.92	2.35801	2.29875
5.93	2.35998	2.30972
5.94	2.36169	2.30522
5.95	2.35895	2.30763
5.96	2.3664	2.31107
5.97	2.35368	2.29917
5.98	2.35126	2.30631
5.99	2.35097	2.31377
6	2.34309	2.29969
6.01	2.36617	2.29518
6.02	2.36886	2.30493
6.03	2.36469	2.29613
6.04	2.38247	2.29597
6.05	2.36628	2.30032
6.06	2.34791	2.30443
6.07	2.35346	2.30496
6.08	2.34205	2.2975
6.09	2.34421	2.2981
6.1	2.33353	2.29689
6.11	2.33964	2.31137
6.12	2.33531	2.30348
6.13	2.34121	2.30889
6.14	2.34074	2.30944
6.15	2.33117	2.31441
6.16	2.33977	2.30399
6.17	2.34574	2.31024
6.18	2.34712	2.32204
6.19	2.34666	2.30768
6.2	2.36101	2.30852
6.21	2.35691	2.30806
6.22	2.35964	2.30846
6.23	2.35373	2.29698
6.24	2.36829	2.31132
6.25	2.35351	2.30819
6.26	2.36133	2.30857
6.27	2.35573	2.3148
6.28	2.34723	2.31814
6.29	2.34499	2.31992
6.3	2.3563	2.32019
6.31	2.35915	2.30751
6.32	2.35461	2.31913
6.33	2.35444	2.31525
6.34	2.36468	2.32185
6.35	2.33623	2.31794
6.36	2.34419	2.31339
6.37	2.33907	2.30919
6.38	2.35043	2.32018
6.39	2.3528	2.32713
6.4	2.34821	2.31962
6.41	2.34095	2.3156
6.42	2.35915	2.32682
6.43	2.3522	2.31367
6.44	2.34325	2.31762
6.45	2.35087	2.31564
6.46	2.35332	2.31962
6.47	2.33439	2.318
6.48	2.32567	2.3053
6.49	2.33597	2.30365
6.5	2.34197	2.29966
6.51	2.34314	2.30349
6.52	2.34452	2.30351
6.53	2.35648	2.3099
6.54	2.35173	2.30029
6.55	2.35403	2.29942
6.56	2.35685	2.31732
6.57	2.35756	2.32938
6.58	2.37127	2.32281
6.59	2.36436	2.31609
6.6	2.36018	2.31883
6.61	2.35758	2.30095
6.62	2.36346	2.30785
6.63	2.35823	2.31432
6.64	2.34809	2.31805
6.65	2.34318	2.3113
6.66	2.34829	2.30248
6.67	2.34306	2.30585
6.68	2.34442	2.31065
6.69	2.33866	2.30238
6.7	2.33588	2.30969
6.71	2.33534	2.31978
6.72	2.32619	2.33237
6.73	2.32565	2.32423
6.74	2.33869	2.31491
6.75	2.33691	2.31161
6.76	2.31726	2.31832
6.77	2.33167	2.30839
6.78	2.32256	2.30097
6.79	2.32224	2.30584
6.8	2.31789	2.302
6.81	2.32136	2.3033
6.82	2.33486	2.30188
6.83	2.32677	2.31771
6.84	2.32674	2.31125
6.85	2.32622	2.31311
6.86	2.33834	2.32763
6.87	2.3319	2.32331
6.88	2.32704	2.31123
6.89	2.32358	2.30873
6.9	2.33403	2.32033
6.91	2.34092	2.30857
6.92	2.35116	2.2957
6.93	2.3378	2.2975
6.94	2.33981	2.29707
6.95	2.33284	2.28872
6.96	2.34654	2.28683
6.97	2.33579	2.29335
6.98	2.33441	2.30023
6.99	2.33817	2.31096
7	2.34397	2.30361
7.01	2.34208	2.29588
7.02	2.33931	2.29863
7.03	2.33542	2.30584
7.04	2.34699	2.29556
7.05	2.3393	2.29698
7.06	2.34206	2.2973
7.07	2.33232	2.3115
7.08	2.33497	2.30617
7.09	2.325	2.29129
7.1	2.31833	2.27827
7.11	2.32582	2.28972
7.12	2.32308	2.2937
7.13	2.31994	2.30656
7.14	2.34383	2.29849
7.15	2.33921	2.29943
7.16	2.33456	2.30242
7.17	2.33893	2.30612
7.18	2.33606	2.30363
7.19	2.33426	2.30858
7.2	2.34128	2.30914
7.21	2.33205	2.30125
7.22	2.32203	2.31117
7.23	2.33427	2.31472
7.24	2.32999	2.32482
7.25	2.33864	2.3152
7.26	2.34515	2.30764
7.27	2.34036	2.29972
7.28	2.33121	2.29841
7.29	2.33733	2.31464
7.3	2.34232	2.30068
7.31	2.34665	2.30163
7.32	2.34558	2.32159
7.33	2.34568	2.31663
7.34	2.3504	2.3104
7.35	2.35493	2.31306
7.36	2.344	2.31455
7.37	2.34443	2.3117
7.38	2.33568	2.31004
7.39	2.3319	2.30791
7.4	2.34669	2.30844
7.41	2.33957	2.30864
7.42	2.3398	2.30575
7.43	2.34642	2.3236
7.44	2.35315	2.31782
7.45	2.33297	2.31748
7.46	2.32582	2.31928
7.47	2.32103	2.31151
7.48	2.31411	2.31581
7.49	2.32047	2.31048
7.5	2.30427	2.30516
7.51	2.31283	2.29945
7.52	2.31339	2.30749
7.53	2.30632	2.32669
7.54	2.31765	2.33035
7.55	2.30261	2.33025
7.56	2.3075	2.3189
7.57	2.2993	2.31885
7.58	2.32154	2.30379
7.59	2.31056	2.31418
7.6	2.31199	2.31395
7.61	2.30481	2.30752
7.62	2.30859	2.30475
7.63	2.30849	2.31379
7.64	2.32343	2.31576
7.65	2.3079	2.30938
7.66	2.32468	2.30502
7.67	2.31794	2.30472
7.68	2.31258	2.33122
7.69	2.30914	2.31604
7.7	2.30592	2.30743
7.71	2.3001	2.31046
7.72	2.30817	2.3003
7.73	2.28929	2.30978
7.74	2.28686	2.31315
7.75	2.30202	2.32209
7.76	2.30553	2.30467
7.77	2.30694	2.30511
7.78	2.30638	2.30474
7.79	2.31396	2.31021
7.8	2.32058	2.31021
7.81	2.31681	2.30407
7.82	2.31116	2.30102
7.83	2.30877	2.30454
7.84	2.31023	2.30844
7.85	2.3154	2.30966
7.86	2.32788	2.30988
7.87	2.31182	2.30729
7.88	2.32957	2.28973
7.89	2.33109	2.29727
7.9	2.3287	2.29383
7.91	2.33726	2.29376
7.92	2.32019	2.29719
7.93	2.33199	2.3033
7.94	2.33873	2.29632
7.95	2.32239	2.29356
7.96	2.32507	2.3016
7.97	2.33487	2.3101
7.98	2.32538	2.31752
7.99	2.32105	2.30328
8	2.32549	2.30528
8.01	2.34383	2.30002
8.02	2.33713	2.30568
8.03	2.32749	2.30117
8.04	2.32704	2.30615
8.05	2.33535	2.29566
8.06	2.32941	2.30727
8.07	2.32998	2.30068
8.08	2.3271	2.29993
8.09	2.33451	2.29315
8.1	2.35471	2.29106
8.11	2.33807	2.30566
8.12	2.33827	2.28928
8.13	2.31869	2.31364
8.14	2.31588	2.30829
8.15	2.32172	2.29211
8.16	2.31684	2.30097
8.17	2.32698	2.29708
8.18	2.32966	2.30061
8.19	2.32074	2.29088
8.2	2.32228	2.29678
8.21	2.33132	2.29658
8.22	2.34581	2.30267
8.23	2.32745	2.30022
8.24	2.3158	2.29429
8.25	2.31745	2.30411
8.26	2.32182	2.31666
8.27	2.32739	2.31804
8.28	2.32675	2.30891
8.29	2.32737	2.31399
8.3	2.33376	2.31
8.31	2.33399	2.31157
8.32	2.33017	2.29725
8.33	2.33708	2.29635
8.34	2.33472	2.30034
8.35	2.31656	2.29485
8.36	2.32756	2.29994
8.37	2.31409	2.30085
8.38	2.33048	2.29399
8.39	2.3171	2.29834
8.4	2.32695	2.29569
8.41	2.31646	2.29129
8.42	2.31921	2.29564
8.43	2.33044	2.30106
8.44	2.33428	2.29666
8.45	2.31977	2.29311
8.46	2.32632	2.29969
8.47	2.31809	2.28967
8.48	2.31699	2.29523
8.49	2.3208	2.2963
8.5	2.32469	2.31288
8.51	2.32889	2.30145
8.52	2.32814	2.31902
8.53	2.32631	2.30588
8.54	2.3266	2.32025
8.55	2.32428	2.32214
8.56	2.32194	2.31363
8.57	2.31962	2.32085
8.58	2.33285	2.31677
8.59	2.33573	2.29748
8.6	2.33909	2.29783
8.61	2.3398	2.28727
8.62	2.33284	2.29386
8.63	2.33912	2.29253
8.64	2.32908	2.30506
8.65	2.32873	2.29819
8.66	2.32654	2.28724
8.67	2.31431	2.30231
8.68	2.32351	2.30761
8.69	2.31713	2.30087
8.7	2.32262	2.29149
8.71	2.30421	2.29719
8.72	2.31494	2.2993
8.73	2.32328	2.29614
8.74	2.31743	2.29489
8.75	2.31209	2.30608
8.76	2.30788	2.29865
8.77	2.31459	2.30866
8.78	2.32101	2.31401
8.79	2.31387	2.30691
8.8	2.31128	2.31157
8.81	2.29969	2.31759
8.82	2.30793	2.30981
8.83	2.30903	2.30494
8.84	2.30921	2.30645
8.85	2.30613	2.311
8.86	2.31119	2.30819
8.87	2.30483	2.29544
8.88	2.30814	2.2946
8.89	2.3075	2.29747
8.9	2.31329	2.30616
8.91	2.30742	2.29702
8.92	2.32102	2.29936
8.93	2.32334	2.28746
8.94	2.31886	2.29921
8.95	2.30938	2.29388
8.96	2.31103	2.29382
8.97	2.31661	2.30412
8.98	2.32353	2.30957
8.99	2.31361	2.30048
9	2.31746	2.29732
9.01	2.31679	2.30666
9.02	2.31822	2.30902
9.03	2.31288	2.30652
9.04	2.30014	2.30033
9.05	2.29482	2.29863
9.06	2.3047	2.29297
9.07	2.30951	2.29748
9.08	2.3265	2.29619
9.09	2.31317	2.30936
9.1	2.30355	2.30453
9.11	2.30202	2.30611
9.12	2.31064	2.31012
9.13	2.29565	2.31427
9.14	2.314	2.31241
9.15	2.31112	2.31934
9.16	2.32541	2.32206
9.17	2.33197	2.31121
9.18	2.33283	2.31962
9.19	2.33338	2.3268
9.2	2.32913	2.32998
9.21	2.33492	2.32855
9.22	2.34449	2.32147
9.23	2.34665	2.32179
9.24	2.34306	2.32644
9.25	2.34025	2.32235
9.26	2.35241	2.32995
9.27	2.3494	2.33103
9.28	2.35606	2.33996
9.29	2.34612	2.34035
9.3	2.34049	2.32371
9.31	2.3377	2.32216
9.32	2.35115	2.3313
9.33	2.33488	2.32565
9.34	2.34591	2.33377
9.35	2.34933	2.33295
9.36	2.34137	2.33169
9.37	2.34483	2.32984
9.38	2.33454	2.32731
9.39	2.33352	2.32818
9.4	2.33259	2.32215
9.41	2.3311	2.33001
9.42	2.33962	2.31931
9.43	2.34195	2.31519
9.44	2.33876	2.31515
9.45	2.34183	2.31343
9.46	2.32218	2.2991
9.47	2.33565	2.29361
9.48	2.3402	2.303
9.49	2.3352	2.31202
9.5	2.32981	2.3132
9.51	2.3343	2.32269
9.52	2.33783	2.31383
9.53	2.34756	2.32179
9.54	2.36586	2.31509
9.55	2.36801	2.32215
9.56	2.35686	2.33285
9.57	2.3532	2.31901
9.58	2.35113	2.33083
9.59	2.35029	2.3297
9.6	2.34462	2.323
9.61	2.35089	2.31725
9.62	2.35085	2.31999
9.63	2.36087	2.31038
9.64	2.34877	2.31655
9.65	2.33353	2.31287
9.66	2.35082	2.31949
9.67	2.34673	2.33216
9.68	2.35152	2.32733
9.69	2.33885	2.30975
9.7	2.33606	2.3139
9.71	2.33021	2.32071
9.72	2.34186	2.32865
9.73	2.33225	2.32302
9.74	2.3416	2.32858
9.75	2.32745	2.3351
9.76	2.3393	2.3352
9.77	2.33986	2.34256
9.78	2.33882	2.33641
9.79	2.33431	2.336
9.8	2.34206	2.3393
9.81	2.3485	2.34353
9.82	2.34056	2.34844
9.83	2.33876	2.34452
9.84	2.33935	2.34572
9.85	2.33744	2.33442
9.86	2.33335	2.31959
9.87	2.33473	2.31791
9.88	2.34989	2.31508
9.89	2.33655	2.31999
9.9	2.32361	2.32253
9.91	2.33341	2.33057
9.92	2.34225	2.33551
9.93	2.35569	2.32564
9.94	2.35833	2.33025
9.95	2.35663	2.3333
9.96	2.36626	2.33565
9.97	2.3662	2.3317
9.98	2.36399	2.34012
9.99	2.36947	2.33301
10	2.37534	2.32762
10.01	2.37199	2.32874
10.02	2.37459	2.32126
10.03	2.35639	2.33286
10.04	2.36356	2.32135
10.05	2.35947	2.32839
10.06	2.35379	2.3188
10.07	2.34442	2.31803
10.08	2.34291	2.3236
10.09	2.35048	2.31327
10.1	2.36116	2.31816
10.11	2.35233	2.31745
10.12	2.36566	2.32277
10.13	2.36521	2.32219
10.14	2.35841	2.32184
10.15	2.36044	2.31878
10.16	2.36751	2.30399
10.17	2.35471	2.30557
10.18	2.35824	2.33033
10.19	2.35923	2.3221
10.2	2.3446	2.30928
10.21	2.35562	2.33041
10.22	2.34129	2.33242
10.23	2.34191	2.3209
10.24	2.35753	2.32217
10.25	2.35782	2.33069
10.26	2.36602	2.32859
10.27	2.35512	2.30779
10.28	2.35176	2.32376
10.29	2.34312	2.31497
10.3	2.32579	2.33025
10.31	2.32214	2.32336
10.32	2.32584	2.33466
10.33	2.33061	2.33252
10.34	2.3479	2.33623
10.35	2.33653	2.33294
10.36	2.34493	2.33022
10.37	2.34074	2.3303
10.38	2.35774	2.33226
10.39	2.34452	2.32243
10.4	2.36818	2.31534
10.41	2.35613	2.31745
10.42	2.36438	2.32707
10.43	2.36743	2.31883
10.44	2.38119	2.32628
10.45	2.3588	2.33394
10.46	2.3651	2.32402
10.47	2.3531	2.3187
10.48	2.36378	2.31831
10.49	2.36269	2.30786
10.5	2.36079	2.30865
10.51	2.36439	2.31671
10.52	2.36294	2.32588
10.53	2.35217	2.31602
10.54	2.37113	2.31188
10.55	2.36129	2.31926
10.56	2.36528	2.33368
10.57	2.36653	2.32188
10.58	2.34651	2.34173
10.59	2.35731	2.32941
10.6	2.35474	2.33287
10.61	2.3469	2.31591
10.62	2.3444	2.31801
10.63	2.3488	2.31872
10.64	2.33502	2.31953
10.65	2.33914	2.33119
10.66	2.32879	2.32522
10.67	2.33445	2.31771
10.68	2.35206	2.32098
10.69	2.35245	2.3302
10.7	2.34684	2.33894
10.71	2.33792	2.32163
10.72	2.3472	2.30864
10.73	2.35783	2.30961
10.74	2.34743	2.31316
10.75	2.35585	2.3152
10.76	2.34015	2.3225
10.77	2.34154	2.3251
10.78	2.34694	2.30702
10.79	2.35045	2.31013
10.8	2.35297	2.30065
10.81	2.34654	2.31197
10.82	2.359	2.3028
10.83	2.34389	2.313
10.84	2.3532	2.31964
10.85	2.34362	2.31328
10.86	2.33213	2.31605
10.87	2.33684	2.31909
10.88	2.35083	2.31545
10.89	2.33828	2.33309
10.9	2.34927	2.32517
10.91	2.35271	2.32876
10.92	2.354	2.32306
10.93	2.34838	2.33794
10.94	2.35089	2.3427
10.95	2.35937	2.32808
10.96	2.35776	2.32385
10.97	2.36023	2.32891
10.98	2.3539	2.33057
10.99	2.35326	2.32824
11	2.36031	2.32106
11.01	2.35314	2.32735
11.02	2.35803	2.30684
11.03	2.35634	2.3112
11.04	2.36301	2.3184
11.05	2.36832	2.30972
11.06	2.3725	2.3089
11.07	2.36885	2.30512
11.08	2.37707	2.30192
11.09	2.36046	2.29898
11.1	2.36091	2.31949
11.11	2.35696	2.32171
11.12	2.36521	2.31878
11.13	2.36728	2.32292
11.14	2.34769	2.32924
11.15	2.36772	2.31443
11.16	2.36424	2.31564
11.17	2.36508	2.32711
11.18	2.37932	2.32424
11.19	2.38453	2.3337
11.2	2.38617	2.32292
11.21	2.37943	2.31668
11.22	2.37704	2.32588
11.23	2.36698	2.34138
11.24	2.38107	2.33446
11.25	2.37668	2.33707
11.26	2.37908	2.33557
11.27	2.3787	2.33091
11.28	2.37675	2.31799
11.29	2.3761	2.31134
11.3	2.38192	2.31974
11.31	2.38404	2.32134
11.32	2.35406	2.30053
11.33	2.36101	2.3165
11.34	2.36466	2.32004
11.35	2.36064	2.32938
11.36	2.35841	2.3379
11.37	2.37597	2.34551
11.38	2.36996	2.33628
11.39	2.37906	2.32967
11.4	2.36326	2.33467
11.41	2.37014	2.32833
11.42	2.3735	2.32665
11.43	2.36107	2.32225
11.44	2.35396	2.32321
11.45	2.35893	2.33525
11.46	2.36632	2.33281
11.47	2.36945	2.32678
11.48	2.37287	2.3287
11.49	2.3699	2.33996
11.5	2.37108	2.33206
11.51	2.3683	2.34579
11.52	2.36725	2.33038
11.53	2.3763	2.32603
11.54	2.3811	2.32949
11.55	2.36664	2.34688
11.56	2.36942	2.31896
11.57	2.38444	2.31384
11.58	2.37695	2.31587
11.59	2.37733	2.32523
11.6	2.36154	2.33934
11.61	2.36099	2.33541
11.62	2.37187	2.34261
11.63	2.3686	2.34529
11.64	2.36767	2.34013
11.65	2.37396	2.34416
11.66	2.37684	2.33883
11.67	2.36855	2.33055
11.68	2.37466	2.34751
11.69	2.37761	2.35421
11.7	2.37802	2.36556
11.71	2.37218	2.36046
11.72	2.38061	2.37204
11.73	2.3755	2.35441
11.74	2.36201	2.35019
11.75	2.36443	2.33277
11.76	2.35943	2.3242
11.77	2.36526	2.34103
11.78	2.36885	2.3457
11.79	2.37467	2.34097
11.8	2.36516	2.34094
11.81	2.36774	2.33605
11.82	2.37299	2.33312
11.83	2.37475	2.35117
11.84	2.37063	2.35044
11.85	2.37598	2.36503
11.86	2.37293	2.3498
11.87	2.36502	2.34361
11.88	2.35088	2.33946
11.89	2.35396	2.3425
11.9	2.36918	2.33309
11.91	2.3613	2.33881
11.92	2.348	2.33699
11.93	2.3629	2.34145
11.94	2.35551	2.34363
11.95	2.36699	2.34571
11.96	2.36025	2.34031
11.97	2.35545	2.3502
11.98	2.37209	2.34942
11.99	2.37545	2.33538
12	2.36669	2.33844
12.01	2.36554	2.3475
12.02	2.37044	2.34992
12.03	2.36887	2.33654
12.04	2.36278	2.33864
12.05	2.37109	2.34749
12.06	2.35881	2.34783
12.07	2.3624	2.3466
12.08	2.36393	2.33889
12.09	2.36638	2.32846
12.1	2.35392	2.32889
12.11	2.3634	2.32354
12.12	2.37071	2.31943
12.13	2.36394	2.32828
12.14	2.36459	2.32543
12.15	2.35092	2.31991
12.16	2.35434	2.33711
12.17	2.36034	2.33657
12.18	2.37239	2.32753
12.19	2.36708	2.33233
12.2	2.37295	2.33
12.21	2.35062	2.32731
12.22	2.3442	2.33926
12.23	2.32882	2.33613
12.24	2.34705	2.33501
12.25	2.33779	2.32823
12.26	2.35143	2.32567
12.27	2.34648	2.31656
12.28	2.3446	2.31543
12.29	2.35215	2.30328
12.3	2.34506	2.3093
12.31	2.35571	2.30531
12.32	2.36107	2.30506
12.33	2.35358	2.30955
12.34	2.35444	2.31148
12.35	2.35548	2.31849
12.36	2.34186	2.31483
12.37	2.33777	2.32293
12.38	2.32575	2.34299
12.39	2.34318	2.33944
12.4	2.34959	2.32608
12.41	2.35812	2.31336
12.42	2.36176	2.32783
12.43	2.35609	2.32706
12.44	2.34604	2.33245
12.45	2.35772	2.33942
12.46	2.35575	2.34737
12.47	2.35453	2.34764
12.48	2.34934	2.33992
12.49	2.359	2.33113
12.5	2.36381	2.32623
12.51	2.35696	2.32928
12.52	2.36859	2.33655
12.53	2.36986	2.32071
12.54	2.37274	2.3182
12.55	2.37828	2.31074
12.56	2.36227	2.31458
12.57	2.37794	2.32077
12.58	2.36946	2.31392
12.59	2.36234	2.33088
12.6	2.37168	2.31333
12.61	2.37243	2.31277
12.62	2.38011	2.31596
12.63	2.37309	2.31543
12.64	2.36917	2.33327
12.65	2.36792	2.32544
12.66	2.36583	2.31825
12.67	2.37603	2.31657
12.68	2.38426	2.32632
12.69	2.37396	2.32409
12.7	2.37513	2.32754
12.71	2.36522	2.33378
12.72	2.3742	2.34539
12.73	2.36835	2.34476
12.74	2.37174	2.33636
12.75	2.36681	2.34817
12.76	2.36531	2.3304
12.77	2.36828	2.3404
12.78	2.36835	2.35042
12.79	2.35893	2.34021
12.8	2.34797	2.34267
12.81	2.34801	2.34218
12.82	2.35861	2.33601
12.83	2.36737	2.3429
12.84	2.35752	2.32663
12.85	2.36599	2.33559
12.86	2.36957	2.33404
12.87	2.38693	2.33521
12.88	2.3856	2.3352
12.89	2.38516	2.3344
12.9	2.38022	2.32223
12.91	2.39259	2.32502
12.92	2.36865	2.3199
12.93	2.36756	2.32935
12.94	2.36394	2.31765
12.95	2.36762	2.32976
12.96	2.37005	2.33375
12.97	2.37825	2.33052
12.98	2.36918	2.32672
12.99	2.35977	2.33001
13	2.36881	2.33361
13.01	2.36391	2.3258
13.02	2.36668	2.33901
13.03	2.35659	2.32216
13.04	2.36304	2.32181
13.05	2.37478	2.32822
13.06	2.37923	2.33848
13.07	2.39112	2.33503
13.08	2.40082	2.33735
13.09	2.39714	2.33909
13.1	2.38551	2.35807
13.11	2.3944	2.34632
13.12	2.37457	2.33731
13.13	2.40105	2.33216
13.14	2.38629	2.3427
13.15	2.37876	2.34689
13.16	2.39074	2.34374
13.17	2.38979	2.35354
13.18	2.38319	2.34901
13.19	2.38529	2.33367
13.2	2.3821	2.33942
13.21	2.37421	2.34068
13.22	2.35979	2.33752
13.23	2.36742	2.34319
13.24	2.37412	2.33622
13.25	2.37225	2.3246
13.26	2.37658	2.33153
13.27	2.36204	2.31659
13.28	2.37748	2.32454
13.29	2.37474	2.3335
13.3	2.37311	2.32909
13.31	2.38423	2.34402
13.32	2.38077	2.32554
13.33	2.37232	2.33614
13.34	2.36674	2.33018
13.35	2.3794	2.33784
13.36	2.3868	2.32275
13.37	2.38892	2.31729
13.38	2.39825	2.32365
13.39	2.3954	2.31903
13.4	2.40872	2.32705
13.41	2.39082	2.32452
13.42	2.40197	2.31645
13.43	2.38061	2.32008
13.44	2.38611	2.32252
13.45	2.40602	2.33371
13.46	2.39714	2.33935
13.47	2.40237	2.32639
13.48	2.41603	2.31977
13.49	2.4156	2.32622
13.5	2.40724	2.3302
13.51	2.40411	2.34199
13.52	2.40579	2.33791
13.53	2.39011	2.33496
13.54	2.3962	2.33542
13.55	2.39874	2.33794
13.56	2.39998	2.34161
13.57	2.41586	2.34252
13.58	2.40228	2.32483
13.59	2.40124	2.31688
13.6	2.39838	2.32352
13.61	2.41562	2.32268
13.62	2.40382	2.31863
13.63	2.40379	2.31884
13.64	2.40087	2.3295
13.65	2.39449	2.33076
13.66	2.39698	2.32391
13.67	2.39629	2.32188
13.68	2.39671	2.33178
13.69	2.39454	2.32873
13.7	2.3903	2.32739
13.71	2.39909	2.3323
13.72	2.38161	2.32941
13.73	2.37116	2.33735
13.74	2.37841	2.34949
13.75	2.38691	2.34605
13.76	2.39247	2.34894
13.77	2.40034	2.34906
13.78	2.40548	2.34882
13.79	2.40159	2.33885
13.8	2.39	2.33643
13.81	2.40605	2.34151
13.82	2.41178	2.32595
13.83	2.4052	2.34177
13.84	2.41155	2.35547
13.85	2.40657	2.35184
13.86	2.39728	2.3497
13.87	2.3787	2.35885
13.88	2.3659	2.34285
13.89	2.359	2.34337
13.9	2.36856	2.34165
13.91	2.37388	2.33427
13.92	2.37032	2.32095
13.93	2.37653	2.31571
13.94	2.37641	2.32555
13.95	2.38227	2.32447
13.96	2.37459	2.32565
13.97	2.36983	2.32645
13.98	2.37901	2.33936
13.99	2.35567	2.32933
14	2.3769	2.34344
14.01	2.39134	2.33622
14.02	2.39221	2.34157
14.03	2.39664	2.34343
14.04	2.38527	2.33938
14.05	2.38679	2.34956
14.06	2.37839	2.34443
14.07	2.3897	2.34787
14.08	2.3844	2.3334
14.09	2.39247	2.33589
14.1	2.3905	2.33678
14.11	2.40228	2.35441
14.12	2.39959	2.35546
14.13	2.40925	2.35601
14.14	2.39969	2.3636
14.15	2.38868	2.36491
14.16	2.40404	2.35594
14.17	2.39526	2.34812
14.18	2.40957	2.34961
14.19	2.40186	2.35631
14.2	2.39419	2.33556
14.21	2.39844	2.34504
14.22	2.40698	2.34974
14.23	2.40128	2.34773
14.24	2.39537	2.34481
14.25	2.39224	2.35386
14.26	2.38461	2.34845
14.27	2.39125	2.34962
14.28	2.39148	2.35577
14.29	2.39228	2.33651
14.3	2.38897	2.3436
14.31	2.37179	2.35631
14.32	2.39873	2.34594
14.33	2.39796	2.35086
14.34	2.3966	2.34178
14.35	2.39441	2.35043
14.36	2.38413	2.34947
14.37	2.39059	2.36031
14.38	2.40219	2.34334
14.39	2.39118	2.35592
14.4	2.37807	2.35315
14.41	2.39031	2.36136
14.42	2.38564	2.36716
14.43	2.3864	2.36947
14.44	2.39338	2.36519
14.45	2.38261	2.3616
14.46	2.37649	2.35442
14.47	2.38	2.36296
14.48	2.37763	2.35445
14.49	2.3804	2.34299
14.5	2.3682	2.34141
14.51	2.36607	2.34059
14.52	2.37215	2.34157
14.53	2.36273	2.34592
14.54	2.37283	2.3373
14.55	2.38223	2.35663
14.56	2.38246	2.35662
14.57	2.37416	2.37122
14.58	2.38354	2.3733
14.59	2.38638	2.36346
14.6	2.37653	2.35676
14.61	2.37807	2.36356
14.62	2.37034	2.36453
14.63	2.37691	2.37385
14.64	2.37827	2.36735
14.65	2.37846	2.35852
14.66	2.37339	2.35772
14.67	2.35494	2.35208
14.68	2.35102	2.3663
14.69	2.35274	2.35478
14.7	2.36028	2.35059
14.71	2.3577	2.35237
14.72	2.3834	2.35946
14.73	2.36277	2.35259
14.74	2.36519	2.35723
14.75	2.36018	2.36058
14.76	2.36465	2.36414
14.77	2.36031	2.36306
14.78	2.36547	2.3706
14.79	2.37067	2.35893
14.8	2.35346	2.36774
14.81	2.35974	2.35561
14.82	2.35452	2.34527
14.83	2.37443	2.34761
14.84	2.35623	2.35161
14.85	2.35865	2.35726
14.86	2.36582	2.36321
14.87	2.35543	2.3557
14.88	2.36495	2.37439
14.89	2.36597	2.36545
14.9	2.36083	2.34911
14.91	2.34707	2.35997
14.92	2.37349	2.36527
14.93	2.36858	2.36058
14.94	2.37225	2.36989
14.95	2.37502	2.368
14.96	2.37298	2.35924
14.97	2.35649	2.35891
14.98	2.34962	2.37037
14.99	2.35911	2.3638
15	2.36918	2.35992
15.01	2.36643	2.36912
15.02	2.36626	2.35955
15.03	2.38385	2.36645
15.04	2.37753	2.37037
15.05	2.37493	2.37151
15.06	2.37855	2.3744
15.07	2.36843	2.36471
15.08	2.35287	2.36111
15.09	2.37301	2.36091
15.1	2.35628	2.36211
15.11	2.35809	2.37266
15.12	2.35514	2.36222
15.13	2.34982	2.36409
15.14	2.35962	2.36704
15.15	2.35006	2.36149
15.16	2.34967	2.35482
15.17	2.37167	2.35511
15.18	2.37685	2.37293
15.19	2.38152	2.36334
15.2	2.38149	2.36019
15.21	2.37747	2.35843
15.22	2.37775	2.36021
15.23	2.38949	2.35772
15.24	2.38286	2.3685
15.25	2.37928	2.35318
15.26	2.37913	2.3594
15.27	2.37444	2.36493
15.28	2.36013	2.36621
15.29	2.36185	2.36642
15.3	2.36569	2.36375
15.31	2.37947	2.35568
15.32	2.36301	2.36202
15.33	2.37861	2.36055
15.34	2.37352	2.37385
15.35	2.37427	2.36838
15.36	2.3714	2.36863
15.37	2.37087	2.381
15.38	2.37354	2.3906
15.39	2.36645	2.3795
15.4	2.36579	2.37919
15.41	2.36295	2.36883
15.42	2.37035	2.38354
15.43	2.37096	2.3897
15.44	2.36237	2.38896
15.45	2.37751	2.38078
15.46	2.3744	2.3677
15.47	2.37474	2.37663
15.48	2.3795	2.38684
15.49	2.36568	2.39018
15.5	2.36794	2.38461
15.51	2.35595	2.38362
15.52	2.3606	2.40024
15.53	2.35691	2.39515
15.54	2.35408	2.3865
15.55	2.36556	2.38505
15.56	2.37993	2.37738
15.57	2.35978	2.36638
15.58	2.36285	2.37267
15.59	2.36446	2.36961
15.6	2.35881	2.35871
15.61	2.36283	2.36161
15.62	2.38047	2.36356
15.63	2.35753	2.3633
15.64	2.35253	2.3597
15.65	2.35545	2.36668
15.66	2.36361	2.35815
15.67	2.37046	2.36198
15.68	2.36618	2.36446
15.69	2.38006	2.34882
15.7	2.37133	2.36357
15.71	2.37394	2.37136
15.72	2.38372	2.36918
15.73	2.37507	2.3657
15.74	2.3716	2.35689
15.75	2.36685	2.3564
15.76	2.3639	2.3573
15.77	2.36019	2.35712
15.78	2.36458	2.35108
15.79	2.36643	2.36258
15.8	2.36122	2.35777
15.81	2.36258	2.37126
15.82	2.35721	2.36334
15.83	2.35858	2.37348
15.84	2.38155	2.36001
15.85	2.37417	2.37403
15.86	2.37225	2.37456
15.87	2.35913	2.37735
15.88	2.35885	2.37107
15.89	2.36593	2.36556
15.9	2.35973	2.36005
15.91	2.35991	2.36004
15.92	2.36311	2.36568
15.93	2.36467	2.37551
15.94	2.37568	2.36644
15.95	2.36952	2.36205
15.96	2.37287	2.35807
15.97	2.37877	2.3492
15.98	2.38096	2.36548
15.99	2.37761	2.35002
16	2.38638	2.33765
16.01	2.37427	2.34698
16.02	2.37784	2.35093
16.03	2.38598	2.35513
16.04	2.37673	2.35306
16.05	2.36803	2.34406
16.06	2.36961	2.34758
16.07	2.35909	2.35382
16.08	2.35164	2.34837
16.09	2.35953	2.35149
16.1	2.36475	2.35322
16.11	2.35614	2.36008
16.12	2.35659	2.35913
16.13	2.3738	2.35988
16.14	2.35493	2.34443
16.15	2.35626	2.33863
16.16	2.35839	2.34555
16.17	2.34429	2.34402
16.18	2.34771	2.34121
16.19	2.35343	2.35418
16.2	2.3629	2.34167
16.21	2.36185	2.34232
16.22	2.36722	2.34254
16.23	2.35632	2.33807
16.24	2.36068	2.33742
16.25	2.36668	2.34285
16.26	2.37291	2.34113
16.27	2.37736	2.34485
16.28	2.37449	2.35683
16.29	2.37473	2.35826
16.3	2.38873	2.33527
16.31	2.37014	2.33432
16.32	2.37893	2.35015
16.33	2.39549	2.3589
16.34	2.38828	2.349
16.35	2.39429	2.35659
16.36	2.39231	2.36349
16.37	2.38684	2.34889
16.38	2.37274	2.34568
16.39	2.373	2.36145
16.4	2.38077	2.35775
16.41	2.38085	2.34613
16.42	2.36255	2.35371
16.43	2.36843	2.32968
16.44	2.38105	2.34734
16.45	2.37768	2.33538
16.46	2.38181	2.32981
16.47	2.3793	2.34314
16.48	2.38382	2.34538
16.49	2.37752	2.34846
16.5	2.38135	2.33055
16.51	2.37701	2.34562
16.52	2.36811	2.35114
16.53	2.3743	2.35317
16.54	2.38117	2.34361
16.55	2.38155	2.35183
16.56	2.38574	2.36137
16.57	2.37808	2.37057
16.58	2.40273	2.36418
16.59	2.38814	2.36911
16.6	2.40747	2.37497
16.61	2.40266	2.3803
16.62	2.40032	2.38331
16.63	2.38882	2.35719
16.64	2.38981	2.36228
16.65	2.38322	2.38136
16.66	2.38293	2.36569
16.67	2.37535	2.35376
16.68	2.3719	2.36525
16.69	2.37617	2.37441
16.7	2.37264	2.36839
16.71	2.37013	2.36185
16.72	2.38016	2.35832
16.73	2.39345	2.36069
16.74	2.37674	2.36296
16.75	2.37564	2.36201
16.76	2.38114	2.3595
16.77	2.36191	2.3541
16.78	2.3719	2.37283
16.79	2.38549	2.37124
16.8	2.39321	2.36614
16.81	2.3937	2.36324
16.82	2.37998	2.36406
16.83	2.36713	2.38116
16.84	2.36454	2.38067
16.85	2.36065	2.37113
16.86	2.36429	2.36866
16.87	2.38949	2.36611
16.88	2.38673	2.3637
16.89	2.38767	2.34712
16.9	2.38208	2.3614
16.91	2.37592	2.35913
16.92	2.36083	2.36607
16.93	2.36785	2.35784
16.94	2.37346	2.35605
16.95	2.36963	2.35732
16.96	2.38035	2.36572
16.97	2.3847	2.37264
16.98	2.38048	2.36872
16.99	2.36896	2.35873
17	2.36874	2.36785
17.01	2.37296	2.36046
17.02	2.39461	2.35857
17.03	2.38918	2.36265
17.04	2.38185	2.35583
17.05	2.38436	2.35403
17.06	2.39161	2.36421
17.07	2.38274	2.36085
17.08	2.3784	2.35684
17.09	2.37639	2.3546
17.1	2.3836	2.36847
17.11	2.37996	2.37389
17.12	2.37817	2.35914
17.13	2.37149	2.35803
17.14	2.36262	2.35698
17.15	2.36782	2.35919
17.16	2.36539	2.35252
17.17	2.37034	2.35698
17.18	2.36753	2.34345
17.19	2.37991	2.35082
17.2	2.3699	2.36242
17.21	2.3911	2.35377
17.22	2.35196	2.35787
17.23	2.37016	2.35962
17.24	2.37799	2.35465
17.25	2.3816	2.34605
17.26	2.37099	2.34819
17.27	2.35716	2.35141
17.28	2.36856	2.36173
17.29	2.37667	2.35544
17.3	2.37755	2.36417
17.31	2.39534	2.36383
17.32	2.38	2.36876
17.33	2.38446	2.36687
17.34	2.3808	2.36153
17.35	2.39012	2.35874
17.36	2.36487	2.3755
17.37	2.3674	2.37859
17.38	2.36333	2.37894
17.39	2.35817	2.3857
17.4	2.35747	2.37362
17.41	2.3501	2.36515
17.42	2.36824	2.36973
17.43	2.3672	2.37678
17.44	2.36321	2.36321
17.45	2.35163	2.36076
17.46	2.34965	2.37743
17.47	2.34556	2.36779
17.48	2.3399	2.37798
17.49	2.35153	2.3749
17.5	2.3505	2.3708
17.51	2.35986	2.35886
17.52	2.36108	2.3574
17.53	2.3614	2.35356
17.54	2.36985	2.3512
17.55	2.37385	2.34779
17.56	2.37114	2.36024
17.57	2.37302	2.36345
17.58	2.3812	2.35998
17.59	2.36859	2.35518
17.6	2.37597	2.35496
17.61	2.376	2.3582
17.62	2.37225	2.3784
17.63	2.38989	2.36616
17.64	2.38826	2.35978
17.65	2.38008	2.37287
17.66	2.40366	2.36841
17.67	2.37898	2.36284
17.68	2.37185	2.36843
17.69	2.37666	2.36973
17.7	2.3893	2.37149
17.71	2.37947	2.36636
17.72	2.38046	2.38195
17.73	2.37638	2.38158
17.74	2.38078	2.36983
17.75	2.37791	2.38415
17.76	2.38246	2.38282
17.77	2.38723	2.37571
17.78	2.38192	2.3709
17.79	2.379	2.37605
17.8	2.3795	2.37761
17.81	2.36748	2.37918
17.82	2.37481	2.37398
17.83	2.37427	2.37672
17.84	2.37106	2.36267
17.85	2.37321	2.36665
17.86	2.38174	2.38678
17.87	2.38672	2.37586
17.88	2.37403	2.36725
17.89	2.37893	2.37248
17.9	2.38385	2.37534
17.91	2.3802	2.35677
17.92	2.37927	2.36393
17.93	2.38663	2.35166
17.94	2.38151	2.36609
17.95	2.37282	2.36584
17.96	2.37592	2.37655
17.97	2.37498	2.35923
17.98	2.36833	2.36968
17.99	2.36763	2.35264
18	2.37006	2.36037
18.01	2.37198	2.36061
18.02	2.37677	2.36402
18.03	2.37756	2.34876
18.04	2.36032	2.36811
18.05	2.37034	2.36161
18.06	2.36654	2.35124
18.07	2.3628	2.36259
18.08	2.3711	2.35285
18.09	2.37902	2.36414
18.1	2.37617	2.35357
18.11	2.37578	2.35006
18.12	2.37047	2.34226
18.13	2.37273	2.34532
18.14	2.38916	2.3373
18.15	2.38255	2.35077
18.16	2.39368	2.34875
18.17	2.39141	2.34734
18.18	2.38669	2.36013
18.19	2.37916	2.34422
18.2	2.39402	2.36116
18.21	2.38209	2.33971
18.22	2.39427	2.34079
18.23	2.38851	2.35314
18.24	2.39598	2.35655
18.25	2.38547	2.34012
18.26	2.39624	2.35519
18.27	2.38458	2.35736
18.28	2.38402	2.35598
18.29	2.38044	2.35579
18.3	2.37594	2.35767
18.31	2.37324	2.34916
18.32	2.36372	2.34361
18.33	2.3743	2.34252
18.34	2.35837	2.34968
18.35	2.36217	2.35235
18.36	2.35462	2.35149
18.37	2.34969	2.34057
18.38	2.34235	2.35132
18.39	2.34832	2.34316
18.4	2.35811	2.34275
18.41	2.3745	2.3595
18.42	2.35397	2.37016
18.43	2.37193	2.34585
18.44	2.37333	2.36206
18.45	2.36735	2.36047
18.46	2.36515	2.35355
18.47	2.36955	2.36188
18.48	2.37879	2.3639
18.49	2.37726	2.36189
18.5	2.36631	2.35742
18.51	2.36661	2.34144
18.52	2.36874	2.34403
18.53	2.35179	2.34405
18.54	2.34836	2.35049
18.55	2.34249	2.35657
18.56	2.35173	2.35466
18.57	2.35865	2.36128
18.58	2.34977	2.36446
18.59	2.35819	2.3606
18.6	2.36197	2.35239
18.61	2.35392	2.34866
18.62	2.35417	2.35688
18.63	2.36284	2.3573
18.64	2.37013	2.34894
18.65	2.38216	2.34227
18.66	2.36803	2.35134
18.67	2.36747	2.35009
18.68	2.37773	2.36022
18.69	2.37693	2.36649
18.7	2.37628	2.35564
18.71	2.38416	2.37399
18.72	2.37498	2.36477
18.73	2.3797	2.35652
18.74	2.378	2.34233
18.75	2.36285	2.36862
18.76	2.37144	2.35518
18.77	2.34632	2.35943
18.78	2.36054	2.36638
18.79	2.34584	2.36452
18.8	2.34784	2.35384
18.81	2.34703	2.36397
18.82	2.33656	2.34763
18.83	2.34326	2.34652
18.84	2.33512	2.35148
18.85	2.35008	2.35779
18.86	2.35281	2.36693
18.87	2.35517	2.37617
18.88	2.34865	2.36358
18.89	2.34272	2.36132
18.9	2.33508	2.37441
18.91	2.35089	2.35476
18.92	2.34811	2.34615
18.93	2.33264	2.3529
18.94	2.33758	2.34243
18.95	2.33781	2.35226
18.96	2.34822	2.35254
18.97	2.34491	2.35229
18.98	2.34725	2.35323
18.99	2.3479	2.36236
19	2.35712	2.3576
19.01	2.35991	2.35152
19.02	2.3613	2.36635
19.03	2.35626	2.36206
19.04	2.36823	2.36716
19.05	2.37073	2.36816
19.06	2.36585	2.36637
19.07	2.37655	2.37009
19.08	2.37599	2.35218
19.09	2.3695	2.35969
19.1	2.36626	2.35184
19.11	2.37444	2.34674
19.12	2.37955	2.34451
19.13	2.38445	2.33926
19.14	2.38567	2.35073
19.15	2.37515	2.35354
19.16	2.37424	2.35804
19.17	2.36736	2.35737
19.18	2.38138	2.34429
19.19	2.37877	2.34882
19.2	2.36689	2.3583
19.21	2.36044	2.3528
19.22	2.35805	2.34483
19.23	2.35114	2.35365
19.24	2.34518	2.35151
19.25	2.35564	2.3389
19.26	2.35703	2.34608
19.27	2.35782	2.34202
19.28	2.36387	2.3444
19.29	2.36506	2.33583
19.3	2.35787	2.34792
19.31	2.36594	2.34036
19.32	2.35772	2.3524
19.33	2.34283	2.34977
19.34	2.34476	2.34656
19.35	2.3553	2.34596
19.36	2.35875	2.33957
19.37	2.34952	2.34007
19.38	2.34938	2.35496
19.39	2.3435	2.34525
19.4	2.35735	2.34013
19.41	2.3513	2.33674
19.42	2.34413	2.33064
19.43	2.33721	2.33254
19.44	2.34292	2.33873
19.45	2.3511	2.33889
19.46	2.33077	2.33423
19.47	2.34248	2.33728
19.48	2.3328	2.33591
19.49	2.34228	2.32667
19.5	2.3591	2.33848
19.51	2.34374	2.3403
19.52	2.36005	2.34636
19.53	2.34341	2.32597
19.54	2.34548	2.3316
19.55	2.34428	2.31783
19.56	2.34126	2.32317
19.57	2.35318	2.32072
19.58	2.36233	2.32205
19.59	2.36472	2.32859
19.6	2.36885	2.33316
19.61	2.35575	2.33424
19.62	2.3397	2.34901
19.63	2.34103	2.34759
19.64	2.35235	2.34024
19.65	2.35479	2.33211
19.66	2.35012	2.32363
19.67	2.35115	2.34116
19.68	2.34124	2.34669
19.69	2.34539	2.35384
19.7	2.35526	2.37198
19.71	2.33583	2.37667
19.72	2.34297	2.35143
19.73	2.34088	2.35727
19.74	2.36284	2.3608
19.75	2.34224	2.35472
19.76	2.34124	2.37378
19.77	2.35866	2.35905
19.78	2.34581	2.36248
19.79	2.34443	2.36418
19.8	2.3423	2.3715
19.81	2.34996	2.36573
19.82	2.34956	2.35273
19.83	2.3499	2.36679
19.84	2.34032	2.36107
19.85	2.35867	2.36041
19.86	2.3533	2.36442
19.87	2.35665	2.3815
19.88	2.36444	2.36546
19.89	2.35992	2.37079
19.9	2.36854	2.35966
19.91	2.36199	2.3605
19.92	2.36984	2.35768
19.93	2.37503	2.35371
19.94	2.37266	2.36112
19.95	2.37005	2.36298
19.96	2.38888	2.37651
19.97	2.36154	2.38242
19.98	2.36009	2.36552
[truncated: 18,002 more rows]

## Sheet: Humam MHC II
	Free Human MHC II	Human MHC II-Vaccine			Free Human MHC II	Human MHC II-Vaccine
0	2.38035	2.38384		Average	2.42028	2.43901
0.01	2.39122	2.40526		Stdev	0.013063	0.0114285
0.02	2.4004	2.40198
0.03	2.41088	2.39127
0.04	2.40108	2.39788
0.05	2.40943	2.40116
0.06	2.41519	2.40363
0.07	2.41485	2.39675
0.08	2.43073	2.39845
0.09	2.42276	2.4007
0.1	2.42063	2.38849
0.11	2.40509	2.39303
0.12	2.40809	2.39908
0.13	2.40681	2.39998
0.14	2.40617	2.40315
0.15	2.41721	2.40646
0.16	2.41714	2.4057
0.17	2.43352	2.40785
0.18	2.42436	2.41379
0.19	2.41727	2.40755
0.2	2.41467	2.41339
0.21	2.40599	2.42312
0.22	2.41994	2.41872
0.23	2.41325	2.40157
0.24	2.40527	2.41834
0.25	2.4147	2.41298
0.26	2.40326	2.41283
0.27	2.40034	2.40852
0.28	2.41048	2.40739
0.29	2.3976	2.43279
0.3	2.39485	2.42535
0.31	2.40004	2.40843
0.32	2.40432	2.39841
0.33	2.4113	2.40336
0.34	2.42121	2.41086
0.35	2.41601	2.41729
0.36	2.41249	2.40778
0.37	2.41717	2.41579
0.38	2.41927	2.41442
0.39	2.41347	2.41949
0.4	2.4094	2.4271
0.41	2.4087	2.40265
0.42	2.40628	2.41088
0.43	2.41516	2.41134
0.44	2.40477	2.40602
0.45	2.41219	2.4138
0.46	2.41404	2.41219
0.47	2.41749	2.40314
0.48	2.41351	2.4083
0.49	2.41805	2.40066
0.5	2.42825	2.40964
0.51	2.42227	2.40907
0.52	2.42445	2.40766
0.53	2.42687	2.41886
0.54	2.4336	2.41131
0.55	2.43069	2.40819
0.56	2.41259	2.40396
0.57	2.417	2.41849
0.58	2.41285	2.41455
0.59	2.42191	2.40431
0.6	2.41525	2.4189
0.61	2.42205	2.41516
0.62	2.41011	2.40818
0.63	2.41225	2.4033
0.64	2.41835	2.39189
0.65	2.43499	2.39464
0.66	2.44281	2.40582
0.67	2.42972	2.42788
0.68	2.43423	2.42199
0.69	2.42506	2.40957
0.7	2.42161	2.4148
0.71	2.43352	2.40273
0.72	2.43428	2.41132
0.73	2.42843	2.41219
0.74	2.43564	2.40885
0.75	2.42021	2.40981
0.76	2.42301	2.41092
0.77	2.42204	2.39896
0.78	2.41585	2.40143
0.79	2.41443	2.39851
0.8	2.43222	2.39613
0.81	2.4194	2.40543
0.82	2.42939	2.40999
0.83	2.42442	2.425
0.84	2.42263	2.40671
0.85	2.41048	2.40709
0.86	2.41933	2.41733
0.87	2.42933	2.40726
0.88	2.43466	2.41233
0.89	2.43403	2.40835
0.9	2.42931	2.40527
0.91	2.42432	2.41834
0.92	2.44584	2.408
0.93	2.44092	2.41345
0.94	2.43443	2.41868
0.95	2.44792	2.42757
0.96	2.43227	2.42432
0.97	2.4274	2.42515
0.98	2.42388	2.41427
0.99	2.43116	2.41718
1	2.45404	2.43299
1.01	2.43835	2.43416
1.02	2.4348	2.44118
1.03	2.43493	2.41205
1.04	2.43283	2.42749
1.05	2.43179	2.42162
1.06	2.43025	2.42484
1.07	2.43179	2.42222
1.08	2.42771	2.43498
1.09	2.4295	2.43289
1.1	2.40086	2.42938
1.11	2.41096	2.43325
1.12	2.41909	2.42993
1.13	2.43477	2.42962
1.14	2.43547	2.43492
1.15	2.42756	2.42966
1.16	2.42821	2.42949
1.17	2.41034	2.43715
1.18	2.40539	2.4373
1.19	2.41	2.44343
1.2	2.41998	2.4402
1.21	2.41826	2.42838
1.22	2.42698	2.43356
1.23	2.42143	2.42515
1.24	2.41921	2.41952
1.25	2.4252	2.42273
1.26	2.42461	2.43356
1.27	2.42669	2.41898
1.28	2.42815	2.4261
1.29	2.43058	2.43895
1.3	2.43048	2.42614
1.31	2.42765	2.42224
1.32	2.43153	2.42133
1.33	2.42941	2.44397
1.34	2.42481	2.43975
1.35	2.43354	2.43589
1.36	2.43868	2.44036
1.37	2.42071	2.42604
1.38	2.42189	2.41346
1.39	2.41721	2.41299
1.4	2.42283	2.40237
1.41	2.41774	2.40655
1.42	2.42327	2.41903
1.43	2.41314	2.42209
1.44	2.41752	2.41185
1.45	2.42007	2.41985
1.46	2.42045	2.42702
1.47	2.41366	2.41836
1.48	2.41416	2.42166
1.49	2.41863	2.43128
1.5	2.42264	2.42522
1.51	2.43356	2.4328
1.52	2.43934	2.42162
1.53	2.42526	2.41575
1.54	2.43422	2.41782
1.55	2.41296	2.42429
1.56	2.41421	2.41285
1.57	2.42209	2.42249
1.58	2.41052	2.42456
1.59	2.41505	2.41039
1.6	2.41393	2.40448
1.61	2.42005	2.41576
1.62	2.4207	2.41614
1.63	2.42335	2.40433
1.64	2.42123	2.40698
1.65	2.42379	2.40183
1.66	2.42019	2.41645
1.67	2.41934	2.42046
1.68	2.41335	2.41284
1.69	2.42766	2.41296
1.7	2.41839	2.41648
1.71	2.41933	2.40714
1.72	2.42514	2.41433
1.73	2.41587	2.41073
1.74	2.41111	2.41966
1.75	2.41653	2.4082
1.76	2.42003	2.42944
1.77	2.42863	2.4337
1.78	2.44164	2.42667
1.79	2.44552	2.42663
1.8	2.42909	2.42643
1.81	2.41913	2.43853
1.82	2.41655	2.42344
1.83	2.41409	2.43819
1.84	2.42885	2.43465
1.85	2.43056	2.42974
1.86	2.42505	2.43016
1.87	2.42674	2.43858
1.88	2.42348	2.43785
1.89	2.41789	2.42182
1.9	2.40849	2.43435
1.91	2.41221	2.43816
1.92	2.42744	2.42895
1.93	2.41917	2.42884
1.94	2.41288	2.43914
1.95	2.43177	2.43137
1.96	2.42094	2.43359
1.97	2.41012	2.42315
1.98	2.39898	2.43417
1.99	2.40715	2.42268
2	2.41636	2.43717
2.01	2.41945	2.43457
2.02	2.41961	2.43467
2.03	2.4117	2.4392
2.04	2.40426	2.43125
2.05	2.40522	2.43709
2.06	2.43016	2.44086
2.07	2.42189	2.42672
2.08	2.41246	2.43183
2.09	2.41318	2.41914
2.1	2.41887	2.42841
2.11	2.43189	2.41579
2.12	2.40948	2.41719
2.13	2.4177	2.41059
2.14	2.42459	2.40852
2.15	2.42898	2.42225
2.16	2.42072	2.42463
2.17	2.41812	2.42756
2.18	2.42674	2.4268
2.19	2.43137	2.42584
2.2	2.43454	2.41579
2.21	2.43614	2.41573
2.22	2.42189	2.42673
2.23	2.4154	2.40628
2.24	2.41142	2.40347
2.25	2.41371	2.41247
2.26	2.415	2.43419
2.27	2.41357	2.4165
2.28	2.42027	2.41862
2.29	2.40618	2.4143
2.3	2.4128	2.42375
2.31	2.40779	2.44082
2.32	2.40678	2.43306
2.33	2.41508	2.43956
2.34	2.4194	2.42994
2.35	2.40627	2.42597
2.36	2.40403	2.431
2.37	2.40468	2.43041
2.38	2.41027	2.41878
2.39	2.3983	2.42474
2.4	2.42048	2.42119
2.41	2.43608	2.42151
2.42	2.43637	2.42347
2.43	2.43694	2.42379
2.44	2.43332	2.42914
2.45	2.42876	2.42576
2.46	2.43494	2.43053
2.47	2.42504	2.43216
2.48	2.42233	2.42066
2.49	2.41546	2.4353
2.5	2.4157	2.41921
2.51	2.42876	2.42629
2.52	2.41692	2.43941
2.53	2.41313	2.42472
2.54	2.41187	2.42209
2.55	2.41874	2.42724
2.56	2.40897	2.42008
2.57	2.40666	2.42411
2.58	2.41312	2.42485
2.59	2.41952	2.43352
2.6	2.4202	2.41744
2.61	2.41177	2.40205
2.62	2.40939	2.4121
2.63	2.4128	2.42043
2.64	2.41677	2.41731
2.65	2.41245	2.41768
2.66	2.41821	2.4148
2.67	2.42019	2.41518
2.68	2.41573	2.41253
2.69	2.40421	2.41203
2.7	2.42255	2.41581
2.71	2.41091	2.4182
2.72	2.41155	2.41489
2.73	2.43265	2.42833
2.74	2.43614	2.42084
2.75	2.43333	2.41519
2.76	2.44549	2.42174
2.77	2.43234	2.42013
2.78	2.43526	2.43474
2.79	2.43261	2.43592
2.8	2.43919	2.43171
2.81	2.43006	2.42063
2.82	2.42415	2.41634
2.83	2.43881	2.41658
2.84	2.4412	2.42087
2.85	2.42743	2.4293
2.86	2.44028	2.42729
2.87	2.44218	2.41385
2.88	2.43877	2.41751
2.89	2.44213	2.42055
2.9	2.40852	2.43646
2.91	2.41329	2.43054
2.92	2.40996	2.42504
2.93	2.4242	2.42851
2.94	2.41186	2.43497
2.95	2.4087	2.43173
2.96	2.41693	2.42363
2.97	2.40992	2.43628
2.98	2.4129	2.42695
2.99	2.41294	2.41392
3	2.41518	2.43336
3.01	2.4264	2.41844
3.02	2.42891	2.42314
3.03	2.42541	2.43573
3.04	2.41616	2.43372
3.05	2.42153	2.42058
3.06	2.41507	2.41684
3.07	2.4051	2.40853
3.08	2.423	2.39746
3.09	2.40858	2.40425
3.1	2.41802	2.40009
3.11	2.40605	2.42008
3.12	2.39647	2.41339
3.13	2.40636	2.41305
3.14	2.41963	2.42442
3.15	2.4232	2.41587
3.16	2.42189	2.42399
3.17	2.41881	2.42707
3.18	2.40244	2.43419
3.19	2.39923	2.44027
3.2	2.37811	2.44103
3.21	2.39637	2.44478
3.22	2.39295	2.43453
3.23	2.37872	2.4305
3.24	2.40493	2.42747
3.25	2.39806	2.41736
3.26	2.42016	2.4178
3.27	2.4128	2.41589
3.28	2.43111	2.41209
3.29	2.43184	2.41642
3.3	2.43986	2.40695
3.31	2.42975	2.40398
3.32	2.44735	2.39866
3.33	2.43887	2.4219
3.34	2.43818	2.41623
3.35	2.42199	2.42974
3.36	2.41273	2.4169
3.37	2.41283	2.42374
3.38	2.40941	2.41609
3.39	2.41423	2.41779
3.4	2.41578	2.42317
3.41	2.42224	2.4238
3.42	2.41372	2.43043
3.43	2.41068	2.42222
3.44	2.4106	2.41948
3.45	2.42146	2.41761
3.46	2.41402	2.41351
3.47	2.42339	2.41874
3.48	2.43016	2.43422
3.49	2.42645	2.43336
3.5	2.42086	2.42789
3.51	2.42388	2.41986
3.52	2.40472	2.4155
3.53	2.41181	2.40797
3.54	2.40445	2.42696
3.55	2.40657	2.43567
3.56	2.41	2.42577
3.57	2.40105	2.43002
3.58	2.4073	2.42425
3.59	2.40955	2.4105
3.6	2.41694	2.41486
3.61	2.42513	2.41673
3.62	2.43209	2.41333
3.63	2.41794	2.42282
3.64	2.42137	2.42655
3.65	2.41754	2.43387
3.66	2.42216	2.43225
3.67	2.41638	2.42338
3.68	2.41568	2.41882
3.69	2.43114	2.42469
3.7	2.4234	2.43015
3.71	2.41286	2.42124
3.72	2.41752	2.42592
3.73	2.41451	2.42915
3.74	2.40667	2.42743
3.75	2.39038	2.43852
3.76	2.39564	2.44246
3.77	2.39351	2.43671
3.78	2.4074	2.43237
3.79	2.41211	2.43409
3.8	2.42297	2.43376
3.81	2.42785	2.44344
3.82	2.42276	2.43549
3.83	2.41531	2.45068
3.84	2.41756	2.44949
3.85	2.4121	2.44281
3.86	2.40097	2.43203
3.87	2.41087	2.4162
3.88	2.41279	2.41825
3.89	2.41174	2.42427
3.9	2.40917	2.41865
3.91	2.41859	2.43718
3.92	2.40126	2.42188
3.93	2.4119	2.42512
3.94	2.40857	2.41804
3.95	2.41559	2.40538
3.96	2.41855	2.41251
3.97	2.4093	2.41445
3.98	2.40268	2.41108
3.99	2.38437	2.41234
4	2.39985	2.4081
4.01	2.4164	2.41689
4.02	2.4203	2.41597
4.03	2.41249	2.42006
4.04	2.42347	2.4156
4.05	2.40753	2.43047
4.06	2.41163	2.41843
4.07	2.39678	2.4362
4.08	2.41783	2.43708
4.09	2.41729	2.441
4.1	2.42238	2.42092
4.11	2.41262	2.41932
4.12	2.40772	2.41633
4.13	2.40825	2.42613
4.14	2.39992	2.4183
4.15	2.40547	2.41173
4.16	2.41461	2.43529
4.17	2.40053	2.42139
4.18	2.41043	2.41111
4.19	2.41079	2.42109
4.2	2.40406	2.42902
4.21	2.40756	2.42583
4.22	2.41132	2.4336
4.23	2.41116	2.42735
4.24	2.40465	2.42937
4.25	2.40207	2.42967
4.26	2.39409	2.42387
4.27	2.40436	2.41366
4.28	2.41725	2.41156
4.29	2.40403	2.41753
4.3	2.40142	2.4196
4.31	2.4063	2.43554
4.32	2.38097	2.42551
4.33	2.39988	2.42547
4.34	2.4178	2.4261
4.35	2.41802	2.4354
4.36	2.42334	2.43242
4.37	2.41444	2.43898
4.38	2.40855	2.43516
4.39	2.40344	2.44371
4.4	2.39444	2.43569
4.41	2.40656	2.43548
4.42	2.40462	2.42161
4.43	2.40772	2.43454
4.44	2.39161	2.43843
4.45	2.39725	2.44442
4.46	2.40912	2.45297
4.47	2.41108	2.45545
4.48	2.40781	2.44995
4.49	2.40301	2.45056
4.5	2.40268	2.44031
4.51	2.39161	2.44085
4.52	2.39998	2.44897
4.53	2.39066	2.43802
4.54	2.40655	2.43477
4.55	2.39649	2.44109
4.56	2.39372	2.44165
4.57	2.39713	2.44255
4.58	2.39315	2.45413
4.59	2.40486	2.44048
4.6	2.41094	2.43641
4.61	2.4163	2.4483
4.62	2.4267	2.44792
4.63	2.41861	2.4642
4.64	2.42293	2.44176
4.65	2.41666	2.43476
4.66	2.42946	2.43728
4.67	2.41348	2.43493
4.68	2.41075	2.42306
4.69	2.42096	2.43042
4.7	2.42543	2.4396
4.71	2.42999	2.44138
4.72	2.40291	2.43056
4.73	2.40542	2.41412
4.74	2.41417	2.41292
4.75	2.40316	2.41788
4.76	2.41171	2.42868
4.77	2.42511	2.41337
4.78	2.42026	2.40648
4.79	2.41393	2.40842
4.8	2.42275	2.41894
4.81	2.42093	2.41651
4.82	2.42141	2.41107
4.83	2.42116	2.41187
4.84	2.41879	2.41914
4.85	2.4181	2.41369
4.86	2.41676	2.41381
4.87	2.41803	2.42562
4.88	2.41573	2.42921
4.89	2.42432	2.43245
4.9	2.42703	2.40966
4.91	2.43861	2.42188
4.92	2.43339	2.42303
4.93	2.42807	2.42139
4.94	2.43044	2.41486
4.95	2.43524	2.3983
4.96	2.43137	2.42372
4.97	2.42078	2.40642
4.98	2.42517	2.41087
4.99	2.4138	2.41337
5	2.41175	2.41233
5.01	2.42804	2.41529
5.02	2.41437	2.4174
5.03	2.41505	2.42488
5.04	2.41484	2.41955
5.05	2.42041	2.4155
5.06	2.42188	2.40622
5.07	2.41823	2.41475
5.08	2.41034	2.42204
5.09	2.42128	2.41689
5.1	2.4205	2.40981
5.11	2.41843	2.42747
5.12	2.40899	2.42846
5.13	2.41857	2.42031
5.14	2.41509	2.40285
5.15	2.4185	2.40839
5.16	2.42586	2.39905
5.17	2.42925	2.40153
5.18	2.4263	2.40462
5.19	2.4229	2.40906
5.2	2.41383	2.42978
5.21	2.42408	2.41546
5.22	2.44066	2.41477
5.23	2.43141	2.42016
5.24	2.44649	2.40189
5.25	2.43919	2.39188
5.26	2.45082	2.40137
5.27	2.44422	2.39415
5.28	2.44235	2.40396
5.29	2.43367	2.40771
5.3	2.44205	2.4125
5.31	2.43084	2.40985
5.32	2.43106	2.40456
5.33	2.42402	2.40585
5.34	2.42725	2.40422
5.35	2.43578	2.40694
5.36	2.44265	2.404
5.37	2.44749	2.40163
5.38	2.45245	2.41694
5.39	2.44608	2.4094
5.4	2.43761	2.40111
5.41	2.43957	2.3789
5.42	2.44201	2.38421
5.43	2.43377	2.3907
5.44	2.4346	2.38727
5.45	2.43519	2.37993
5.46	2.42777	2.38973
5.47	2.43679	2.39909
5.48	2.41978	2.39167
5.49	2.42695	2.39848
5.5	2.42848	2.40343
5.51	2.4241	2.39664
5.52	2.42514	2.4001
5.53	2.42431	2.39804
5.54	2.4048	2.39618
5.55	2.40004	2.40287
5.56	2.41113	2.39816
5.57	2.40826	2.39003
5.58	2.41604	2.3997
5.59	2.41099	2.39968
5.6	2.42004	2.39458
5.61	2.41442	2.39434
5.62	2.40277	2.40643
5.63	2.41144	2.3991
5.64	2.40783	2.40567
5.65	2.39297	2.41986
5.66	2.40483	2.41024
5.67	2.41104	2.4204
5.68	2.41633	2.42124
5.69	2.40197	2.41862
5.7	2.41089	2.40892
5.71	2.41346	2.41696
5.72	2.40351	2.39621
5.73	2.38825	2.39717
5.74	2.41451	2.40426
5.75	2.39687	2.40331
5.76	2.41677	2.3983
5.77	2.40832	2.40792
5.78	2.4201	2.40556
5.79	2.416	2.40306
5.8	2.41604	2.40143
5.81	2.42214	2.40756
5.82	2.41881	2.42407
5.83	2.40487	2.43001
5.84	2.40921	2.41554
5.85	2.41332	2.40496
5.86	2.41972	2.41916
5.87	2.4135	2.41406
5.88	2.40897	2.40491
5.89	2.41502	2.42678
5.9	2.40742	2.40834
5.91	2.40746	2.41194
5.92	2.41217	2.40364
5.93	2.40407	2.41624
5.94	2.41594	2.40931
5.95	2.39332	2.40224
5.96	2.4027	2.42172
5.97	2.39254	2.42461
5.98	2.40357	2.42563
5.99	2.39414	2.42538
6	2.39881	2.41626
6.01	2.39924	2.41867
6.02	2.39501	2.42132
6.03	2.38944	2.40817
6.04	2.39594	2.4066
6.05	2.39809	2.40873
6.06	2.40489	2.41719
6.07	2.39925	2.4203
6.08	2.40686	2.40553
6.09	2.43017	2.41547
6.1	2.4269	2.41538
6.11	2.41122	2.41896
6.12	2.42205	2.41469
6.13	2.41186	2.40452
6.14	2.41578	2.41001
6.15	2.42007	2.41451
6.16	2.41447	2.40265
6.17	2.40607	2.3969
6.18	2.41894	2.40253
6.19	2.40402	2.39865
6.2	2.40812	2.38933
6.21	2.41155	2.40706
6.22	2.41027	2.40433
6.23	2.41616	2.41234
6.24	2.42625	2.41521
6.25	2.42132	2.40371
6.26	2.40493	2.39221
6.27	2.41122	2.41469
6.28	2.4104	2.42623
6.29	2.40981	2.41543
6.3	2.40518	2.38794
6.31	2.40709	2.39414
6.32	2.40343	2.39644
6.33	2.40244	2.38925
6.34	2.39577	2.39272
6.35	2.42161	2.40119
6.36	2.41384	2.41599
6.37	2.40425	2.40385
6.38	2.41104	2.42626
6.39	2.41009	2.41455
6.4	2.40384	2.39592
6.41	2.40222	2.39204
6.42	2.38993	2.38845
6.43	2.38396	2.38589
6.44	2.39558	2.40073
6.45	2.41032	2.41682
6.46	2.41151	2.41907
6.47	2.41098	2.41274
6.48	2.40886	2.41538
6.49	2.39556	2.39813
6.5	2.40481	2.41118
6.51	2.40146	2.40878
6.52	2.4062	2.41278
6.53	2.40386	2.39249
6.54	2.40413	2.39263
6.55	2.40786	2.39727
6.56	2.40253	2.40556
6.57	2.40254	2.40397
6.58	2.40888	2.38965
6.59	2.38819	2.39819
6.6	2.39657	2.3957
6.61	2.40699	2.37603
6.62	2.41188	2.40578
6.63	2.41359	2.39262
6.64	2.38878	2.38061
6.65	2.39965	2.39323
6.66	2.39578	2.40418
6.67	2.38834	2.40498
6.68	2.39451	2.4058
6.69	2.40416	2.40023
6.7	2.41176	2.41033
6.71	2.41182	2.40697
6.72	2.41123	2.41438
6.73	2.4181	2.41468
6.74	2.41206	2.42201
6.75	2.42594	2.41392
6.76	2.40479	2.40596
6.77	2.40996	2.4091
6.78	2.41113	2.40649
6.79	2.40188	2.40193
6.8	2.40348	2.41579
6.81	2.40562	2.40042
6.82	2.42406	2.41301
6.83	2.41033	2.42801
6.84	2.40984	2.42279
6.85	2.39833	2.42146
6.86	2.4098	2.42994
6.87	2.39991	2.4246
6.88	2.40213	2.42899
6.89	2.39763	2.41277
6.9	2.4039	2.39946
6.91	2.39296	2.42111
6.92	2.39414	2.41814
6.93	2.40624	2.40685
6.94	2.40494	2.39443
6.95	2.39574	2.40165
6.96	2.39368	2.40653
6.97	2.39858	2.41935
6.98	2.41153	2.42536
6.99	2.39998	2.42307
7	2.39556	2.41214
7.01	2.39698	2.42291
7.02	2.39062	2.42914
7.03	2.39949	2.418
7.04	2.41156	2.41662
7.05	2.41825	2.40649
7.06	2.42088	2.40577
7.07	2.40575	2.39007
7.08	2.40126	2.40704
7.09	2.4107	2.40958
7.1	2.39974	2.40574
7.11	2.4079	2.40298
7.12	2.40229	2.40852
7.13	2.40565	2.40775
7.14	2.40448	2.40513
7.15	2.4022	2.42242
7.16	2.40668	2.41862
7.17	2.41028	2.4184
7.18	2.4052	2.41737
7.19	2.42544	2.41517
7.2	2.40352	2.40688
7.21	2.40491	2.4121
7.22	2.40449	2.42041
7.23	2.39897	2.40667
7.24	2.40193	2.40639
7.25	2.41071	2.40657
7.26	2.40208	2.39571
7.27	2.40358	2.39996
7.28	2.40893	2.39771
7.29	2.42194	2.40022
7.3	2.41912	2.38786
7.31	2.42126	2.40265
7.32	2.40626	2.4205
7.33	2.41209	2.40967
7.34	2.41946	2.41458
7.35	2.41597	2.4002
7.36	2.40764	2.39611
7.37	2.41958	2.41169
7.38	2.42188	2.41619
7.39	2.42136	2.42101
7.4	2.4245	2.42041
7.41	2.41186	2.41803
7.42	2.4224	2.41461
7.43	2.43486	2.41715
7.44	2.43022	2.40779
7.45	2.41672	2.42652
7.46	2.41622	2.41679
7.47	2.42599	2.41476
7.48	2.40649	2.43553
7.49	2.41803	2.43085
7.5	2.40122	2.43415
7.51	2.40693	2.43893
7.52	2.40053	2.44478
7.53	2.4119	2.45166
7.54	2.40607	2.42574
7.55	2.40561	2.42955
7.56	2.4258	2.44078
7.57	2.4138	2.42757
7.58	2.43181	2.42436
7.59	2.42111	2.41892
7.6	2.43258	2.43665
7.61	2.4136	2.44851
7.62	2.41868	2.4439
7.63	2.40929	2.42976
7.64	2.40641	2.43857
7.65	2.4084	2.43825
7.66	2.40129	2.45091
7.67	2.41119	2.45556
7.68	2.41454	2.44153
7.69	2.41743	2.43999
7.7	2.41644	2.43978
7.71	2.42601	2.4426
7.72	2.41541	2.43928
7.73	2.41697	2.42819
7.74	2.41474	2.42772
7.75	2.41992	2.43641
7.76	2.41588	2.41905
7.77	2.42039	2.41812
7.78	2.417	2.42637
7.79	2.41504	2.42873
7.8	2.41337	2.41174
7.81	2.4226	2.41274
7.82	2.42267	2.41691
7.83	2.42262	2.41431
7.84	2.40362	2.42017
7.85	2.41168	2.41852
7.86	2.42522	2.42524
7.87	2.41801	2.42628
7.88	2.41187	2.43256
7.89	2.4142	2.42921
7.9	2.41896	2.42232
7.91	2.40585	2.41313
7.92	2.39448	2.41496
7.93	2.40339	2.42771
7.94	2.39807	2.42403
7.95	2.41573	2.42293
7.96	2.40583	2.42463
7.97	2.40278	2.43546
7.98	2.41165	2.42917
7.99	2.39093	2.43011
8	2.39919	2.43326
8.01	2.39648	2.44209
8.02	2.41306	2.43796
8.03	2.40534	2.42916
8.04	2.4042	2.42726
8.05	2.38845	2.43567
8.06	2.39422	2.44663
8.07	2.40025	2.43904
8.08	2.3881	2.45172
8.09	2.40773	2.434
8.1	2.39783	2.43742
8.11	2.39667	2.45317
8.12	2.40195	2.42993
8.13	2.42021	2.4393
8.14	2.41222	2.45351
8.15	2.41643	2.45384
8.16	2.40748	2.43879
8.17	2.41131	2.41767
8.18	2.40942	2.42383
8.19	2.41207	2.42379
8.2	2.40052	2.43062
8.21	2.39738	2.43322
8.22	2.40403	2.43661
8.23	2.40937	2.44502
8.24	2.41194	2.44347
8.25	2.41279	2.44199
8.26	2.40926	2.43471
8.27	2.41648	2.44151
8.28	2.40958	2.43257
8.29	2.40467	2.42596
8.3	2.39075	2.43528
8.31	2.3891	2.43699
8.32	2.40772	2.44124
8.33	2.40241	2.44315
8.34	2.39965	2.43342
8.35	2.3931	2.43506
8.36	2.40886	2.44808
8.37	2.4139	2.43392
8.38	2.40794	2.41511
8.39	2.41595	2.41848
8.4	2.41634	2.43836
8.41	2.41707	2.44042
8.42	2.41301	2.43898
8.43	2.40901	2.43727
8.44	2.41626	2.4368
8.45	2.39849	2.43192
8.46	2.39242	2.44398
8.47	2.38785	2.43078
8.48	2.39894	2.45243
8.49	2.39901	2.45067
8.5	2.39617	2.43852
8.51	2.39337	2.44944
8.52	2.40024	2.43564
8.53	2.40165	2.43444
8.54	2.40838	2.4222
8.55	2.41378	2.42732
8.56	2.4096	2.44056
8.57	2.40892	2.44276
8.58	2.41178	2.43549
8.59	2.39555	2.43901
8.6	2.40369	2.45023
8.61	2.41087	2.44669
8.62	2.41327	2.44489
8.63	2.40398	2.456
8.64	2.41486	2.4429
8.65	2.40952	2.42834
8.66	2.4035	2.45398
8.67	2.40213	2.44863
8.68	2.40174	2.44488
8.69	2.41038	2.43275
8.7	2.40615	2.43009
8.71	2.39908	2.43258
8.72	2.40791	2.41909
8.73	2.40368	2.41645
8.74	2.39858	2.41584
8.75	2.39865	2.40983
8.76	2.39966	2.41556
8.77	2.41022	2.43603
8.78	2.40192	2.42557
8.79	2.40898	2.42065
8.8	2.39717	2.42384
8.81	2.40445	2.42943
8.82	2.4044	2.42438
8.83	2.39067	2.42893
8.84	2.4003	2.42503
8.85	2.41491	2.42429
8.86	2.4253	2.42529
8.87	2.41866	2.42728
8.88	2.41093	2.41505
8.89	2.41726	2.41657
8.9	2.41027	2.43278
8.91	2.39776	2.41604
8.92	2.39529	2.42379
8.93	2.40191	2.43328
8.94	2.39717	2.4406
8.95	2.40575	2.43316
8.96	2.39875	2.43829
8.97	2.39853	2.42081
8.98	2.40624	2.41577
8.99	2.40743	2.40782
9	2.40212	2.42671
9.01	2.39685	2.42503
9.02	2.38991	2.42902
9.03	2.38289	2.4244
9.04	2.39846	2.42561
9.05	2.40201	2.43539
9.06	2.39838	2.43366
9.07	2.41362	2.42604
9.08	2.40712	2.42503
9.09	2.4214	2.42732
9.1	2.42809	2.43686
9.11	2.42483	2.42794
9.12	2.41138	2.4232
9.13	2.42131	2.42159
9.14	2.41145	2.42668
9.15	2.41628	2.43365
9.16	2.40991	2.43188
9.17	2.41051	2.43711
9.18	2.39929	2.42729
9.19	2.42795	2.43484
9.2	2.42862	2.42656
9.21	2.40879	2.42707
9.22	2.40453	2.43179
9.23	2.41664	2.42165
9.24	2.42212	2.43488
9.25	2.42489	2.43393
9.26	2.42091	2.43603
9.27	2.4207	2.43026
9.28	2.42022	2.43783
9.29	2.43117	2.44658
9.3	2.41973	2.42739
9.31	2.42025	2.4235
9.32	2.42057	2.42699
9.33	2.41388	2.42997
9.34	2.40632	2.42392
9.35	2.40244	2.42419
9.36	2.40319	2.42064
9.37	2.398	2.41317
9.38	2.39037	2.40874
9.39	2.40485	2.41806
9.4	2.41352	2.42473
9.41	2.4204	2.44086
9.42	2.42686	2.43264
9.43	2.41426	2.42873
9.44	2.42623	2.42905
9.45	2.40526	2.43105
9.46	2.41097	2.42869
9.47	2.41177	2.43158
9.48	2.41127	2.4291
9.49	2.41818	2.42986
9.5	2.4173	2.42383
9.51	2.42188	2.43316
9.52	2.40848	2.4241
9.53	2.40827	2.4233
9.54	2.4088	2.41961
9.55	2.41933	2.42073
9.56	2.415	2.42009
9.57	2.40455	2.42026
9.58	2.39746	2.44305
9.59	2.40541	2.42826
9.6	2.40883	2.42869
9.61	2.4068	2.43403
9.62	2.41785	2.42877
9.63	2.40282	2.42259
9.64	2.40336	2.42697
9.65	2.39723	2.43105
9.66	2.40951	2.43885
9.67	2.40544	2.4405
9.68	2.41224	2.4458
9.69	2.41626	2.43152
9.7	2.42608	2.42673
9.71	2.41136	2.44752
9.72	2.41644	2.42416
9.73	2.40884	2.41862
9.74	2.41183	2.41759
9.75	2.42762	2.41684
9.76	2.4197	2.41635
9.77	2.42232	2.43068
9.78	2.4217	2.43558
9.79	2.41222	2.41784
9.8	2.41573	2.4254
9.81	2.42061	2.43523
9.82	2.41925	2.43643
9.83	2.40463	2.42651
9.84	2.41396	2.40403
9.85	2.40378	2.43045
9.86	2.41077	2.43735
9.87	2.40904	2.42854
9.88	2.40077	2.42182
9.89	2.40249	2.41329
9.9	2.41235	2.41706
9.91	2.42632	2.42084
9.92	2.42058	2.42912
9.93	2.42092	2.41778
9.94	2.42094	2.43188
9.95	2.41995	2.4263
9.96	2.42409	2.4266
9.97	2.43347	2.43334
9.98	2.42599	2.42803
9.99	2.44612	2.43728
10	2.42719	2.41546
10.01	2.42979	2.42291
10.02	2.42368	2.4223
10.03	2.42419	2.42131
10.04	2.41893	2.4107
10.05	2.42398	2.41358
10.06	2.41165	2.40588
10.07	2.42222	2.40763
10.08	2.405	2.40585
10.09	2.40873	2.39225
10.1	2.39705	2.40082
10.11	2.41623	2.40379
10.12	2.39692	2.4106
10.13	2.40964	2.41128
10.14	2.40939	2.41924
10.15	2.4018	2.43474
10.16	2.39964	2.43174
10.17	2.41926	2.43676
10.18	2.40521	2.43677
10.19	2.39971	2.4267
10.2	2.4119	2.41415
10.21	2.40573	2.41764
10.22	2.40559	2.40585
10.23	2.41669	2.39901
10.24	2.42547	2.40637
10.25	2.40921	2.41247
10.26	2.41683	2.42781
10.27	2.4285	2.42049
10.28	2.41897	2.41307
10.29	2.39905	2.42385
10.3	2.39182	2.41105
10.31	2.40765	2.42643
10.32	2.41781	2.42205
10.33	2.42377	2.41667
10.34	2.41301	2.42208
10.35	2.41989	2.42101
10.36	2.41507	2.42411
10.37	2.41344	2.40878
10.38	2.41836	2.42177
10.39	2.41213	2.41926
10.4	2.42423	2.41276
10.41	2.41121	2.4182
10.42	2.42508	2.41191
10.43	2.42168	2.42405
10.44	2.41018	2.43206
10.45	2.41583	2.42458
10.46	2.406	2.43041
10.47	2.41772	2.42798
10.48	2.41071	2.42966
10.49	2.40383	2.41655
10.5	2.41776	2.43134
10.51	2.41602	2.42365
10.52	2.41119	2.41806
10.53	2.42285	2.44212
10.54	2.40664	2.4395
10.55	2.42138	2.44216
10.56	2.42435	2.43715
10.57	2.4127	2.43232
10.58	2.42484	2.42939
10.59	2.4129	2.41949
10.6	2.41779	2.43677
10.61	2.41802	2.44017
10.62	2.41623	2.44637
10.63	2.41471	2.44453
10.64	2.42608	2.45566
10.65	2.4139	2.44515
10.66	2.4181	2.43231
10.67	2.41314	2.435
10.68	2.4052	2.44149
10.69	2.41008	2.44521
10.7	2.39983	2.4509
10.71	2.41904	2.44733
10.72	2.41103	2.44553
10.73	2.40025	2.44988
10.74	2.41241	2.44509
10.75	2.40525	2.43999
10.76	2.40539	2.46502
10.77	2.40683	2.46225
10.78	2.40392	2.45223
10.79	2.4104	2.43001
10.8	2.41648	2.45073
10.81	2.41888	2.46028
10.82	2.40429	2.44164
10.83	2.41716	2.43739
10.84	2.42606	2.45286
10.85	2.41048	2.43927
10.86	2.40893	2.4478
10.87	2.41523	2.44402
10.88	2.4133	2.43512
10.89	2.41525	2.42124
10.9	2.41128	2.42489
10.91	2.4239	2.41736
10.92	2.42554	2.42122
10.93	2.41674	2.44647
10.94	2.40452	2.43291
10.95	2.4031	2.42628
10.96	2.41912	2.43044
10.97	2.41166	2.44566
10.98	2.41034	2.4552
10.99	2.41832	2.46097
11	2.41395	2.44889
11.01	2.40477	2.45354
11.02	2.40435	2.43772
11.03	2.40418	2.43914
11.04	2.40189	2.43107
11.05	2.39889	2.44564
11.06	2.40428	2.42834
11.07	2.40085	2.41806
11.08	2.40338	2.43752
11.09	2.38575	2.4265
11.1	2.40174	2.43295
11.11	2.40652	2.42732
11.12	2.39725	2.42921
11.13	2.40503	2.41349
11.14	2.39773	2.41129
11.15	2.40612	2.41942
11.16	2.40141	2.41244
11.17	2.42644	2.41068
11.18	2.42613	2.42635
11.19	2.43504	2.42625
11.2	2.4278	2.42305
11.21	2.41768	2.43264
11.22	2.41654	2.43039
11.23	2.42001	2.43641
11.24	2.41255	2.42685
11.25	2.42046	2.41581
11.26	2.41115	2.42861
11.27	2.41787	2.43672
11.28	2.41109	2.43064
11.29	2.41386	2.44055
11.3	2.41235	2.43524
11.31	2.41692	2.44931
11.32	2.41473	2.44404
11.33	2.4113	2.44479
11.34	2.42105	2.43802
11.35	2.43029	2.43663
11.36	2.42929	2.42164
11.37	2.41825	2.42582
11.38	2.41253	2.4342
11.39	2.41983	2.43138
11.4	2.41761	2.42286
11.41	2.41195	2.43878
11.42	2.40093	2.41129
11.43	2.41128	2.41116
11.44	2.41841	2.40579
11.45	2.40892	2.41334
11.46	2.40556	2.39476
11.47	2.41003	2.41044
11.48	2.41682	2.40277
11.49	2.40772	2.40655
11.5	2.39849	2.41694
11.51	2.40501	2.41528
11.52	2.40663	2.419
11.53	2.41617	2.42478
11.54	2.42332	2.41604
11.55	2.41345	2.41234
11.56	2.39682	2.42066
11.57	2.40488	2.40356
11.58	2.40748	2.41049
11.59	2.40696	2.40858
11.6	2.40406	2.41168
11.61	2.41647	2.42232
11.62	2.40335	2.42037
11.63	2.40271	2.42507
11.64	2.40528	2.42117
11.65	2.41026	2.42565
11.66	2.41395	2.43512
11.67	2.39535	2.44069
11.68	2.39449	2.4341
11.69	2.39568	2.43227
11.7	2.39157	2.41833
11.71	2.39616	2.43557
11.72	2.40019	2.43996
11.73	2.38766	2.45086
11.74	2.38527	2.43657
11.75	2.3987	2.43548
11.76	2.41347	2.43381
11.77	2.39136	2.42953
11.78	2.39895	2.43341
11.79	2.39806	2.45134
11.8	2.38987	2.42616
11.81	2.39798	2.43607
11.82	2.39318	2.43229
11.83	2.41015	2.4304
11.84	2.38966	2.42085
11.85	2.38603	2.41725
11.86	2.38184	2.42173
11.87	2.40055	2.42578
11.88	2.40813	2.41954
11.89	2.39877	2.4215
11.9	2.41022	2.42239
11.91	2.40827	2.42594
11.92	2.3931	2.42165
11.93	2.39124	2.43711
11.94	2.38866	2.42653
11.95	2.40021	2.4202
11.96	2.40161	2.42016
11.97	2.39353	2.4265
11.98	2.3959	2.41649
11.99	2.39042	2.42444
12	2.39273	2.43804
12.01	2.3784	2.42608
12.02	2.38149	2.42342
12.03	2.37988	2.42628
12.04	2.39964	2.43386
12.05	2.40917	2.42623
12.06	2.415	2.43025
12.07	2.40052	2.41609
12.08	2.39849	2.41809
12.09	2.38865	2.41727
12.1	2.40226	2.43267
12.11	2.41165	2.43107
12.12	2.41281	2.41496
12.13	2.40264	2.41659
12.14	2.40139	2.42949
12.15	2.42138	2.41613
12.16	2.40458	2.42041
12.17	2.41612	2.42988
12.18	2.40143	2.431
12.19	2.40427	2.42451
12.2	2.41465	2.40667
12.21	2.41798	2.41146
12.22	2.41446	2.41001
12.23	2.41063	2.41092
12.24	2.43326	2.42332
12.25	2.42677	2.40722
12.26	2.40982	2.40315
12.27	2.40664	2.41052
12.28	2.40087	2.41938
12.29	2.4112	2.42509
12.3	2.42106	2.42907
12.31	2.41042	2.43086
12.32	2.4097	2.43808
12.33	2.40214	2.42061
12.34	2.3835	2.43287
12.35	2.39619	2.4422
12.36	2.40612	2.42766
12.37	2.40906	2.43663
12.38	2.40133	2.44598
12.39	2.40541	2.43106
12.4	2.41893	2.42436
12.41	2.42543	2.42624
12.42	2.42153	2.4099
12.43	2.40891	2.43344
12.44	2.41099	2.4091
12.45	2.40722	2.41521
12.46	2.40364	2.41067
12.47	2.41412	2.42456
12.48	2.4138	2.43352
12.49	2.41456	2.4237
12.5	2.39919	2.42843
12.51	2.40095	2.43421
12.52	2.40045	2.44455
12.53	2.39478	2.431
12.54	2.3895	2.43393
12.55	2.40384	2.43549
12.56	2.40669	2.4437
12.57	2.40651	2.44752
12.58	2.39332	2.43737
12.59	2.40307	2.43561
12.6	2.41047	2.44364
12.61	2.42578	2.44332
12.62	2.41784	2.45316
12.63	2.41005	2.44189
12.64	2.4111	2.44539
12.65	2.40688	2.43494
12.66	2.4148	2.4405
12.67	2.41306	2.43475
12.68	2.41225	2.45075
12.69	2.40178	2.44608
12.7	2.42415	2.44972
12.71	2.42254	2.44332
12.72	2.41357	2.4386
12.73	2.42847	2.43628
12.74	2.42361	2.42822
12.75	2.42567	2.43788
12.76	2.41632	2.4515
12.77	2.40936	2.43951
12.78	2.42148	2.42951
12.79	2.41922	2.43865
12.8	2.41773	2.44723
12.81	2.41285	2.4377
12.82	2.40668	2.4221
12.83	2.41203	2.43752
12.84	2.40696	2.43238
12.85	2.41898	2.42728
12.86	2.42421	2.42916
12.87	2.407	2.4259
12.88	2.42186	2.4215
12.89	2.42108	2.41749
12.9	2.41928	2.43345
12.91	2.4075	2.42591
12.92	2.41205	2.41146
12.93	2.42055	2.41539
12.94	2.41173	2.41346
12.95	2.40179	2.41439
12.96	2.39694	2.41996
12.97	2.39895	2.42971
12.98	2.40466	2.44105
12.99	2.40961	2.43456
13	2.39429	2.43831
13.01	2.41034	2.43677
13.02	2.41287	2.43817
13.03	2.42127	2.44171
13.04	2.41469	2.42069
13.05	2.40017	2.42861
13.06	2.40547	2.4452
13.07	2.41002	2.44222
13.08	2.41712	2.44946
13.09	2.41137	2.43087
13.1	2.41706	2.42177
13.11	2.41499	2.43631
13.12	2.40005	2.42862
13.13	2.39212	2.41549
13.14	2.40182	2.40857
13.15	2.39247	2.42675
13.16	2.39411	2.42836
13.17	2.3873	2.42392
13.18	2.39898	2.41556
13.19	2.38847	2.4118
13.2	2.39898	2.41089
13.21	2.37978	2.41746
13.22	2.39055	2.39769
13.23	2.39439	2.43129
13.24	2.40115	2.43285
13.25	2.40378	2.4196
13.26	2.39828	2.41648
13.27	2.40471	2.43446
13.28	2.40008	2.42938
13.29	2.40322	2.43372
13.3	2.40749	2.43942
13.31	2.41039	2.43123
13.32	2.41521	2.43708
13.33	2.41622	2.44174
13.34	2.41405	2.42959
13.35	2.41783	2.41755
13.36	2.42562	2.41973
13.37	2.42175	2.40945
13.38	2.43558	2.41634
13.39	2.42809	2.41463
13.4	2.42924	2.4114
13.41	2.42135	2.41902
13.42	2.42388	2.42489
13.43	2.41587	2.42232
13.44	2.40896	2.42558
13.45	2.41274	2.42307
13.46	2.41534	2.41819
13.47	2.40796	2.4188
13.48	2.39978	2.41926
13.49	2.3918	2.41956
13.5	2.40243	2.42971
13.51	2.3954	2.43966
13.52	2.40018	2.42728
13.53	2.39833	2.42996
13.54	2.40725	2.41988
13.55	2.40232	2.43219
13.56	2.40056	2.43892
13.57	2.39431	2.42696
13.58	2.41178	2.41158
13.59	2.40452	2.41733
13.6	2.4053	2.4224
13.61	2.40467	2.41899
13.62	2.40639	2.43927
13.63	2.41973	2.42506
13.64	2.41079	2.43555
13.65	2.4153	2.4237
13.66	2.4114	2.42536
13.67	2.41125	2.42624
13.68	2.41181	2.43208
13.69	2.40001	2.42098
13.7	2.41246	2.42307
13.71	2.40933	2.43231
13.72	2.41639	2.43065
13.73	2.4058	2.4157
13.74	2.40752	2.42534
13.75	2.40568	2.44456
13.76	2.41238	2.42877
13.77	2.40673	2.44194
13.78	2.40832	2.44247
13.79	2.40077	2.43016
13.8	2.40962	2.42872
13.81	2.42139	2.43843
13.82	2.39876	2.42881
13.83	2.38611	2.43328
13.84	2.38661	2.43054
13.85	2.41305	2.43782
13.86	2.41012	2.42092
13.87	2.39847	2.40805
13.88	2.41274	2.42099
13.89	2.42174	2.42715
13.9	2.4143	2.43467
13.91	2.40618	2.43813
13.92	2.39515	2.44858
13.93	2.3955	2.43813
13.94	2.38912	2.41829
13.95	2.38018	2.42409
13.96	2.39526	2.42693
13.97	2.40053	2.42794
13.98	2.40154	2.43481
13.99	2.41227	2.43269
14	2.40188	2.43816
14.01	2.40229	2.43742
14.02	2.38726	2.44075
14.03	2.38905	2.43237
14.04	2.40428	2.42849
14.05	2.39717	2.43372
14.06	2.39542	2.43264
14.07	2.38756	2.42099
14.08	2.40062	2.42062
14.09	2.39497	2.42994
14.1	2.39481	2.43572
14.11	2.40263	2.44108
14.12	2.42208	2.43184
14.13	2.40776	2.4278
14.14	2.4113	2.42646
14.15	2.41235	2.42923
14.16	2.42121	2.42824
14.17	2.41921	2.43185
14.18	2.41222	2.43532
14.19	2.41408	2.44996
14.2	2.42356	2.44193
14.21	2.40681	2.44308
14.22	2.40999	2.45046
14.23	2.41353	2.44707
14.24	2.39748	2.4347
14.25	2.40534	2.43107
14.26	2.39631	2.44228
14.27	2.4084	2.4362
14.28	2.4042	2.43906
14.29	2.40319	2.43049
14.3	2.40371	2.4343
14.31	2.40944	2.43275
14.32	2.41853	2.42103
14.33	2.41475	2.43323
14.34	2.41837	2.4332
14.35	2.41107	2.43563
14.36	2.4002	2.43272
14.37	2.39938	2.43076
14.38	2.40738	2.4278
14.39	2.40352	2.42102
14.4	2.3974	2.42147
14.41	2.39983	2.42405
14.42	2.40415	2.4239
14.43	2.40818	2.41339
14.44	2.40255	2.44129
14.45	2.39407	2.44808
14.46	2.39105	2.43647
14.47	2.38964	2.42968
14.48	2.39031	2.43898
14.49	2.40216	2.42736
14.5	2.40799	2.43783
14.51	2.40143	2.43795
14.52	2.39605	2.43778
14.53	2.40066	2.43653
14.54	2.39036	2.42572
14.55	2.40188	2.43312
14.56	2.40141	2.44231
14.57	2.41619	2.44077
14.58	2.41723	2.43355
14.59	2.42145	2.44444
14.6	2.43469	2.44459
14.61	2.42571	2.44292
14.62	2.41616	2.44033
14.63	2.42061	2.44296
14.64	2.42235	2.43948
14.65	2.42828	2.44463
14.66	2.42919	2.45226
14.67	2.40837	2.45061
14.68	2.41778	2.44905
14.69	2.42016	2.44934
14.7	2.41558	2.43981
14.71	2.41832	2.43887
14.72	2.41407	2.44188
14.73	2.41698	2.44894
14.74	2.39994	2.43697
14.75	2.41868	2.44027
14.76	2.42026	2.43226
14.77	2.41348	2.42684
14.78	2.41518	2.43407
14.79	2.40752	2.4395
14.8	2.41624	2.42877
14.81	2.41907	2.42819
14.82	2.41329	2.44573
14.83	2.41032	2.43931
14.84	2.41997	2.44054
14.85	2.42026	2.43559
14.86	2.42098	2.44802
14.87	2.41784	2.43996
14.88	2.42386	2.43653
14.89	2.40279	2.45156
14.9	2.42968	2.44414
14.91	2.42157	2.44161
14.92	2.42386	2.4339
14.93	2.41969	2.42445
14.94	2.42368	2.44144
14.95	2.39889	2.4284
14.96	2.40463	2.42843
14.97	2.39899	2.44
14.98	2.40212	2.42003
14.99	2.40499	2.44005
15	2.39109	2.44156
15.01	2.39529	2.44292
15.02	2.39875	2.43637
15.03	2.40398	2.44358
15.04	2.4078	2.43292
15.05	2.39669	2.4383
15.06	2.38725	2.44774
15.07	2.39228	2.4467
15.08	2.39653	2.42774
15.09	2.39888	2.42222
15.1	2.40139	2.41802
15.11	2.38869	2.42237
15.12	2.39038	2.42663
15.13	2.39024	2.42319
15.14	2.39022	2.44525
15.15	2.39192	2.43142
15.16	2.38698	2.42588
15.17	2.39196	2.43182
15.18	2.40628	2.43504
15.19	2.39775	2.43366
15.2	2.40467	2.45254
15.21	2.40728	2.43201
15.22	2.39172	2.43826
15.23	2.39359	2.43244
15.24	2.39305	2.44152
15.25	2.37768	2.43819
15.26	2.39973	2.43209
15.27	2.40484	2.44596
15.28	2.39261	2.43641
15.29	2.40754	2.448
15.3	2.39853	2.44894
15.31	2.39855	2.43902
15.32	2.3918	2.44163
15.33	2.41047	2.4354
15.34	2.40058	2.42781
15.35	2.40521	2.4432
15.36	2.40673	2.42446
15.37	2.40191	2.41843
15.38	2.40676	2.41989
15.39	2.39564	2.42005
15.4	2.39401	2.42812
15.41	2.40428	2.41677
15.42	2.40641	2.42886
15.43	2.40187	2.43924
15.44	2.40893	2.43175
15.45	2.41611	2.43099
15.46	2.41174	2.42092
15.47	2.4035	2.40917
15.48	2.39197	2.40534
15.49	2.39914	2.41951
15.5	2.40657	2.4259
15.51	2.41137	2.42596
15.52	2.41231	2.43223
15.53	2.41794	2.43939
15.54	2.41532	2.43105
15.55	2.40214	2.4383
15.56	2.40313	2.43346
15.57	2.39961	2.4404
15.58	2.39915	2.43562
15.59	2.39322	2.4384
15.6	2.39684	2.44998
15.61	2.3913	2.43886
15.62	2.39617	2.43042
15.63	2.39768	2.42794
15.64	2.39469	2.42779
15.65	2.40158	2.43477
15.66	2.4158	2.44261
15.67	2.42233	2.44213
15.68	2.40422	2.42788
15.69	2.3983	2.42551
15.7	2.39245	2.41801
15.71	2.40933	2.42453
15.72	2.39613	2.42423
15.73	2.40464	2.42147
15.74	2.39259	2.43495
15.75	2.40801	2.44021
15.76	2.39271	2.42044
15.77	2.39383	2.42982
15.78	2.39198	2.41169
15.79	2.39565	2.42804
15.8	2.39253	2.43213
15.81	2.38981	2.41267
15.82	2.40996	2.43265
15.83	2.40018	2.42731
15.84	2.39499	2.42697
15.85	2.40698	2.42226
15.86	2.4017	2.4199
15.87	2.40742	2.41396
15.88	2.39681	2.41957
15.89	2.4016	2.42223
15.9	2.41136	2.41517
15.91	2.40929	2.41738
15.92	2.40534	2.41811
15.93	2.40658	2.41526
15.94	2.40152	2.42354
15.95	2.41316	2.43328
15.96	2.41647	2.42787
15.97	2.42111	2.43329
15.98	2.41276	2.43495
15.99	2.41323	2.43684
16	2.41199	2.42884
16.01	2.40963	2.42605
16.02	2.40999	2.42723
16.03	2.43353	2.42413
16.04	2.43031	2.42894
16.05	2.41127	2.43477
16.06	2.41407	2.41691
16.07	2.40676	2.4126
16.08	2.41214	2.41305
16.09	2.43218	2.42682
16.1	2.42354	2.42661
16.11	2.42471	2.43336
16.12	2.41474	2.42827
16.13	2.42231	2.42004
16.14	2.43355	2.40921
16.15	2.42118	2.42154
16.16	2.43294	2.42394
16.17	2.42203	2.42587
16.18	2.41983	2.42492
16.19	2.4098	2.4229
16.2	2.41724	2.42333
16.21	2.4147	2.44776
16.22	2.42692	2.43532
16.23	2.41094	2.43014
16.24	2.41368	2.43695
16.25	2.41537	2.43981
16.26	2.40944	2.4328
16.27	2.42688	2.43492
16.28	2.40846	2.42683
16.29	2.40938	2.43663
16.3	2.4117	2.42762
16.31	2.40441	2.43726
16.32	2.40789	2.43409
16.33	2.41378	2.43
16.34	2.40343	2.43646
16.35	2.40699	2.43639
16.36	2.4156	2.43537
16.37	2.41177	2.42094
16.38	2.42031	2.4257
16.39	2.42031	2.43378
16.4	2.40861	2.43569
16.41	2.41024	2.42154
16.42	2.42123	2.43382
16.43	2.41739	2.43092
16.44	2.4149	2.41906
16.45	2.42248	2.42481
16.46	2.40904	2.43186
16.47	2.41535	2.41907
16.48	2.40859	2.4308
16.49	2.39628	2.41685
16.5	2.40916	2.42403
16.51	2.42069	2.42172
16.52	2.40886	2.42909
16.53	2.41725	2.42878
16.54	2.41709	2.43251
16.55	2.41068	2.42306
16.56	2.42043	2.42431
16.57	2.41624	2.4268
16.58	2.41053	2.43215
16.59	2.4021	2.42075
16.6	2.40258	2.42217
16.61	2.40899	2.42019
16.62	2.40128	2.41826
16.63	2.41861	2.43237
16.64	2.41475	2.44117
16.65	2.42727	2.44129
16.66	2.42259	2.43434
16.67	2.4222	2.43994
16.68	2.40955	2.43208
16.69	2.40382	2.43419
16.7	2.40286	2.46139
16.71	2.39153	2.44686
16.72	2.3961	2.44957
16.73	2.39522	2.4374
16.74	2.40211	2.42903
16.75	2.39703	2.4221
16.76	2.40233	2.42744
16.77	2.40189	2.42281
16.78	2.39829	2.42901
16.79	2.40271	2.42687
16.8	2.40362	2.42919
16.81	2.41662	2.42905
16.82	2.41513	2.42203
16.83	2.42832	2.41174
16.84	2.41732	2.41044
16.85	2.42373	2.41235
16.86	2.42347	2.39349
16.87	2.42878	2.41485
16.88	2.41323	2.42901
16.89	2.40598	2.41374
16.9	2.39422	2.42608
16.91	2.4021	2.41281
16.92	2.40949	2.41413
16.93	2.41734	2.41007
16.94	2.4133	2.41798
16.95	2.40355	2.42541
16.96	2.40642	2.42029
16.97	2.41003	2.42131
16.98	2.4097	2.42399
16.99	2.40074	2.4324
17	2.40825	2.42794
17.01	2.41525	2.42905
17.02	2.41154	2.43032
17.03	2.41036	2.42666
17.04	2.40889	2.41651
17.05	2.41374	2.4311
17.06	2.40775	2.43576
17.07	2.3994	2.43189
17.08	2.40621	2.42559
17.09	2.40678	2.43071
17.1	2.4052	2.43531
17.11	2.40153	2.4388
17.12	2.40046	2.44053
17.13	2.40807	2.44459
17.14	2.4168	2.43489
17.15	2.39985	2.4338
17.16	2.40771	2.426
17.17	2.4114	2.42717
17.18	2.41063	2.43474
17.19	2.41541	2.42953
17.2	2.40243	2.41932
17.21	2.41756	2.42253
17.22	2.41898	2.4185
17.23	2.41924	2.42643
17.24	2.41705	2.42787
17.25	2.41591	2.43394
17.26	2.41699	2.43033
17.27	2.40068	2.43871
17.28	2.41395	2.44555
17.29	2.40024	2.44131
17.3	2.40885	2.42871
17.31	2.40802	2.43918
17.32	2.41926	2.4429
17.33	2.4034	2.43785
17.34	2.4084	2.4452
17.35	2.41683	2.45273
17.36	2.41596	2.44569
17.37	2.421	2.44477
17.38	2.41125	2.44576
17.39	2.40072	2.44563
17.4	2.41016	2.42267
17.41	2.40379	2.44862
17.42	2.39292	2.43896
17.43	2.39993	2.43517
17.44	2.40637	2.43108
17.45	2.41003	2.4375
17.46	2.40804	2.43796
17.47	2.41447	2.43368
17.48	2.41081	2.41386
17.49	2.40715	2.42293
17.5	2.40142	2.41101
17.51	2.40163	2.41803
17.52	2.38015	2.42212
17.53	2.38425	2.40504
17.54	2.39138	2.42525
17.55	2.39236	2.42268
17.56	2.40196	2.40678
17.57	2.41624	2.40919
17.58	2.41485	2.42807
17.59	2.40374	2.41266
17.6	2.42015	2.42273
17.61	2.40136	2.42146
17.62	2.40405	2.41968
17.63	2.41133	2.40822
17.64	2.41314	2.41884
17.65	2.41406	2.42854
17.66	2.4142	2.41159
17.67	2.40993	2.42231
17.68	2.40961	2.41409
17.69	2.41048	2.41156
17.7	2.41198	2.4119
17.71	2.40952	2.40845
17.72	2.41492	2.42689
17.73	2.4011	2.41851
17.74	2.40641	2.41077
17.75	2.39722	2.42134
17.76	2.4039	2.42717
17.77	2.4126	2.41577
17.78	2.41532	2.41023
17.79	2.41149	2.41305
17.8	2.41338	2.43171
17.81	2.41437	2.41994
17.82	2.41006	2.43059
17.83	2.42025	2.4131
17.84	2.41027	2.40098
17.85	2.39426	2.41574
17.86	2.41758	2.41056
17.87	2.41098	2.41253
17.88	2.40444	2.4133
17.89	2.40258	2.41487
17.9	2.39931	2.4205
17.91	2.41022	2.43136
17.92	2.414	2.42242
17.93	2.40471	2.41685
17.94	2.40736	2.42456
17.95	2.4127	2.41281
17.96	2.39854	2.44143
17.97	2.40844	2.4132
17.98	2.3984	2.42308
17.99	2.39482	2.4153
18	2.40865	2.42195
18.01	2.41227	2.42511
18.02	2.41536	2.42568
18.03	2.41004	2.43616
18.04	2.4119	2.4193
18.05	2.416	2.43175
18.06	2.3948	2.41972
18.07	2.4049	2.41133
18.08	2.40454	2.4146
18.09	2.42134	2.40889
18.1	2.42096	2.42365
18.11	2.42153	2.41257
18.12	2.41797	2.41016
18.13	2.42267	2.41138
18.14	2.43359	2.40746
18.15	2.42747	2.42515
18.16	2.41511	2.43152
18.17	2.41297	2.43644
18.18	2.42432	2.43081
18.19	2.42545	2.43685
18.2	2.41861	2.42078
18.21	2.41221	2.41614
18.22	2.40496	2.4175
18.23	2.40924	2.39751
18.24	2.41115	2.41177
18.25	2.41607	2.41742
18.26	2.4118	2.4233
18.27	2.40033	2.41965
18.28	2.38966	2.41862
18.29	2.38953	2.4107
18.3	2.3905	2.41086
18.31	2.40551	2.40732
18.32	2.40876	2.4072
18.33	2.41017	2.40361
18.34	2.40884	2.41112
18.35	2.41403	2.41542
18.36	2.41432	2.41805
18.37	2.41784	2.43915
18.38	2.41388	2.43933
18.39	2.41299	2.4393
18.4	2.40067	2.43487
18.41	2.39569	2.42634
18.42	2.40164	2.41343
18.43	2.41293	2.40777
18.44	2.40725	2.42636
18.45	2.41251	2.42305
18.46	2.40501	2.42015
18.47	2.41324	2.42812
18.48	2.41157	2.41748
18.49	2.41564	2.42447
18.5	2.41108	2.42599
18.51	2.39531	2.43374
18.52	2.40666	2.41009
18.53	2.40072	2.41722
18.54	2.40766	2.41189
18.55	2.39716	2.42772
18.56	2.41094	2.42061
18.57	2.41412	2.4335
18.58	2.4298	2.43188
18.59	2.42435	2.42747
18.6	2.41615	2.4181
18.61	2.41317	2.44766
18.62	2.40381	2.43037
18.63	2.41679	2.4413
18.64	2.39368	2.4472
18.65	2.39879	2.44489
18.66	2.38645	2.435
18.67	2.38489	2.44011
18.68	2.3941	2.42865
18.69	2.40122	2.44439
18.7	2.39694	2.43106
18.71	2.39777	2.43547
18.72	2.42519	2.4359
18.73	2.41379	2.42969
18.74	2.4139	2.42669
18.75	2.41337	2.43024
18.76	2.41861	2.43505
18.77	2.39401	2.4431
18.78	2.39176	2.42717
18.79	2.38803	2.44042
18.8	2.39714	2.44801
18.81	2.39493	2.43807
18.82	2.39191	2.4357
18.83	2.40691	2.43664
18.84	2.41474	2.43956
18.85	2.39772	2.42327
18.86	2.40116	2.42307
18.87	2.37899	2.42526
18.88	2.38259	2.418
18.89	2.39027	2.41193
18.9	2.38219	2.40575
18.91	2.389	2.41035
18.92	2.3883	2.40531
18.93	2.38474	2.41277
18.94	2.39988	2.42293
18.95	2.40041	2.43571
18.96	2.42103	2.4238
18.97	2.42066	2.4222
18.98	2.4042	2.42757
18.99	2.398	2.41622
19	2.40351	2.42812
19.01	2.41054	2.4376
19.02	2.40273	2.43858
19.03	2.4019	2.42429
19.04	2.40645	2.43498
19.05	2.41424	2.43216
19.06	2.41043	2.44079
19.07	2.41623	2.43104
19.08	2.41436	2.43688
19.09	2.42394	2.44457
19.1	2.43198	2.43702
19.11	2.4265	2.44514
19.12	2.41631	2.44064
19.13	2.40431	2.4403
19.14	2.41889	2.43422
19.15	2.41608	2.43246
19.16	2.41853	2.43748
19.17	2.4149	2.41398
19.18	2.40802	2.42873
19.19	2.42125	2.4136
19.2	2.41824	2.43309
19.21	2.4177	2.42983
19.22	2.41271	2.44223
19.23	2.40525	2.44087
19.24	2.40706	2.43246
19.25	2.40131	2.41849
19.26	2.4064	2.41471
19.27	2.40663	2.41717
19.28	2.40616	2.4306
19.29	2.40686	2.4046
19.3	2.41752	2.4215
19.31	2.39931	2.43212
19.32	2.42331	2.44525
19.33	2.4174	2.44193
19.34	2.41016	2.43677
19.35	2.41164	2.43807
19.36	2.41231	2.4347
19.37	2.41109	2.4149
19.38	2.41396	2.42116
19.39	2.41361	2.42728
19.4	2.39816	2.42377
19.41	2.40201	2.40446
19.42	2.39134	2.41157
19.43	2.39656	2.40526
19.44	2.39921	2.41708
19.45	2.39852	2.41931
19.46	2.40397	2.44193
19.47	2.40878	2.44215
19.48	2.40205	2.42345
19.49	2.41518	2.43457
19.5	2.42421	2.42568
19.51	2.42443	2.42817
19.52	2.40194	2.43052
19.53	2.39938	2.43338
19.54	2.40784	2.4189
19.55	2.41274	2.42978
19.56	2.43063	2.4454
19.57	2.40429	2.43018
19.58	2.41705	2.41405
19.59	2.42303	2.43247
19.6	2.43519	2.43548
19.61	2.41599	2.42123
19.62	2.42812	2.42378
19.63	2.42697	2.41759
19.64	2.41241	2.42703
19.65	2.40979	2.43452
19.66	2.41099	2.43467
19.67	2.41658	2.43517
19.68	2.41179	2.43184
19.69	2.40611	2.45186
19.7	2.40941	2.44485
19.71	2.42234	2.43811
19.72	2.40889	2.44048
19.73	2.40436	2.44038
19.74	2.40456	2.43637
19.75	2.40113	2.43317
19.76	2.40691	2.42871
19.77	2.40349	2.40426
19.78	2.40883	2.40962
19.79	2.41363	2.40444
19.8	2.42132	2.41126
19.81	2.40843	2.42468
19.82	2.40501	2.42936
19.83	2.40883	2.43254
19.84	2.41551	2.43016
19.85	2.42293	2.42237
19.86	2.41943	2.41462
19.87	2.41425	2.40644
19.88	2.41839	2.41927
19.89	2.40515	2.42261
19.9	2.40937	2.4198
19.91	2.4035	2.43196
19.92	2.41038	2.42899
19.93	2.41423	2.43535
19.94	2.39713	2.438
19.95	2.3869	2.44064
19.96	2.40269	2.4328
19.97	2.41181	2.42656
19.98	2.41421	2.43375
[truncated: 18,002 more rows]

## Sheet: Mouse MHC I
	Free Mouse MHC I	Mouse MHC I-Vaccine			Free Mouse MHC I	Mouse MHC I-Vaccine
0	2.3709	2.37434		Average	2.26051	2.39318
0.01	2.37616	2.35782		Stdev	0.120165	0.133334
0.02	2.35479	2.36016
0.03	2.35362	2.35584
0.04	2.34997	2.35101
0.05	2.34788	2.35516
0.06	2.34967	2.33597
0.07	2.34083	2.32568
0.08	2.31053	2.31965
0.09	2.30718	2.30255
0.1	2.27092	2.30506
0.11	2.27308	2.29861
0.12	2.23429	2.25773
0.13	2.26576	2.2336
0.14	2.28415	2.25596
0.15	2.28668	2.29096
0.16	2.29001	2.28659
0.17	2.28817	2.28101
0.18	2.28711	2.29937
0.19	2.26482	2.31248
0.2	2.2664	2.32385
0.21	2.28033	2.31781
0.22	2.26429	2.3138
0.23	2.27607	2.32012
0.24	2.27903	2.3404
0.25	2.25222	2.33442
0.26	2.25014	2.32364
0.27	2.27098	2.32487
0.28	2.26778	2.35574
0.29	2.25551	2.3372
0.3	2.27489	2.31755
0.31	2.26081	2.28868
0.32	2.26369	2.28301
0.33	2.26333	2.30818
0.34	2.2738	2.31628
0.35	2.26521	2.34841
0.36	2.27325	2.3336
0.37	2.28629	2.34529
0.38	2.28336	2.33828
0.39	2.29895	2.34143
0.4	2.29118	2.29398
0.41	2.27347	2.29638
0.42	2.28214	2.28841
0.43	2.28678	2.31081
0.44	2.29084	2.33216
0.45	2.29961	2.31148
0.46	2.29514	2.29611
0.47	2.29184	2.30593
0.48	2.26276	2.30709
0.49	2.2469	2.29375
0.5	2.24894	2.2944
0.51	2.25753	2.30048
0.52	2.27318	2.29998
0.53	2.29174	2.29012
0.54	2.30251	2.29424
0.55	2.29429	2.29043
0.56	2.27817	2.28052
0.57	2.2558	2.30428
0.58	2.26366	2.31469
0.59	2.2657	2.30774
0.6	2.26914	2.29181
0.61	2.26223	2.28786
0.62	2.27215	2.30034
0.63	2.27315	2.28266
0.64	2.27429	2.28048
0.65	2.26805	2.29551
0.66	2.26385	2.27609
0.67	2.25221	2.2653
0.68	2.26052	2.27176
0.69	2.23111	2.28437
0.7	2.25564	2.29928
0.71	2.24042	2.31139
0.72	2.27582	2.29961
0.73	2.27126	2.31905
0.74	2.27441	2.31114
0.75	2.27566	2.29485
0.76	2.31732	2.31271
0.77	2.2991	2.31651
0.78	2.29412	2.34937
0.79	2.28329	2.33483
0.8	2.30031	2.3224
0.81	2.31769	2.32093
0.82	2.30093	2.32831
0.83	2.30813	2.37541
0.84	2.30445	2.36009
0.85	2.31789	2.35586
0.86	2.2798	2.37652
0.87	2.30182	2.35794
0.88	2.30008	2.32709
0.89	2.28524	2.29893
0.9	2.31964	2.30978
0.91	2.32638	2.31154
0.92	2.3014	2.3331
0.93	2.30939	2.33482
0.94	2.32706	2.35109
0.95	2.32419	2.36646
0.96	2.31964	2.38949
0.97	2.29758	2.3505
0.98	2.28072	2.38137
0.99	2.27893	2.37598
1	2.25955	2.38699
1.01	2.24995	2.35305
1.02	2.2566	2.38288
1.03	2.26448	2.40348
1.04	2.2752	2.42869
1.05	2.26079	2.41371
1.06	2.24831	2.42908
1.07	2.26255	2.42985
1.08	2.27017	2.43017
1.09	2.27112	2.4426
1.1	2.27705	2.45896
1.11	2.2886	2.47843
1.12	2.28873	2.48669
1.13	2.26167	2.50837
1.14	2.24793	2.54338
1.15	2.24037	2.49771
1.16	2.21439	2.49208
1.17	2.20753	2.4976
1.18	2.21159	2.48875
1.19	2.21957	2.46833
1.2	2.22473	2.46431
1.21	2.22575	2.43853
1.22	2.2141	2.4311
1.23	2.22113	2.42575
1.24	2.21085	2.41999
1.25	2.21334	2.41361
1.26	2.21924	2.4198
1.27	2.21035	2.42577
1.28	2.22668	2.42984
1.29	2.23237	2.43122
1.3	2.2252	2.43032
1.31	2.23627	2.41018
1.32	2.21144	2.43849
1.33	2.19455	2.4422
1.34	2.21811	2.41974
1.35	2.23075	2.43159
1.36	2.23805	2.46158
1.37	2.23136	2.42835
1.38	2.26192	2.4311
1.39	2.24982	2.40196
1.4	2.26292	2.39026
1.41	2.24757	2.39595
1.42	2.26393	2.41901
1.43	2.26536	2.41811
1.44	2.27027	2.43483
1.45	2.27105	2.45617
1.46	2.26253	2.41381
1.47	2.27233	2.40588
1.48	2.267	2.40422
1.49	2.24724	2.41089
1.5	2.24544	2.43073
1.51	2.25476	2.43604
1.52	2.25233	2.4161
1.53	2.26591	2.40956
1.54	2.28286	2.41516
1.55	2.26107	2.42365
1.56	2.25243	2.45253
1.57	2.235	2.466
1.58	2.25228	2.47443
1.59	2.25875	2.43049
1.6	2.2665	2.41804
1.61	2.25912	2.42747
1.62	2.27177	2.43482
1.63	2.27626	2.44385
1.64	2.28544	2.43838
1.65	2.28023	2.43414
1.66	2.27946	2.43497
1.67	2.27925	2.4276
1.68	2.27099	2.44602
1.69	2.25593	2.40111
1.7	2.2559	2.39438
1.71	2.26448	2.40642
1.72	2.27461	2.43936
1.73	2.26955	2.4217
1.74	2.27728	2.44026
1.75	2.27166	2.44689
1.76	2.28305	2.45214
1.77	2.28198	2.45603
1.78	2.29408	2.45149
1.79	2.29187	2.45377
1.8	2.27884	2.46262
1.81	2.27275	2.47315
1.82	2.27595	2.46743
1.83	2.26627	2.4797
1.84	2.27168	2.49791
1.85	2.27216	2.5302
1.86	2.28168	2.51594
1.87	2.29805	2.50247
1.88	2.27299	2.49077
1.89	2.25236	2.48626
1.9	2.23959	2.50897
1.91	2.22368	2.51853
1.92	2.23548	2.50142
1.93	2.23681	2.47636
1.94	2.23388	2.47722
1.95	2.23549	2.4843
1.96	2.23824	2.49576
1.97	2.23279	2.50177
1.98	2.23604	2.50241
1.99	2.25105	2.48417
2	2.27612	2.47136
2.01	2.28644	2.49829
2.02	2.31972	2.48755
2.03	2.31193	2.49287
2.04	2.318	2.47592
2.05	2.32263	2.48411
2.06	2.31922	2.47997
2.07	2.31468	2.47607
2.08	2.32393	2.52042
2.09	2.31388	2.51565
2.1	2.31419	2.53177
2.11	2.32468	2.53048
2.12	2.33704	2.54007
2.13	2.33631	2.53774
2.14	2.35632	2.50043
2.15	2.35785	2.53693
2.16	2.3507	2.54646
2.17	2.33968	2.57989
2.18	2.34271	2.56747
2.19	2.34229	2.5937
2.2	2.33698	2.63135
2.21	2.34166	2.64059
2.22	2.36599	2.64536
2.23	2.35075	2.63394
2.24	2.323	2.58905
2.25	2.3121	2.56884
2.26	2.30511	2.55528
2.27	2.30782	2.58154
2.28	2.30365	2.55753
2.29	2.3029	2.57421
2.3	2.32201	2.6056
2.31	2.29851	2.59946
2.32	2.28751	2.59751
2.33	2.29534	2.61804
2.34	2.30686	2.61532
2.35	2.28011	2.60487
2.36	2.29332	2.60207
2.37	2.30635	2.59708
2.38	2.31959	2.61034
2.39	2.32777	2.59308
2.4	2.30645	2.57215
2.41	2.30031	2.59112
2.42	2.32198	2.59387
2.43	2.31279	2.5958
2.44	2.31878	2.59618
2.45	2.32138	2.61929
2.46	2.30742	2.65334
2.47	2.30224	2.67091
2.48	2.30698	2.67687
2.49	2.3046	2.70551
2.5	2.3112	2.69406
2.51	2.31067	2.7037
2.52	2.3202	2.64549
2.53	2.33124	2.67047
2.54	2.31592	2.61886
2.55	2.30727	2.61127
2.56	2.32993	2.61306
2.57	2.31702	2.65677
2.58	2.29101	2.65772
2.59	2.2923	2.64852
2.6	2.27649	2.62943
2.61	2.27897	2.66317
2.62	2.27492	2.66141
2.63	2.28095	2.65165
2.64	2.25724	2.63882
2.65	2.25799	2.67277
2.66	2.26467	2.66244
2.67	2.27059	2.68201
2.68	2.27818	2.67171
2.69	2.29761	2.68556
2.7	2.31181	2.70379
2.71	2.33289	2.69932
2.72	2.33485	2.6467
2.73	2.34729	2.61391
2.74	2.33342	2.61611
2.75	2.33371	2.62897
2.76	2.35678	2.6267
2.77	2.36038	2.62071
2.78	2.36847	2.63777
2.79	2.37707	2.60678
2.8	2.36477	2.63454
2.81	2.39988	2.61904
2.82	2.411	2.59529
2.83	2.40262	2.59312
2.84	2.43942	2.60235
2.85	2.44954	2.61155
2.86	2.45239	2.58831
2.87	2.45533	2.60552
2.88	2.48395	2.5966
2.89	2.49032	2.56276
2.9	2.48739	2.58637
2.91	2.45822	2.5823
2.92	2.50593	2.55269
2.93	2.49783	2.52962
2.94	2.50505	2.5341
2.95	2.50652	2.56368
2.96	2.51876	2.55555
2.97	2.51092	2.57373
2.98	2.486	2.5852
2.99	2.4928	2.58275
3	2.48859	2.55151
3.01	2.47312	2.53903
3.02	2.51542	2.5462
3.03	2.50679	2.54135
3.04	2.48893	2.50079
3.05	2.48522	2.4954
3.06	2.495	2.52617
3.07	2.51225	2.53616
3.08	2.52782	2.53983
3.09	2.55155	2.56594
3.1	2.57782	2.56943
3.11	2.60065	2.56061
3.12	2.60196	2.58024
3.13	2.61276	2.60819
3.14	2.60667	2.58389
3.15	2.61049	2.56704
3.16	2.61347	2.57743
3.17	2.60292	2.57581
3.18	2.54488	2.59277
3.19	2.55146	2.60366
3.2	2.56881	2.60206
3.21	2.53636	2.61218
3.22	2.50907	2.62767
3.23	2.47862	2.64911
3.24	2.45835	2.64708
3.25	2.45742	2.64394
3.26	2.4606	2.60754
3.27	2.45762	2.63531
3.28	2.45553	2.64482
3.29	2.46113	2.62111
3.3	2.45252	2.61122
3.31	2.45829	2.60671
3.32	2.49146	2.61953
3.33	2.48363	2.62682
3.34	2.50713	2.64143
3.35	2.48604	2.63206
3.36	2.47688	2.63977
3.37	2.51151	2.63651
3.38	2.51277	2.64108
3.39	2.49667	2.64871
3.4	2.50695	2.6334
3.41	2.49115	2.65156
3.42	2.46268	2.67002
3.43	2.45773	2.68683
3.44	2.46558	2.656
3.45	2.45686	2.64376
3.46	2.46602	2.66778
3.47	2.47369	2.65978
3.48	2.4768	2.65578
3.49	2.46781	2.61369
3.5	2.50645	2.60236
3.51	2.48844	2.60765
3.52	2.47641	2.57277
3.53	2.48689	2.58439
3.54	2.51058	2.57799
3.55	2.49066	2.5887
3.56	2.4996	2.57819
3.57	2.50268	2.6099
3.58	2.50079	2.59977
3.59	2.48428	2.59489
3.6	2.49072	2.60695
3.61	2.49128	2.61843
3.62	2.48106	2.60661
3.63	2.46801	2.61707
3.64	2.45478	2.58957
3.65	2.47471	2.61482
3.66	2.47668	2.62682
3.67	2.50067	2.61413
3.68	2.4788	2.61132
3.69	2.46212	2.61498
3.7	2.45139	2.60778
3.71	2.43312	2.62593
3.72	2.40877	2.62655
3.73	2.41012	2.62641
3.74	2.40699	2.62291
3.75	2.39644	2.6147
3.76	2.38796	2.61128
3.77	2.4071	2.61231
3.78	2.39052	2.55964
3.79	2.38439	2.57852
3.8	2.40092	2.56383
3.81	2.40179	2.57298
3.82	2.38346	2.57166
3.83	2.37148	2.57438
3.84	2.38761	2.57177
3.85	2.37785	2.58326
3.86	2.38622	2.58998
3.87	2.37963	2.59415
3.88	2.35701	2.60201
3.89	2.36864	2.59892
3.9	2.37227	2.58624
3.91	2.36882	2.56634
3.92	2.35719	2.57148
3.93	2.34077	2.56575
3.94	2.33767	2.56287
3.95	2.31952	2.5538
3.96	2.34348	2.54199
3.97	2.34952	2.55564
3.98	2.33253	2.51949
3.99	2.32042	2.55083
4	2.32944	2.53909
4.01	2.32336	2.5357
4.02	2.31519	2.52113
4.03	2.30205	2.5051
4.04	2.29272	2.53625
4.05	2.30751	2.53316
4.06	2.32145	2.5324
4.07	2.35627	2.55179
4.08	2.3664	2.54081
4.09	2.35601	2.52482
4.1	2.35911	2.53623
4.11	2.36885	2.53506
4.12	2.36498	2.51539
4.13	2.37658	2.51129
4.14	2.39182	2.53386
4.15	2.3747	2.54134
4.16	2.37492	2.57253
4.17	2.37362	2.58267
4.18	2.38438	2.59321
4.19	2.36748	2.56161
4.2	2.38021	2.55494
4.21	2.33961	2.56369
4.22	2.3232	2.55898
4.23	2.33256	2.53368
4.24	2.33483	2.53066
4.25	2.32352	2.53891
4.26	2.33249	2.52765
4.27	2.33627	2.5125
4.28	2.3441	2.52124
4.29	2.35375	2.56116
4.3	2.36741	2.5631
4.31	2.37984	2.564
4.32	2.37179	2.54971
4.33	2.36368	2.54029
4.34	2.35972	2.5546
4.35	2.34014	2.55945
4.36	2.32834	2.55094
4.37	2.33033	2.54516
4.38	2.3088	2.52313
4.39	2.30698	2.50069
4.4	2.29711	2.46869
4.41	2.30088	2.45929
4.42	2.3217	2.49426
4.43	2.33352	2.48056
4.44	2.3277	2.48438
4.45	2.32307	2.47913
4.46	2.32054	2.50765
4.47	2.3241	2.49948
4.48	2.31571	2.5028
4.49	2.33052	2.49078
4.5	2.34813	2.49188
4.51	2.34884	2.48722
4.52	2.33545	2.48807
4.53	2.35963	2.49719
4.54	2.37991	2.50707
4.55	2.3725	2.50769
4.56	2.34292	2.49202
4.57	2.32712	2.4782
4.58	2.32506	2.47133
4.59	2.34349	2.43856
4.6	2.31985	2.45014
4.61	2.30453	2.41277
4.62	2.29948	2.40473
4.63	2.30813	2.41312
4.64	2.302	2.40998
4.65	2.3259	2.41276
4.66	2.35622	2.42829
4.67	2.35339	2.42136
4.68	2.33412	2.40172
4.69	2.3206	2.39023
4.7	2.33007	2.38025
4.71	2.32268	2.42474
4.72	2.33643	2.44017
4.73	2.35555	2.41524
4.74	2.36293	2.42403
4.75	2.37823	2.41957
4.76	2.37094	2.43807
4.77	2.38343	2.42176
4.78	2.35407	2.44369
4.79	2.3357	2.4433
4.8	2.35149	2.44045
4.81	2.35533	2.43029
4.82	2.35316	2.43639
4.83	2.35141	2.44515
4.84	2.37446	2.45833
4.85	2.37373	2.46012
4.86	2.36574	2.4507
4.87	2.36703	2.43819
4.88	2.3633	2.44247
4.89	2.34623	2.44048
4.9	2.34139	2.46933
4.91	2.3501	2.49389
4.92	2.35734	2.49282
4.93	2.37533	2.49337
4.94	2.37224	2.48408
4.95	2.35087	2.4926
4.96	2.3644	2.47737
4.97	2.35215	2.472
4.98	2.35914	2.51613
4.99	2.3604	2.47542
5	2.3606	2.48388
5.01	2.33491	2.47816
5.02	2.36269	2.46477
5.03	2.36962	2.45482
5.04	2.37043	2.47515
5.05	2.34123	2.47758
5.06	2.32833	2.4873
5.07	2.31711	2.472
5.08	2.30866	2.44095
5.09	2.28812	2.4486
5.1	2.28081	2.44411
5.11	2.27875	2.44383
5.12	2.29575	2.45644
5.13	2.28178	2.46885
5.14	2.27121	2.47862
5.15	2.29437	2.46946
5.16	2.31795	2.47714
5.17	2.30219	2.49218
5.18	2.32473	2.55272
5.19	2.31497	2.55124
5.2	2.29447	2.52655
5.21	2.30936	2.5023
5.22	2.31454	2.50087
5.23	2.29755	2.5119
5.24	2.3035	2.53842
5.25	2.27911	2.54468
5.26	2.27995	2.53579
5.27	2.28397	2.52249
5.28	2.29186	2.55058
5.29	2.25697	2.54604
5.3	2.24683	2.53422
5.31	2.22452	2.51062
5.32	2.21681	2.51698
5.33	2.19919	2.54205
5.34	2.22571	2.54391
5.35	2.2513	2.55802
5.36	2.23807	2.57454
5.37	2.25961	2.58376
5.38	2.26897	2.57403
5.39	2.25596	2.60781
5.4	2.23828	2.59584
5.41	2.21648	2.58481
5.42	2.23059	2.58992
5.43	2.22047	2.59917
5.44	2.21141	2.60291
5.45	2.21462	2.59183
5.46	2.19798	2.56596
5.47	2.22764	2.58441
5.48	2.21761	2.58923
5.49	2.22246	2.60105
5.5	2.22439	2.62104
5.51	2.22688	2.61687
5.52	2.23092	2.66034
5.53	2.22873	2.65789
5.54	2.24046	2.65459
5.55	2.22049	2.6798
5.56	2.21438	2.67611
5.57	2.237	2.66638
5.58	2.21672	2.65754
5.59	2.22233	2.65421
5.6	2.23262	2.66516
5.61	2.24353	2.67393
5.62	2.23085	2.69472
5.63	2.22944	2.65521
5.64	2.22644	2.65053
5.65	2.25207	2.63922
5.66	2.23931	2.65879
5.67	2.24217	2.66862
5.68	2.22454	2.67005
5.69	2.22118	2.67326
5.7	2.19333	2.66944
5.71	2.21663	2.65654
5.72	2.21252	2.66645
5.73	2.20528	2.66977
5.74	2.23275	2.66383
5.75	2.24287	2.67623
5.76	2.24319	2.69033
5.77	2.25251	2.6774
5.78	2.23988	2.71386
5.79	2.22685	2.68693
5.8	2.23963	2.68364
5.81	2.24866	2.6803
5.82	2.23381	2.67386
5.83	2.23206	2.63471
5.84	2.22593	2.62814
5.85	2.21608	2.61318
5.86	2.20947	2.60823
5.87	2.21711	2.61772
5.88	2.22533	2.59547
5.89	2.21306	2.61675
5.9	2.23086	2.59757
5.91	2.23783	2.61767
5.92	2.23833	2.64264
5.93	2.22991	2.64183
5.94	2.23073	2.63568
5.95	2.21411	2.65914
5.96	2.24473	2.67144
5.97	2.21822	2.61238
5.98	2.26078	2.64706
5.99	2.22467	2.61996
6	2.21466	2.63404
6.01	2.20142	2.63932
6.02	2.18371	2.64289
6.03	2.19889	2.65068
6.04	2.2021	2.64908
6.05	2.21561	2.63902
6.06	2.2022	2.66856
6.07	2.19836	2.65225
6.08	2.20236	2.64225
6.09	2.18624	2.63395
6.1	2.2008	2.61604
6.11	2.20735	2.62457
6.12	2.21181	2.62503
6.13	2.21775	2.65243
6.14	2.21124	2.6161
6.15	2.23112	2.60444
6.16	2.23597	2.59921
6.17	2.21168	2.58506
6.18	2.23456	2.58325
6.19	2.21505	2.56243
6.2	2.25222	2.5736
6.21	2.24477	2.55526
6.22	2.2468	2.55135
6.23	2.2206	2.51291
6.24	2.2193	2.5031
6.25	2.23264	2.49
6.26	2.22577	2.5216
6.27	2.21327	2.52679
6.28	2.22157	2.50616
6.29	2.22129	2.53226
6.3	2.21473	2.50876
6.31	2.22931	2.5127
6.32	2.22794	2.5379
6.33	2.24491	2.52057
6.34	2.23299	2.54434
6.35	2.23855	2.5534
6.36	2.22187	2.53683
6.37	2.21211	2.57667
6.38	2.22771	2.56171
6.39	2.23797	2.55378
6.4	2.23817	2.54138
6.41	2.21824	2.54526
6.42	2.25293	2.55625
6.43	2.25209	2.53945
6.44	2.24422	2.52639
6.45	2.26199	2.52161
6.46	2.26531	2.52484
6.47	2.28617	2.51411
6.48	2.27468	2.50024
6.49	2.26591	2.49229
6.5	2.26068	2.48038
6.51	2.26619	2.49604
6.52	2.2641	2.49944
6.53	2.26971	2.51503
6.54	2.25463	2.45692
6.55	2.26049	2.45142
6.56	2.27913	2.44413
6.57	2.28011	2.48176
6.58	2.26903	2.4872
6.59	2.27842	2.47989
6.6	2.27005	2.50285
6.61	2.2365	2.48529
6.62	2.2438	2.4736
6.63	2.25115	2.49418
6.64	2.23763	2.49163
6.65	2.2514	2.48579
6.66	2.25856	2.45769
6.67	2.27671	2.44853
6.68	2.30054	2.50365
6.69	2.3049	2.49677
6.7	2.30241	2.50179
6.71	2.29652	2.50642
6.72	2.27193	2.49903
6.73	2.27283	2.51725
6.74	2.27995	2.56411
6.75	2.25964	2.55835
6.76	2.27962	2.54668
6.77	2.30477	2.53919
6.78	2.30319	2.52882
6.79	2.30726	2.52502
6.8	2.31546	2.50711
6.81	2.31824	2.5144
6.82	2.32366	2.51181
6.83	2.33351	2.51527
6.84	2.33982	2.50491
6.85	2.33659	2.48648
6.86	2.34218	2.48166
6.87	2.37239	2.46821
6.88	2.38261	2.46944
6.89	2.37622	2.44474
6.9	2.38422	2.44516
6.91	2.36248	2.42417
6.92	2.37317	2.42074
6.93	2.37444	2.4065
6.94	2.35927	2.42777
6.95	2.36026	2.39691
6.96	2.32719	2.39992
6.97	2.32187	2.39621
6.98	2.33623	2.38934
6.99	2.35336	2.37644
7	2.3515	2.39031
7.01	2.35622	2.42586
7.02	2.34932	2.42221
7.03	2.32392	2.42154
7.04	2.33792	2.42092
7.05	2.33729	2.41217
7.06	2.35184	2.40661
7.07	2.36375	2.42115
7.08	2.38396	2.42068
7.09	2.37846	2.43943
7.1	2.38323	2.41696
7.11	2.38859	2.39769
7.12	2.38017	2.39548
7.13	2.37251	2.40047
7.14	2.37524	2.40044
7.15	2.3744	2.41045
7.16	2.37388	2.38499
7.17	2.3805	2.37712
7.18	2.39568	2.39077
7.19	2.41605	2.3822
7.2	2.41249	2.4177
7.21	2.41582	2.41033
7.22	2.40127	2.42726
7.23	2.40146	2.44492
7.24	2.41006	2.44089
7.25	2.40903	2.41535
7.26	2.37977	2.39534
7.27	2.37051	2.38589
7.28	2.39831	2.37427
7.29	2.43284	2.35645
7.3	2.40951	2.34949
7.31	2.43884	2.35666
7.32	2.44362	2.37227
7.33	2.4167	2.37974
7.34	2.41683	2.39973
7.35	2.41541	2.41232
7.36	2.42977	2.42422
7.37	2.45253	2.41794
7.38	2.45668	2.40654
7.39	2.43466	2.41105
7.4	2.4426	2.4244
7.41	2.43861	2.40572
7.42	2.42856	2.41508
7.43	2.42391	2.39926
7.44	2.39183	2.42192
7.45	2.42393	2.4183
7.46	2.43956	2.42412
7.47	2.44702	2.4359
7.48	2.44155	2.44502
7.49	2.44367	2.43607
7.5	2.43416	2.43703
7.51	2.43748	2.44782
7.52	2.44941	2.42809
7.53	2.42628	2.44066
7.54	2.39217	2.42456
7.55	2.37872	2.41249
7.56	2.38137	2.40863
7.57	2.37328	2.39933
7.58	2.38332	2.38722
7.59	2.39553	2.38342
7.6	2.41643	2.37142
7.61	2.42027	2.38565
7.62	2.42287	2.41992
7.63	2.43693	2.4078
7.64	2.45161	2.41117
7.65	2.45418	2.44031
7.66	2.45567	2.43481
7.67	2.41909	2.4399
7.68	2.43253	2.42502
7.69	2.4472	2.42496
7.7	2.43669	2.41756
7.71	2.41666	2.42445
7.72	2.40413	2.44023
7.73	2.42853	2.43306
7.74	2.3885	2.39491
7.75	2.39839	2.41205
7.76	2.38254	2.4172
7.77	2.39135	2.45228
7.78	2.40815	2.45883
7.79	2.4189	2.45438
7.8	2.41492	2.43468
7.81	2.38204	2.42253
7.82	2.39925	2.42176
7.83	2.38037	2.4391
7.84	2.36984	2.45433
7.85	2.38284	2.44868
7.86	2.37761	2.50001
7.87	2.38767	2.48639
7.88	2.3856	2.48183
7.89	2.39056	2.46864
7.9	2.39834	2.45961
7.91	2.42075	2.46356
7.92	2.39952	2.45919
7.93	2.38672	2.44142
7.94	2.38895	2.48527
7.95	2.38236	2.49584
7.96	2.35343	2.49837
7.97	2.34838	2.50146
7.98	2.35829	2.50104
7.99	2.36837	2.48946
8	2.36105	2.45978
8.01	2.36693	2.4425
8.02	2.34752	2.44793
8.03	2.34782	2.46636
8.04	2.35341	2.4561
8.05	2.35247	2.47698
8.06	2.35012	2.4943
8.07	2.36739	2.48955
8.08	2.35685	2.483
8.09	2.37337	2.46152
8.1	2.37904	2.45387
8.11	2.37898	2.47714
8.12	2.38347	2.47344
8.13	2.39963	2.48315
8.14	2.39024	2.49151
8.15	2.36771	2.47952
8.16	2.35808	2.50603
8.17	2.3521	2.48963
8.18	2.39467	2.48338
8.19	2.39989	2.47939
8.2	2.38067	2.51328
8.21	2.37892	2.52442
8.22	2.40708	2.51523
8.23	2.44701	2.48116
8.24	2.425	2.51528
8.25	2.39237	2.53459
8.26	2.42329	2.55215
8.27	2.40968	2.5258
8.28	2.40271	2.54877
8.29	2.39586	2.52649
8.3	2.40758	2.51643
8.31	2.39102	2.50025
8.32	2.4062	2.50363
8.33	2.3985	2.50044
8.34	2.41497	2.49026
8.35	2.39953	2.49846
8.36	2.37631	2.45392
8.37	2.40175	2.44828
8.38	2.41634	2.46131
8.39	2.43484	2.43285
8.4	2.43501	2.44701
8.41	2.44253	2.44662
8.42	2.4602	2.47527
8.43	2.44466	2.4608
8.44	2.41937	2.47857
8.45	2.41813	2.48674
8.46	2.41325	2.47659
8.47	2.41814	2.46749
8.48	2.43176	2.45263
8.49	2.41193	2.48153
8.5	2.40279	2.49891
8.51	2.40875	2.48761
8.52	2.36742	2.50379
8.53	2.35004	2.47434
8.54	2.32244	2.47375
8.55	2.33431	2.48552
8.56	2.3174	2.48763
8.57	2.30356	2.47047
8.58	2.30094	2.47821
8.59	2.32011	2.51215
8.6	2.31877	2.4864
8.61	2.30169	2.48248
8.62	2.3002	2.48144
8.63	2.32433	2.46687
8.64	2.32533	2.43724
8.65	2.32123	2.44391
8.66	2.29938	2.46798
8.67	2.29232	2.47705
8.68	2.28319	2.47952
8.69	2.28293	2.47662
8.7	2.27852	2.47456
8.71	2.27858	2.47572
8.72	2.27917	2.47927
8.73	2.27885	2.47686
8.74	2.28492	2.5173
8.75	2.29076	2.52273
8.76	2.28996	2.49805
8.77	2.31473	2.48768
8.78	2.34606	2.4692
8.79	2.33771	2.50251
8.8	2.34356	2.45272
8.81	2.32856	2.45223
8.82	2.31448	2.47173
8.83	2.32409	2.47807
8.84	2.30457	2.4717
8.85	2.31036	2.46861
8.86	2.31748	2.49607
8.87	2.3302	2.49405
8.88	2.33336	2.51553
8.89	2.31248	2.5009
8.9	2.31193	2.49061
8.91	2.30371	2.49645
8.92	2.30996	2.50658
8.93	2.32828	2.5101
8.94	2.32608	2.50676
8.95	2.34069	2.49653
8.96	2.36561	2.51383
8.97	2.39159	2.51555
8.98	2.40561	2.5459
8.99	2.41817	2.54009
9	2.41547	2.53923
9.01	2.38935	2.52539
9.02	2.4013	2.53886
9.03	2.39476	2.55952
9.04	2.4244	2.52686
9.05	2.42783	2.52668
9.06	2.41356	2.55695
9.07	2.42926	2.53239
9.08	2.42308	2.55745
9.09	2.43206	2.5552
9.1	2.40913	2.54192
9.11	2.40988	2.53321
9.12	2.42148	2.55248
9.13	2.44675	2.54936
9.14	2.44957	2.58298
9.15	2.44405	2.57676
9.16	2.4282	2.56215
9.17	2.45151	2.53499
9.18	2.46553	2.51643
9.19	2.46215	2.49611
9.2	2.45458	2.4989
9.21	2.45671	2.48689
9.22	2.43789	2.47873
9.23	2.40969	2.46201
9.24	2.43286	2.44884
9.25	2.41191	2.44343
9.26	2.43813	2.44369
9.27	2.42153	2.46259
9.28	2.43083	2.48267
9.29	2.39559	2.49435
9.3	2.37051	2.5134
9.31	2.38643	2.53265
9.32	2.41376	2.52998
9.33	2.40082	2.53826
9.34	2.39799	2.52959
9.35	2.3667	2.54012
9.36	2.3591	2.53185
9.37	2.36532	2.57558
9.38	2.3587	2.58184
9.39	2.34227	2.57333
9.4	2.361	2.56793
9.41	2.39067	2.57166
9.42	2.36329	2.59779
9.43	2.37365	2.59005
9.44	2.36214	2.58648
9.45	2.39868	2.59204
9.46	2.41032	2.59993
9.47	2.41858	2.59373
9.48	2.42809	2.60636
9.49	2.41738	2.62148
9.5	2.41195	2.60268
9.51	2.39223	2.64141
9.52	2.42191	2.63018
9.53	2.39552	2.62186
9.54	2.39528	2.59973
9.55	2.41412	2.60565
9.56	2.43018	2.5737
9.57	2.45294	2.58304
9.58	2.44482	2.59947
9.59	2.45554	2.61197
9.6	2.46998	2.61253
9.61	2.47384	2.63628
9.62	2.48773	2.61604
9.63	2.50039	2.62704
9.64	2.46488	2.60303
9.65	2.47981	2.60207
9.66	2.48953	2.58905
9.67	2.49403	2.62378
9.68	2.46458	2.62478
9.69	2.45598	2.63475
9.7	2.425	2.61899
9.71	2.43664	2.63358
9.72	2.42791	2.61865
9.73	2.40295	2.61155
9.74	2.40862	2.60739
9.75	2.41044	2.5879
9.76	2.39952	2.59021
9.77	2.39029	2.58327
9.78	2.38664	2.57711
9.79	2.40096	2.56034
9.8	2.40349	2.56611
9.81	2.41664	2.56293
9.82	2.43428	2.55632
9.83	2.45105	2.56366
9.84	2.45647	2.5532
9.85	2.46529	2.54977
9.86	2.4882	2.58285
9.87	2.48522	2.6063
9.88	2.50108	2.62267
9.89	2.50516	2.6159
9.9	2.51269	2.61616
9.91	2.52837	2.59151
9.92	2.51212	2.60006
9.93	2.48806	2.58902
9.94	2.49104	2.59011
9.95	2.50299	2.59518
9.96	2.50777	2.59856
9.97	2.52054	2.5837
9.98	2.49011	2.60907
9.99	2.46585	2.59119
10	2.49538	2.60606
10.01	2.46508	2.62023
10.02	2.46918	2.62391
10.03	2.47121	2.65146
10.04	2.46754	2.64063
10.05	2.4831	2.61882
10.06	2.50176	2.63118
10.07	2.48273	2.64073
10.08	2.47491	2.67261
10.09	2.46806	2.66284
10.1	2.45255	2.67991
10.11	2.44646	2.68171
10.12	2.4633	2.7058
10.13	2.47414	2.70795
10.14	2.4755	2.71072
10.15	2.46248	2.68928
10.16	2.48024	2.67453
10.17	2.48456	2.69356
10.18	2.49245	2.70628
10.19	2.53454	2.70905
10.2	2.51173	2.72913
10.21	2.52837	2.76033
10.22	2.51635	2.74628
10.23	2.50527	2.72435
10.24	2.48582	2.73949
10.25	2.51474	2.726
10.26	2.5032	2.71956
10.27	2.47657	2.70544
10.28	2.48024	2.72275
10.29	2.50695	2.7073
10.3	2.53378	2.69254
10.31	2.52794	2.69364
10.32	2.53953	2.70928
10.33	2.55966	2.68728
10.34	2.54191	2.67606
10.35	2.5593	2.67539
10.36	2.58043	2.67978
10.37	2.54834	2.66443
10.38	2.55146	2.66281
10.39	2.54187	2.66778
10.4	2.5402	2.66015
10.41	2.53837	2.65336
10.42	2.54582	2.65171
10.43	2.55672	2.6604
10.44	2.58771	2.68042
10.45	2.61518	2.68789
10.46	2.61149	2.71072
10.47	2.59118	2.721
10.48	2.57677	2.7202
10.49	2.55141	2.7134
10.5	2.56984	2.71803
10.51	2.59646	2.69602
10.52	2.61011	2.70946
10.53	2.60187	2.72166
10.54	2.57511	2.68333
10.55	2.56008	2.69787
10.56	2.55316	2.67477
10.57	2.5595	2.67126
10.58	2.56	2.69561
10.59	2.58117	2.68323
10.6	2.54739	2.6805
10.61	2.56304	2.68715
10.62	2.57127	2.64377
10.63	2.5822	2.6248
10.64	2.59192	2.64689
10.65	2.58614	2.65819
10.66	2.63708	2.66672
10.67	2.62713	2.7011
10.68	2.63662	2.70241
10.69	2.60851	2.69715
10.7	2.63737	2.69568
10.71	2.64648	2.70907
10.72	2.62485	2.67162
10.73	2.63876	2.65478
10.74	2.62486	2.65157
10.75	2.62023	2.64497
10.76	2.66381	2.65308
10.77	2.66134	2.63248
10.78	2.6514	2.63282
10.79	2.64661	2.61038
10.8	2.63646	2.6039
10.81	2.61293	2.58998
10.82	2.59875	2.62342
10.83	2.62258	2.61403
10.84	2.63037	2.61469
10.85	2.65366	2.62498
10.86	2.64682	2.61225
10.87	2.62405	2.56876
10.88	2.64568	2.57462
10.89	2.66038	2.57637
10.9	2.65346	2.54457
10.91	2.62612	2.56757
10.92	2.62662	2.56546
10.93	2.59546	2.58143
10.94	2.59942	2.59649
10.95	2.59209	2.6108
10.96	2.5866	2.57913
10.97	2.61738	2.56181
10.98	2.60681	2.55802
10.99	2.58647	2.58887
11	2.58025	2.60959
11.01	2.58053	2.58755
11.02	2.56967	2.60575
11.03	2.60601	2.60706
11.04	2.58777	2.63126
11.05	2.58522	2.628
11.06	2.56745	2.6162
11.07	2.56209	2.61102
11.08	2.53616	2.58962
11.09	2.54089	2.58153
11.1	2.52052	2.58842
11.11	2.50789	2.56162
11.12	2.47645	2.57424
11.13	2.46464	2.59684
11.14	2.47154	2.57274
11.15	2.49751	2.57024
11.16	2.49258	2.56188
11.17	2.47395	2.54982
11.18	2.46733	2.56349
11.19	2.45015	2.57164
11.2	2.46703	2.58736
11.21	2.48412	2.56481
11.22	2.49001	2.55118
11.23	2.47662	2.5229
11.24	2.45155	2.52274
11.25	2.45492	2.51244
11.26	2.45511	2.52092
11.27	2.44379	2.5376
11.28	2.45786	2.52904
11.29	2.41094	2.52088
11.3	2.36432	2.51779
11.31	2.35453	2.52126
11.32	2.38907	2.51619
11.33	2.36598	2.51335
11.34	2.38511	2.51443
11.35	2.36394	2.49801
11.36	2.37763	2.50243
11.37	2.36478	2.51205
11.38	2.32253	2.53383
11.39	2.33272	2.53274
11.4	2.35161	2.5489
11.41	2.35208	2.55686
11.42	2.35045	2.56944
11.43	2.36316	2.57515
11.44	2.34741	2.59996
11.45	2.35293	2.56825
11.46	2.36028	2.54494
11.47	2.36065	2.51934
11.48	2.35765	2.53005
11.49	2.3722	2.50513
11.5	2.39618	2.5439
11.51	2.37999	2.52225
11.52	2.3802	2.49423
11.53	2.40077	2.51452
11.54	2.42138	2.48024
11.55	2.4077	2.47779
11.56	2.42275	2.47907
11.57	2.42536	2.49161
11.58	2.44198	2.44829
11.59	2.43124	2.44423
11.6	2.42811	2.45853
11.61	2.42468	2.45139
11.62	2.41339	2.44028
11.63	2.43464	2.44463
11.64	2.44565	2.43932
11.65	2.45606	2.46403
11.66	2.45776	2.49007
11.67	2.45266	2.477
11.68	2.48045	2.45924
11.69	2.49891	2.46785
11.7	2.511	2.43851
11.71	2.48083	2.46404
11.72	2.52316	2.45045
11.73	2.51232	2.44681
11.74	2.50503	2.43507
11.75	2.53248	2.4527
11.76	2.51575	2.43932
11.77	2.50742	2.43733
11.78	2.50387	2.45035
11.79	2.48546	2.46456
11.8	2.48938	2.43365
11.81	2.49738	2.42974
11.82	2.47245	2.4104
11.83	2.478	2.43548
11.84	2.51308	2.40708
11.85	2.51225	2.42465
11.86	2.51689	2.44752
11.87	2.5177	2.43916
11.88	2.50875	2.43509
11.89	2.5074	2.44039
11.9	2.48639	2.42891
11.91	2.4617	2.44787
11.92	2.43583	2.45399
11.93	2.44987	2.4572
11.94	2.45494	2.45293
11.95	2.45022	2.44542
11.96	2.42859	2.42901
11.97	2.45294	2.41784
11.98	2.45128	2.43444
11.99	2.44826	2.42901
12	2.43622	2.44486
12.01	2.4581	2.44558
12.02	2.47681	2.42977
12.03	2.49058	2.46021
12.04	2.52529	2.4575
12.05	2.49935	2.4516
12.06	2.5067	2.46118
12.07	2.52226	2.45472
12.08	2.52216	2.45891
12.09	2.53591	2.47924
12.1	2.52277	2.47739
12.11	2.53093	2.45517
12.12	2.51505	2.44442
12.13	2.50642	2.40517
12.14	2.501	2.42324
12.15	2.47621	2.43518
12.16	2.47764	2.4261
12.17	2.49833	2.41368
12.18	2.50735	2.44104
12.19	2.47512	2.48568
12.2	2.48613	2.4686
12.21	2.49436	2.48749
12.22	2.46583	2.48841
12.23	2.48935	2.488
12.24	2.47146	2.45829
12.25	2.48635	2.43911
12.26	2.4668	2.44851
12.27	2.47714	2.44382
12.28	2.47176	2.4355
12.29	2.49196	2.41344
12.3	2.48242	2.42914
12.31	2.48219	2.41384
12.32	2.50411	2.44153
12.33	2.48602	2.47306
12.34	2.43915	2.47109
12.35	2.43964	2.48277
12.36	2.42419	2.48839
12.37	2.46344	2.49648
12.38	2.46531	2.51699
12.39	2.4695	2.50655
12.4	2.47067	2.504
12.41	2.47225	2.50456
12.42	2.47209	2.51015
12.43	2.48272	2.49274
12.44	2.46921	2.50886
12.45	2.49898	2.50982
12.46	2.50337	2.50498
12.47	2.51231	2.44251
12.48	2.50422	2.46107
12.49	2.49242	2.45611
12.5	2.48958	2.44128
12.51	2.48152	2.44808
12.52	2.47092	2.45853
12.53	2.47186	2.46039
12.54	2.47299	2.44678
12.55	2.48859	2.46075
12.56	2.47058	2.44426
12.57	2.46466	2.47433
12.58	2.49052	2.45602
12.59	2.47048	2.47077
12.6	2.48092	2.47052
12.61	2.48043	2.50814
12.62	2.48001	2.52357
12.63	2.48413	2.52707
12.64	2.49745	2.52784
12.65	2.49403	2.51451
12.66	2.48581	2.54667
12.67	2.46836	2.56041
12.68	2.4734	2.55826
12.69	2.46334	2.52761
12.7	2.46346	2.5129
12.71	2.47163	2.50349
12.72	2.47892	2.51117
12.73	2.46853	2.52573
12.74	2.47993	2.55476
12.75	2.45191	2.57086
12.76	2.465	2.56744
12.77	2.4456	2.56185
12.78	2.45951	2.53996
12.79	2.49611	2.55914
12.8	2.48997	2.57888
12.81	2.48508	2.60378
12.82	2.49949	2.59878
12.83	2.47288	2.58645
12.84	2.45581	2.59041
12.85	2.4399	2.60364
12.86	2.43613	2.59703
12.87	2.43222	2.58312
12.88	2.42462	2.59809
12.89	2.43282	2.56893
12.9	2.41771	2.56082
12.91	2.42147	2.57878
12.92	2.42826	2.59811
12.93	2.42328	2.59602
12.94	2.44092	2.59986
12.95	2.45862	2.59206
12.96	2.46051	2.6127
12.97	2.45289	2.6428
12.98	2.44039	2.61238
12.99	2.44104	2.60232
13	2.43504	2.57958
13.01	2.43666	2.59245
13.02	2.42914	2.57269
13.03	2.42184	2.57149
13.04	2.44886	2.5607
13.05	2.44248	2.58076
13.06	2.44547	2.58876
13.07	2.46153	2.58662
13.08	2.421	2.56726
13.09	2.42084	2.58485
13.1	2.41968	2.602
13.11	2.4311	2.6127
13.12	2.46268	2.60233
13.13	2.47035	2.59965
13.14	2.47139	2.60028
13.15	2.46048	2.59853
13.16	2.46009	2.58918
13.17	2.45634	2.56502
13.18	2.44527	2.57123
13.19	2.452	2.54277
13.2	2.46175	2.53922
13.21	2.46069	2.56468
13.22	2.44991	2.56138
13.23	2.46046	2.54769
13.24	2.44305	2.56424
13.25	2.44181	2.54606
13.26	2.45645	2.56944
13.27	2.47368	2.58633
13.28	2.44878	2.53641
13.29	2.44384	2.51034
13.3	2.42737	2.48796
13.31	2.43736	2.5043
13.32	2.46235	2.49518
13.33	2.50084	2.52147
13.34	2.4956	2.50359
13.35	2.47173	2.49266
13.36	2.45165	2.48563
13.37	2.46471	2.48598
13.38	2.4605	2.45702
13.39	2.46491	2.48193
13.4	2.45116	2.47926
13.41	2.48189	2.48929
13.42	2.48326	2.46548
13.43	2.50531	2.47172
13.44	2.49787	2.47921
13.45	2.48407	2.48229
13.46	2.4824	2.46678
13.47	2.49137	2.51511
13.48	2.47487	2.50992
13.49	2.46034	2.47424
13.5	2.45273	2.47386
13.51	2.43463	2.47172
13.52	2.47459	2.45714
13.53	2.48828	2.47188
13.54	2.52178	2.4819
13.55	2.51983	2.45718
13.56	2.50116	2.4796
13.57	2.50552	2.46566
13.58	2.51697	2.48456
13.59	2.47458	2.5011
13.6	2.44923	2.49208
13.61	2.426	2.52641
13.62	2.45278	2.51876
13.63	2.41777	2.52421
13.64	2.42114	2.52953
13.65	2.41721	2.53271
13.66	2.41692	2.55121
13.67	2.41625	2.56615
13.68	2.3946	2.55847
13.69	2.38284	2.5787
13.7	2.36175	2.59377
13.71	2.36935	2.58821
13.72	2.38294	2.58537
13.73	2.37463	2.58312
13.74	2.3927	2.57445
13.75	2.39522	2.57186
13.76	2.3923	2.58537
13.77	2.40747	2.6016
13.78	2.42794	2.58526
13.79	2.3972	2.5875
13.8	2.38484	2.59491
13.81	2.40653	2.59883
13.82	2.37451	2.61531
13.83	2.40487	2.62206
13.84	2.41498	2.65615
13.85	2.4195	2.66353
13.86	2.42031	2.69038
13.87	2.43492	2.70708
13.88	2.42612	2.71907
13.89	2.43809	2.71831
13.9	2.43754	2.71299
13.91	2.44411	2.70665
13.92	2.44907	2.73078
13.93	2.45356	2.73871
13.94	2.44532	2.75958
13.95	2.44558	2.77093
13.96	2.45282	2.76806
13.97	2.42554	2.77014
13.98	2.42815	2.7694
13.99	2.41434	2.75856
14	2.43958	2.7577
14.01	2.40102	2.78199
14.02	2.41679	2.74284
14.03	2.40834	2.73908
14.04	2.42358	2.72842
14.05	2.427	2.71282
14.06	2.4329	2.72084
14.07	2.41916	2.72366
14.08	2.39651	2.7166
14.09	2.39072	2.7249
14.1	2.4072	2.70998
14.11	2.41886	2.70546
14.12	2.41548	2.6997
14.13	2.44276	2.68939
14.14	2.44322	2.69667
14.15	2.4327	2.69693
14.16	2.43561	2.6807
14.17	2.43527	2.70127
14.18	2.43161	2.68606
14.19	2.41563	2.67492
14.2	2.43298	2.67007
14.21	2.4382	2.67963
14.22	2.46863	2.64766
14.23	2.45011	2.68743
14.24	2.46761	2.67251
14.25	2.47111	2.65638
14.26	2.43231	2.67985
14.27	2.44277	2.68215
14.28	2.45253	2.67338
14.29	2.46117	2.65467
14.3	2.45495	2.68615
14.31	2.42797	2.70558
14.32	2.42078	2.70928
14.33	2.43103	2.68886
14.34	2.45354	2.68871
14.35	2.44827	2.71165
14.36	2.45076	2.70525
14.37	2.41468	2.65948
14.38	2.44779	2.6745
14.39	2.41561	2.66744
14.4	2.40551	2.68542
14.41	2.40482	2.65885
14.42	2.39487	2.66887
14.43	2.38883	2.67407
14.44	2.39173	2.66325
14.45	2.3787	2.66312
14.46	2.38151	2.66294
14.47	2.39724	2.67338
14.48	2.39468	2.65827
14.49	2.38789	2.66631
14.5	2.3814	2.70881
14.51	2.38181	2.66062
14.52	2.37014	2.69054
14.53	2.37454	2.70597
14.54	2.36353	2.74233
14.55	2.36715	2.70258
14.56	2.35539	2.70218
14.57	2.37319	2.70942
14.58	2.40818	2.66243
14.59	2.41064	2.67865
14.6	2.41021	2.68165
14.61	2.39208	2.68683
14.62	2.38853	2.71088
14.63	2.40117	2.69266
14.64	2.39831	2.6945
14.65	2.38319	2.70673
14.66	2.37752	2.70828
14.67	2.37062	2.71666
14.68	2.37505	2.72888
14.69	2.3928	2.74633
14.7	2.40138	2.77635
14.71	2.42619	2.77451
14.72	2.39577	2.78615
14.73	2.40513	2.77039
14.74	2.43054	2.77077
14.75	2.41123	2.77134
14.76	2.42536	2.76816
14.77	2.4484	2.78938
14.78	2.45606	2.81519
14.79	2.44267	2.79422
14.8	2.45114	2.80342
14.81	2.44378	2.80422
14.82	2.43484	2.79697
14.83	2.45708	2.8096
14.84	2.44171	2.80329
14.85	2.43016	2.79179
14.86	2.42791	2.77378
14.87	2.39948	2.77149
14.88	2.43507	2.8067
14.89	2.41075	2.7993
14.9	2.40951	2.77113
14.91	2.4143	2.75734
14.92	2.40046	2.78218
14.93	2.39847	2.77615
14.94	2.39884	2.79847
14.95	2.39742	2.79813
14.96	2.40898	2.82267
14.97	2.3915	2.808
14.98	2.41579	2.82524
14.99	2.40234	2.82548
15	2.41511	2.84749
15.01	2.40628	2.85579
15.02	2.39286	2.90347
15.03	2.39113	2.88829
15.04	2.40625	2.86948
15.05	2.40719	2.87911
15.06	2.41206	2.88969
15.07	2.46547	2.8901
15.08	2.46842	2.87926
15.09	2.49345	2.89329
15.1	2.49746	2.89002
15.11	2.48156	2.89197
15.12	2.43707	2.86877
15.13	2.4496	2.88327
15.14	2.46346	2.88275
15.15	2.48771	2.88723
15.16	2.51406	2.86984
15.17	2.54398	2.88127
15.18	2.52571	2.9187
15.19	2.50588	2.90552
15.2	2.49109	2.88952
15.21	2.49168	2.88477
15.22	2.51329	2.87014
15.23	2.51022	2.8656
15.24	2.51305	2.8863
15.25	2.4984	2.87265
15.26	2.49106	2.86909
15.27	2.48423	2.84997
15.28	2.50159	2.86056
15.29	2.51965	2.82802
15.3	2.49106	2.82558
15.31	2.5	2.83181
15.32	2.47375	2.81889
15.33	2.47501	2.82279
15.34	2.47245	2.86504
15.35	2.47269	2.85583
15.36	2.46271	2.83839
15.37	2.46687	2.82038
15.38	2.46499	2.87239
15.39	2.43702	2.87905
15.4	2.42568	2.88454
15.41	2.426	2.90536
15.42	2.43889	2.90989
15.43	2.4351	2.90138
15.44	2.45354	2.90294
15.45	2.4336	2.87939
15.46	2.42797	2.86091
15.47	2.43838	2.84203
15.48	2.44908	2.84661
15.49	2.43608	2.84784
15.5	2.41899	2.82645
15.51	2.42523	2.81126
15.52	2.40782	2.83115
15.53	2.40564	2.81788
15.54	2.4446	2.81266
15.55	2.47487	2.81845
15.56	2.42073	2.83317
15.57	2.44837	2.82228
15.58	2.44808	2.82995
15.59	2.44657	2.87245
15.6	2.43984	2.86321
15.61	2.41523	2.87501
15.62	2.39888	2.87063
15.63	2.41433	2.86877
15.64	2.4222	2.88778
15.65	2.44074	2.89408
15.66	2.42267	2.87664
15.67	2.4326	2.87827
15.68	2.43442	2.88134
15.69	2.43751	2.88558
15.7	2.45383	2.87623
15.71	2.46923	2.88416
15.72	2.49259	2.8997
15.73	2.48573	2.88476
15.74	2.48077	2.8945
15.75	2.47972	2.87956
15.76	2.4595	2.86304
15.77	2.45289	2.84545
15.78	2.47391	2.82402
15.79	2.4841	2.85658
15.8	2.48888	2.83421
15.81	2.47477	2.82623
15.82	2.48342	2.77307
15.83	2.48115	2.76799
15.84	2.44775	2.74187
15.85	2.44542	2.74176
15.86	2.44415	2.73871
15.87	2.45562	2.73243
15.88	2.45873	2.71239
15.89	2.43842	2.69864
15.9	2.42556	2.69931
15.91	2.41582	2.68814
15.92	2.42505	2.69872
15.93	2.41728	2.73887
15.94	2.44531	2.74754
15.95	2.45848	2.7477
15.96	2.45492	2.762
15.97	2.44448	2.78098
15.98	2.44846	2.76689
15.99	2.4366	2.77434
16	2.46957	2.7822
16.01	2.477	2.79892
16.02	2.48053	2.82636
16.03	2.49106	2.82761
16.04	2.47616	2.79988
16.05	2.46446	2.77663
16.06	2.44151	2.76811
16.07	2.43029	2.7794
16.08	2.40344	2.74754
16.09	2.41459	2.72295
16.1	2.41932	2.7555
16.11	2.42075	2.76912
16.12	2.41731	2.77068
16.13	2.42956	2.72872
16.14	2.44335	2.75266
16.15	2.4389	2.73805
16.16	2.44158	2.74047
16.17	2.47001	2.74067
16.18	2.45221	2.73971
16.19	2.48752	2.7656
16.2	2.48415	2.77257
16.21	2.47252	2.78395
16.22	2.45373	2.76992
16.23	2.46708	2.77242
16.24	2.44599	2.74244
16.25	2.48598	2.73467
16.26	2.49305	2.73307
16.27	2.50334	2.74344
16.28	2.48789	2.72846
16.29	2.48055	2.72849
16.3	2.46999	2.77366
16.31	2.47341	2.76269
16.32	2.48493	2.76485
16.33	2.47872	2.77313
16.34	2.47704	2.75841
16.35	2.46558	2.72941
16.36	2.48441	2.78251
16.37	2.4799	2.78132
16.38	2.49328	2.77858
16.39	2.51089	2.79631
16.4	2.52171	2.76178
16.41	2.54071	2.7327
16.42	2.50827	2.73783
16.43	2.52024	2.75492
16.44	2.49994	2.74705
16.45	2.50145	2.75074
16.46	2.48617	2.72362
16.47	2.46985	2.71812
16.48	2.492	2.72249
16.49	2.4846	2.67684
16.5	2.47446	2.68693
16.51	2.46964	2.6852
16.52	2.4685	2.6568
16.53	2.45557	2.6765
16.54	2.44915	2.65778
16.55	2.44928	2.65475
16.56	2.44316	2.63267
16.57	2.47284	2.6355
16.58	2.49072	2.64391
16.59	2.47204	2.65926
16.6	2.47787	2.6325
16.61	2.45694	2.61696
16.62	2.47331	2.62566
16.63	2.48487	2.65062
16.64	2.49495	2.62647
16.65	2.50331	2.62488
16.66	2.51558	2.62685
16.67	2.51125	2.64555
16.68	2.52681	2.64899
16.69	2.4928	2.63726
16.7	2.50881	2.6398
16.71	2.53246	2.63543
16.72	2.52357	2.62234
16.73	2.53612	2.61634
16.74	2.53933	2.61335
16.75	2.53527	2.62431
16.76	2.51312	2.60592
16.77	2.49129	2.57531
16.78	2.5033	2.59807
16.79	2.52393	2.60072
16.8	2.52198	2.56908
16.81	2.53865	2.60412
16.82	2.53753	2.60281
16.83	2.54783	2.61091
16.84	2.51988	2.63025
16.85	2.52376	2.60501
16.86	2.51898	2.59195
16.87	2.53936	2.62886
16.88	2.51329	2.63347
16.89	2.50427	2.63387
16.9	2.48726	2.63132
16.91	2.48562	2.60988
16.92	2.47723	2.63893
16.93	2.46502	2.62849
16.94	2.48659	2.61969
16.95	2.48258	2.60686
16.96	2.47872	2.60433
16.97	2.46828	2.60777
16.98	2.47452	2.64114
16.99	2.48467	2.65529
17	2.45041	2.65318
17.01	2.4682	2.67347
17.02	2.44796	2.65267
17.03	2.44794	2.66675
17.04	2.44506	2.65799
17.05	2.46687	2.62101
17.06	2.48124	2.62897
17.07	2.47271	2.63713
17.08	2.4919	2.65603
17.09	2.48235	2.63758
17.1	2.47057	2.63631
17.11	2.48283	2.61698
17.12	2.48676	2.62318
17.13	2.47206	2.63029
17.14	2.45741	2.61537
17.15	2.48376	2.60978
17.16	2.49188	2.6079
17.17	2.53424	2.59352
17.18	2.50948	2.58571
17.19	2.50684	2.58211
17.2	2.51563	2.5939
17.21	2.52208	2.62366
17.22	2.50138	2.63648
17.23	2.49106	2.63075
17.24	2.49109	2.64862
17.25	2.48687	2.61022
17.26	2.50878	2.63323
17.27	2.50536	2.61673
17.28	2.49718	2.63219
17.29	2.49248	2.65233
17.3	2.4782	2.66378
17.31	2.46595	2.65591
17.32	2.48674	2.63999
17.33	2.48211	2.62516
17.34	2.4665	2.65267
17.35	2.44232	2.64004
17.36	2.44363	2.65665
17.37	2.4422	2.66984
17.38	2.4229	2.67238
17.39	2.41612	2.69441
17.4	2.42324	2.70074
17.41	2.43898	2.68989
17.42	2.41901	2.65918
17.43	2.41364	2.67491
17.44	2.4283	2.64785
17.45	2.44257	2.63655
17.46	2.4464	2.6392
17.47	2.45054	2.63784
17.48	2.45347	2.67415
17.49	2.43924	2.65185
17.5	2.43784	2.68007
17.51	2.44004	2.66789
17.52	2.45723	2.6734
17.53	2.45144	2.64815
17.54	2.46901	2.65506
17.55	2.46669	2.65256
17.56	2.46996	2.68206
17.57	2.47362	2.66814
17.58	2.48487	2.68293
17.59	2.47875	2.69301
17.6	2.48891	2.68521
17.61	2.48212	2.69681
17.62	2.47174	2.68
17.63	2.48739	2.63562
17.64	2.47367	2.63612
17.65	2.46127	2.62887
17.66	2.46841	2.6009
17.67	2.4594	2.60776
17.68	2.45503	2.62501
17.69	2.47116	2.62122
17.7	2.45868	2.65438
17.71	2.4738	2.68677
17.72	2.47242	2.64425
17.73	2.48226	2.65502
17.74	2.49751	2.65698
17.75	2.50538	2.66329
17.76	2.52212	2.65144
17.77	2.51473	2.65088
17.78	2.52753	2.63214
17.79	2.4994	2.60506
17.8	2.5121	2.6407
17.81	2.52845	2.60542
17.82	2.53698	2.6014
17.83	2.57816	2.63349
17.84	2.57553	2.62905
17.85	2.56052	2.64832
17.86	2.57105	2.63697
17.87	2.56665	2.6252
17.88	2.57588	2.61453
17.89	2.58493	2.62096
17.9	2.58753	2.5899
17.91	2.58617	2.61538
17.92	2.60993	2.61618
17.93	2.62391	2.62601
17.94	2.61098	2.63201
17.95	2.58119	2.60996
17.96	2.58229	2.59311
17.97	2.58889	2.58818
17.98	2.57615	2.61677
17.99	2.59778	2.57858
18	2.58932	2.60976
18.01	2.60055	2.64425
18.02	2.60263	2.65767
18.03	2.62044	2.65733
18.04	2.63922	2.65226
18.05	2.6571	2.62544
18.06	2.64762	2.6565
18.07	2.61804	2.63145
18.08	2.62452	2.63504
18.09	2.64037	2.61704
18.1	2.61706	2.6098
18.11	2.64342	2.63137
18.12	2.65716	2.60938
18.13	2.63372	2.59729
18.14	2.6299	2.60885
18.15	2.62577	2.58935
18.16	2.64247	2.61156
18.17	2.63642	2.60741
18.18	2.60251	2.62144
18.19	2.59164	2.63412
18.2	2.59009	2.61164
18.21	2.55704	2.58932
18.22	2.56201	2.61245
18.23	2.54947	2.60791
18.24	2.5268	2.6045
18.25	2.52309	2.62302
18.26	2.51295	2.60676
18.27	2.52313	2.5647
18.28	2.50651	2.60644
18.29	2.50059	2.60469
18.3	2.4978	2.56094
18.31	2.53195	2.5718
18.32	2.52492	2.58315
18.33	2.5014	2.61153
18.34	2.50118	2.59055
18.35	2.49846	2.56237
18.36	2.50796	2.54997
18.37	2.48069	2.5761
18.38	2.45741	2.55758
18.39	2.45999	2.55867
18.4	2.46783	2.56328
18.41	2.53652	2.5507
18.42	2.52307	2.59259
18.43	2.52746	2.59727
18.44	2.51197	2.60313
18.45	2.50295	2.58842
18.46	2.50404	2.55774
18.47	2.48497	2.5646
18.48	2.49277	2.55212
18.49	2.49482	2.54171
18.5	2.47315	2.55411
18.51	2.46619	2.55137
18.52	2.4428	2.56612
18.53	2.43845	2.5859
18.54	2.42575	2.58344
18.55	2.44613	2.59417
18.56	2.4683	2.63086
18.57	2.46893	2.59309
18.58	2.43643	2.5902
18.59	2.44835	2.60342
18.6	2.46597	2.64927
18.61	2.47231	2.67498
18.62	2.48007	2.66956
18.63	2.47991	2.67025
18.64	2.49476	2.67292
18.65	2.51425	2.69747
18.66	2.5232	2.71771
18.67	2.54039	2.70231
18.68	2.52814	2.72908
18.69	2.54782	2.74099
18.7	2.52856	2.7346
18.71	2.50286	2.74499
18.72	2.49919	2.7198
18.73	2.53915	2.7204
18.74	2.55137	2.70287
18.75	2.55913	2.7058
18.76	2.5503	2.70926
18.77	2.55088	2.7179
18.78	2.56552	2.73504
18.79	2.59125	2.73967
18.8	2.57698	2.78625
18.81	2.56689	2.78563
18.82	2.55046	2.75235
18.83	2.55064	2.76462
18.84	2.54639	2.77163
18.85	2.5648	2.77738
18.86	2.56149	2.75851
18.87	2.52973	2.74521
18.88	2.54817	2.74398
18.89	2.54461	2.76199
18.9	2.5344	2.72915
18.91	2.54301	2.73942
18.92	2.54816	2.71506
18.93	2.5541	2.72892
18.94	2.55639	2.76852
18.95	2.57229	2.72778
18.96	2.59401	2.73046
18.97	2.6119	2.74907
18.98	2.62641	2.71776
18.99	2.61361	2.71768
19	2.60307	2.71435
19.01	2.60664	2.77907
19.02	2.59253	2.75977
19.03	2.63091	2.78721
19.04	2.62446	2.73259
19.05	2.60266	2.72073
19.06	2.58893	2.7447
19.07	2.56143	2.73603
19.08	2.60109	2.7287
19.09	2.57269	2.7396
19.1	2.56783	2.76612
19.11	2.5768	2.75105
19.12	2.62999	2.75108
19.13	2.62992	2.74481
19.14	2.62838	2.71704
19.15	2.59	2.71688
19.16	2.60051	2.70118
19.17	2.58369	2.69536
19.18	2.55141	2.66982
19.19	2.56485	2.68901
19.2	2.5666	2.70551
19.21	2.60386	2.68646
19.22	2.60714	2.67994
19.23	2.57432	2.68518
19.24	2.57062	2.68638
19.25	2.5948	2.65975
19.26	2.6042	2.6715
19.27	2.59889	2.6583
19.28	2.58288	2.65206
19.29	2.5732	2.6263
19.3	2.57796	2.62897
19.31	2.58238	2.64121
19.32	2.58642	2.63124
19.33	2.57382	2.65317
19.34	2.55156	2.66717
19.35	2.55628	2.66357
19.36	2.57212	2.67044
19.37	2.55224	2.66541
19.38	2.55652	2.65658
19.39	2.54727	2.67819
19.4	2.5205	2.69614
19.41	2.52346	2.72869
19.42	2.5588	2.69738
19.43	2.53622	2.67141
19.44	2.49761	2.65634
19.45	2.51389	2.61571
19.46	2.53297	2.60324
19.47	2.56538	2.60982
19.48	2.5672	2.61908
19.49	2.56452	2.596
19.5	2.55844	2.61144
19.51	2.57783	2.59683
19.52	2.56261	2.58767
19.53	2.55307	2.5864
19.54	2.53534	2.60854
19.55	2.54	2.63563
19.56	2.55685	2.62412
19.57	2.54008	2.6263
19.58	2.52894	2.64284
19.59	2.50594	2.66162
19.6	2.50854	2.64649
19.61	2.52137	2.62962
19.62	2.519	2.61978
19.63	2.51926	2.60358
19.64	2.51787	2.58355
19.65	2.53307	2.53536
19.66	2.51475	2.57345
19.67	2.48609	2.56437
19.68	2.49373	2.56534
19.69	2.4772	2.56225
19.7	2.46234	2.55928
19.71	2.43542	2.57479
19.72	2.44553	2.56829
19.73	2.42445	2.57317
19.74	2.4131	2.54952
19.75	2.42585	2.55038
19.76	2.43223	2.54986
19.77	2.41331	2.57467
19.78	2.37746	2.56
19.79	2.37011	2.58209
19.8	2.38194	2.57714
19.81	2.39329	2.59511
19.82	2.39219	2.5872
19.83	2.40322	2.58838
19.84	2.39635	2.56914
19.85	2.40509	2.54983
19.86	2.40209	2.55084
19.87	2.43876	2.55669
19.88	2.46141	2.57087
19.89	2.46809	2.56633
19.9	2.46388	2.56409
19.91	2.45071	2.60529
19.92	2.47575	2.61123
19.93	2.49535	2.59203
19.94	2.50911	2.59911
19.95	2.51142	2.61678
19.96	2.53902	2.60282
19.97	2.53444	2.6059
19.98	2.57844	2.59699
[truncated: 18,002 more rows]

## Sheet: Mouse MHC II
	Free Mouse MHC II	Mouse MHC II-Vaccine			Free Mouse MHC II	Mouse MHC II-Vaccine
0	2.39626	2.39339		Average	2.4055	2.40084
0.01	2.41201	2.42164		Stdev	0.0108696	0.0108837
0.02	2.42854	2.40894
0.03	2.41494	2.41342
0.04	2.41855	2.41656
0.05	2.41171	2.41614
0.06	2.42749	2.42592
0.07	2.42791	2.43691
0.08	2.4341	2.43752
0.09	2.43418	2.43475
0.1	2.42794	2.42522
0.11	2.41041	2.43618
0.12	2.4152	2.44121
0.13	2.42469	2.43597
0.14	2.41228	2.43582
0.15	2.40386	2.43146
0.16	2.4078	2.42169
0.17	2.40418	2.42892
0.18	2.41102	2.42059
0.19	2.39414	2.42835
0.2	2.40168	2.41972
0.21	2.40778	2.43256
0.22	2.40748	2.42683
0.23	2.40903	2.42357
0.24	2.40314	2.43205
0.25	2.39529	2.4164
0.26	2.41748	2.41649
0.27	2.41638	2.40978
0.28	2.41542	2.41003
0.29	2.40587	2.41676
0.3	2.40263	2.41034
0.31	2.40781	2.41736
0.32	2.40104	2.41021
0.33	2.41154	2.40837
0.34	2.41203	2.42925
0.35	2.40645	2.42366
0.36	2.40991	2.4356
0.37	2.42039	2.42837
0.38	2.4067	2.43156
0.39	2.41974	2.43753
0.4	2.407	2.42127
0.41	2.40157	2.40766
0.42	2.41552	2.42239
0.43	2.41301	2.42605
0.44	2.42378	2.42193
0.45	2.4136	2.43591
0.46	2.4163	2.41651
0.47	2.41364	2.41435
0.48	2.41132	2.42465
0.49	2.4046	2.41713
0.5	2.41894	2.41257
0.51	2.42493	2.40355
0.52	2.41193	2.40252
0.53	2.4061	2.42429
0.54	2.39861	2.40416
0.55	2.40109	2.41439
0.56	2.39207	2.41911
0.57	2.40099	2.43173
0.58	2.41201	2.41983
0.59	2.40813	2.42009
0.6	2.41379	2.42138
0.61	2.40851	2.41432
0.62	2.42874	2.41276
0.63	2.41789	2.4272
0.64	2.41842	2.40634
0.65	2.41664	2.40558
0.66	2.41322	2.39547
0.67	2.42227	2.40982
0.68	2.41924	2.41264
0.69	2.41201	2.42108
0.7	2.39659	2.41134
0.71	2.41033	2.42635
0.72	2.40564	2.41825
0.73	2.42357	2.40931
0.74	2.42407	2.42192
0.75	2.41957	2.4264
0.76	2.4152	2.41753
0.77	2.41116	2.42332
0.78	2.4056	2.41926
0.79	2.40592	2.41465
0.8	2.39968	2.4187
0.81	2.38963	2.41228
0.82	2.38638	2.42438
0.83	2.40718	2.41676
0.84	2.39996	2.41854
0.85	2.4018	2.43178
0.86	2.40725	2.428
0.87	2.39084	2.41081
0.88	2.39745	2.43268
0.89	2.39535	2.43404
0.9	2.4004	2.42395
0.91	2.40922	2.41638
0.92	2.41904	2.43024
0.93	2.41501	2.43586
0.94	2.41692	2.4184
0.95	2.43805	2.42719
0.96	2.42469	2.42425
0.97	2.41207	2.41705
0.98	2.4409	2.41972
0.99	2.41644	2.4359
1	2.41522	2.42566
1.01	2.41356	2.42411
1.02	2.41682	2.42293
1.03	2.42543	2.42515
1.04	2.42072	2.42759
1.05	2.42254	2.43961
1.06	2.42049	2.44016
1.07	2.42547	2.42995
1.08	2.40864	2.42757
1.09	2.40546	2.42803
1.1	2.41817	2.42512
1.11	2.43293	2.42656
1.12	2.43094	2.4172
1.13	2.42793	2.42211
1.14	2.42467	2.42633
1.15	2.41591	2.4413
1.16	2.42173	2.43263
1.17	2.43294	2.43333
1.18	2.413	2.42481
1.19	2.43377	2.43018
1.2	2.42459	2.43729
1.21	2.40101	2.43375
1.22	2.40727	2.43793
1.23	2.41202	2.43208
1.24	2.41382	2.42941
1.25	2.42072	2.42582
1.26	2.41295	2.41491
1.27	2.4276	2.41274
1.28	2.41943	2.41817
1.29	2.4416	2.42681
1.3	2.42809	2.43024
1.31	2.41399	2.42765
1.32	2.42721	2.42091
1.33	2.43816	2.40938
1.34	2.43746	2.41243
1.35	2.43527	2.42071
1.36	2.43408	2.41314
1.37	2.42739	2.39897
1.38	2.43528	2.40718
1.39	2.44344	2.41267
1.4	2.42014	2.41393
1.41	2.42835	2.41251
1.42	2.42889	2.42158
1.43	2.43874	2.40751
1.44	2.4284	2.40266
1.45	2.42492	2.40102
1.46	2.41695	2.41669
1.47	2.40754	2.41207
1.48	2.40174	2.41005
1.49	2.40724	2.40621
1.5	2.40621	2.40454
1.51	2.42213	2.41953
1.52	2.40867	2.40429
1.53	2.41578	2.40669
1.54	2.42141	2.39505
1.55	2.42273	2.41188
1.56	2.43077	2.40686
1.57	2.42331	2.40974
1.58	2.42856	2.40068
1.59	2.41894	2.39093
1.6	2.41523	2.39925
1.61	2.40735	2.39266
1.62	2.408	2.38514
1.63	2.40567	2.39428
1.64	2.41414	2.39702
1.65	2.41469	2.3967
1.66	2.42072	2.40498
1.67	2.41499	2.40419
1.68	2.41137	2.40441
1.69	2.41213	2.4106
1.7	2.41317	2.40702
1.71	2.41528	2.40869
1.72	2.40485	2.40078
1.73	2.40555	2.40705
1.74	2.42099	2.39624
1.75	2.43094	2.41417
1.76	2.41396	2.40623
1.77	2.42404	2.4127
1.78	2.42553	2.40259
1.79	2.43375	2.41137
1.8	2.42401	2.3945
1.81	2.43871	2.39906
1.82	2.42929	2.40418
1.83	2.41984	2.40807
1.84	2.42725	2.41382
1.85	2.41753	2.41298
1.86	2.42121	2.40775
1.87	2.40631	2.39742
1.88	2.4083	2.3973
1.89	2.39631	2.39441
1.9	2.40239	2.40181
1.91	2.41684	2.39361
1.92	2.41007	2.39987
1.93	2.41332	2.40956
1.94	2.41847	2.40157
1.95	2.41332	2.39138
1.96	2.41439	2.39366
1.97	2.41508	2.3901
1.98	2.40255	2.39491
1.99	2.4078	2.40009
2	2.40037	2.40698
2.01	2.41236	2.40235
2.02	2.39781	2.40181
2.03	2.39822	2.40676
2.04	2.41214	2.39445
2.05	2.41216	2.39461
2.06	2.40403	2.39764
2.07	2.40593	2.40368
2.08	2.40399	2.40833
2.09	2.39574	2.40928
2.1	2.40542	2.40508
2.11	2.41574	2.40566
2.12	2.41225	2.40838
2.13	2.41365	2.40511
2.14	2.40357	2.40869
2.15	2.41576	2.40439
2.16	2.40946	2.40493
2.17	2.41878	2.40202
2.18	2.4225	2.40092
2.19	2.4115	2.40999
2.2	2.41093	2.41637
2.21	2.41458	2.40782
2.22	2.4109	2.40275
2.23	2.41524	2.39568
2.24	2.41865	2.39155
2.25	2.41916	2.39933
2.26	2.41922	2.40714
2.27	2.41208	2.39111
2.28	2.41214	2.40046
2.29	2.41563	2.39571
2.3	2.41891	2.4013
2.31	2.40104	2.41598
2.32	2.40905	2.41445
2.33	2.41348	2.40535
2.34	2.41414	2.41435
2.35	2.41736	2.40488
2.36	2.40336	2.40558
2.37	2.39744	2.41041
2.38	2.4134	2.40613
2.39	2.4204	2.41439
2.4	2.42483	2.41181
2.41	2.42443	2.42156
2.42	2.41451	2.41619
2.43	2.40858	2.41443
2.44	2.40981	2.42546
2.45	2.42123	2.42032
2.46	2.40999	2.41417
2.47	2.4108	2.41113
2.48	2.41432	2.40852
2.49	2.40206	2.42108
2.5	2.40867	2.41972
2.51	2.4171	2.42538
2.52	2.43964	2.42211
2.53	2.4321	2.40999
2.54	2.41589	2.42523
2.55	2.4265	2.42748
2.56	2.41671	2.41396
2.57	2.4202	2.40785
2.58	2.40149	2.40551
2.59	2.41918	2.41136
2.6	2.40148	2.414
2.61	2.40924	2.40425
2.62	2.40213	2.40028
2.63	2.41381	2.40718
2.64	2.41167	2.41676
2.65	2.41084	2.41645
2.66	2.40746	2.41539
2.67	2.40159	2.40825
2.68	2.39312	2.41177
2.69	2.40332	2.39805
2.7	2.39278	2.40512
2.71	2.39281	2.39751
2.72	2.39446	2.4082
2.73	2.37752	2.41733
2.74	2.38882	2.41493
2.75	2.39247	2.39559
2.76	2.39261	2.40471
2.77	2.38139	2.41036
2.78	2.3821	2.4218
2.79	2.39136	2.41768
2.8	2.39964	2.41539
2.81	2.37564	2.41633
2.82	2.39185	2.41873
2.83	2.38731	2.40773
2.84	2.38761	2.41433
2.85	2.39012	2.40118
2.86	2.39397	2.40631
2.87	2.40152	2.41128
2.88	2.39252	2.41576
2.89	2.40206	2.42194
2.9	2.39792	2.4035
2.91	2.41232	2.41537
2.92	2.39368	2.41989
2.93	2.39568	2.41269
2.94	2.40117	2.42115
2.95	2.40592	2.41591
2.96	2.3942	2.40998
2.97	2.38962	2.41314
2.98	2.41071	2.42847
2.99	2.40808	2.39754
3	2.40056	2.41797
3.01	2.40011	2.40666
3.02	2.41017	2.41211
3.03	2.39294	2.41383
3.04	2.39177	2.40471
3.05	2.40376	2.42005
3.06	2.38965	2.40347
3.07	2.39148	2.4006
3.08	2.39269	2.40211
3.09	2.41029	2.40716
3.1	2.41384	2.41279
3.11	2.39971	2.40675
3.12	2.39574	2.41083
3.13	2.4006	2.42862
3.14	2.39626	2.41325
3.15	2.40037	2.41609
3.16	2.40186	2.41729
3.17	2.38224	2.4189
3.18	2.38759	2.42701
3.19	2.40025	2.42277
3.2	2.41018	2.42001
3.21	2.40138	2.42939
3.22	2.39083	2.40721
3.23	2.39161	2.40881
3.24	2.37196	2.40802
3.25	2.38188	2.4092
3.26	2.39106	2.40419
3.27	2.38259	2.41155
3.28	2.39332	2.39826
3.29	2.39638	2.41747
3.3	2.40197	2.40322
3.31	2.39728	2.40991
3.32	2.39526	2.39844
3.33	2.39842	2.39715
3.34	2.40678	2.40083
3.35	2.40242	2.39241
3.36	2.39649	2.40212
3.37	2.40281	2.39296
3.38	2.40284	2.40009
3.39	2.40093	2.41264
3.4	2.39623	2.41325
3.41	2.37999	2.41435
3.42	2.37982	2.40859
3.43	2.38814	2.41031
3.44	2.38556	2.40439
3.45	2.38288	2.40993
3.46	2.37919	2.40824
3.47	2.3769	2.41776
3.48	2.37454	2.41182
3.49	2.37539	2.41628
3.5	2.37378	2.40761
3.51	2.38602	2.40541
3.52	2.38509	2.42019
3.53	2.3894	2.39688
3.54	2.38744	2.41305
3.55	2.38498	2.41064
3.56	2.38887	2.41837
3.57	2.37897	2.42195
3.58	2.37249	2.41443
3.59	2.38145	2.40837
3.6	2.37531	2.39755
3.61	2.38016	2.41877
3.62	2.38508	2.41762
3.63	2.39182	2.41292
3.64	2.38783	2.40543
3.65	2.39818	2.40307
3.66	2.39114	2.41145
3.67	2.38119	2.41308
3.68	2.38814	2.41462
3.69	2.37603	2.4227
3.7	2.37351	2.40822
3.71	2.37839	2.41386
3.72	2.37169	2.41424
3.73	2.37362	2.41244
3.74	2.37616	2.40554
3.75	2.38095	2.40757
3.76	2.38695	2.40381
3.77	2.3842	2.41674
3.78	2.38097	2.41369
3.79	2.38841	2.41634
3.8	2.3829	2.41426
3.81	2.38588	2.41763
3.82	2.38507	2.41193
3.83	2.38702	2.41096
3.84	2.38741	2.41358
3.85	2.38662	2.40735
3.86	2.38678	2.40921
3.87	2.3808	2.41334
3.88	2.37947	2.40232
3.89	2.38488	2.40611
3.9	2.38647	2.39857
3.91	2.38011	2.39085
3.92	2.38356	2.3966
3.93	2.38938	2.3963
3.94	2.38478	2.40235
3.95	2.38482	2.40649
3.96	2.39827	2.40794
3.97	2.40583	2.4233
3.98	2.39461	2.42291
3.99	2.40652	2.39623
4	2.39371	2.40294
4.01	2.40408	2.39786
4.02	2.4024	2.39223
4.03	2.4086	2.39783
4.04	2.39134	2.39167
4.05	2.39636	2.38495
4.06	2.40102	2.39384
4.07	2.39092	2.39843
4.08	2.39434	2.39383
4.09	2.40069	2.4078
4.1	2.39299	2.39646
4.11	2.3947	2.40156
4.12	2.38803	2.40002
4.13	2.39724	2.40304
4.14	2.39125	2.41214
4.15	2.38647	2.41661
4.16	2.39021	2.40381
4.17	2.39404	2.40758
4.18	2.39045	2.39547
4.19	2.38958	2.38488
4.2	2.38875	2.39889
4.21	2.403	2.39016
4.22	2.41124	2.38547
4.23	2.41626	2.40008
4.24	2.40711	2.40269
4.25	2.40584	2.41473
4.26	2.39523	2.39351
4.27	2.387	2.40561
4.28	2.39581	2.39426
4.29	2.40008	2.39701
4.3	2.40644	2.39653
4.31	2.40445	2.40562
4.32	2.39644	2.41761
4.33	2.40432	2.41808
4.34	2.41528	2.40717
4.35	2.40438	2.41986
4.36	2.41783	2.40815
4.37	2.41746	2.40663
4.38	2.4223	2.40617
4.39	2.41747	2.39642
4.4	2.40646	2.39159
4.41	2.4095	2.40103
4.42	2.39931	2.39936
4.43	2.39907	2.40198
4.44	2.38806	2.40029
4.45	2.40285	2.39564
4.46	2.40587	2.40131
4.47	2.3935	2.38948
4.48	2.40683	2.39718
4.49	2.40145	2.40008
4.5	2.37667	2.40962
4.51	2.39346	2.41331
4.52	2.38904	2.40285
4.53	2.39938	2.40144
4.54	2.40302	2.40525
4.55	2.3934	2.41193
4.56	2.39987	2.39774
4.57	2.39795	2.39246
4.58	2.41474	2.40383
4.59	2.40859	2.40277
4.6	2.39837	2.39223
4.61	2.39387	2.40172
4.62	2.38674	2.40006
4.63	2.40159	2.40538
4.64	2.41165	2.40363
4.65	2.40301	2.39463
4.66	2.39382	2.39145
4.67	2.40049	2.41127
4.68	2.40201	2.40317
4.69	2.39364	2.42058
4.7	2.39546	2.40992
4.71	2.39012	2.41105
4.72	2.40432	2.40434
4.73	2.39231	2.42133
4.74	2.38883	2.41312
4.75	2.40972	2.41379
4.76	2.40047	2.4036
4.77	2.40668	2.40011
4.78	2.39804	2.41918
4.79	2.39823	2.4205
4.8	2.40314	2.39837
4.81	2.4037	2.40676
4.82	2.40081	2.39885
4.83	2.39599	2.39853
4.84	2.39941	2.40695
4.85	2.39973	2.40646
4.86	2.40876	2.4071
4.87	2.40978	2.39206
4.88	2.42014	2.40707
4.89	2.41708	2.41125
4.9	2.39865	2.41078
4.91	2.39419	2.40976
4.92	2.38342	2.38707
4.93	2.40588	2.40206
4.94	2.40219	2.40174
4.95	2.40335	2.41041
4.96	2.39054	2.40972
4.97	2.39814	2.39794
4.98	2.39166	2.40209
4.99	2.39533	2.40934
5	2.3882	2.41011
5.01	2.39543	2.4207
5.02	2.38746	2.41575
5.03	2.38729	2.41745
5.04	2.38808	2.4204
5.05	2.39981	2.42203
5.06	2.40634	2.40263
5.07	2.40016	2.41788
5.08	2.40116	2.39665
5.09	2.40336	2.40974
5.1	2.39557	2.40191
5.11	2.39404	2.38732
5.12	2.38583	2.40886
5.13	2.38206	2.41465
5.14	2.38025	2.40679
5.15	2.38857	2.40475
5.16	2.3909	2.39911
5.17	2.39055	2.40284
5.18	2.38725	2.40214
5.19	2.38345	2.41144
5.2	2.38173	2.4179
5.21	2.38047	2.41715
5.22	2.36521	2.40655
5.23	2.38491	2.4033
5.24	2.38913	2.39682
5.25	2.39871	2.41116
5.26	2.38374	2.40808
5.27	2.39061	2.41424
5.28	2.37896	2.41166
5.29	2.38803	2.40938
5.3	2.36937	2.41444
5.31	2.36918	2.39961
5.32	2.38224	2.40942
5.33	2.38238	2.41256
5.34	2.38855	2.40501
5.35	2.38553	2.41053
5.36	2.39502	2.40864
5.37	2.38398	2.41533
5.38	2.39112	2.43038
5.39	2.39606	2.4219
5.4	2.40056	2.42532
5.41	2.39281	2.41482
5.42	2.38403	2.41545
5.43	2.38939	2.41647
5.44	2.39238	2.42336
5.45	2.38073	2.41653
5.46	2.38093	2.42158
5.47	2.36605	2.41925
5.48	2.37767	2.42628
5.49	2.38792	2.41547
5.5	2.39248	2.41745
5.51	2.40001	2.41918
5.52	2.39727	2.42465
5.53	2.39795	2.40966
5.54	2.38624	2.39145
5.55	2.40343	2.40507
5.56	2.4019	2.40684
5.57	2.39094	2.40973
5.58	2.3937	2.40413
5.59	2.39681	2.41036
5.6	2.4091	2.40655
5.61	2.40151	2.38975
5.62	2.40969	2.40094
5.63	2.40864	2.40694
5.64	2.40482	2.41643
5.65	2.41862	2.41646
5.66	2.41494	2.40821
5.67	2.40223	2.41254
5.68	2.4063	2.40392
5.69	2.39717	2.40209
5.7	2.40289	2.39997
5.71	2.42068	2.41567
5.72	2.40692	2.42455
5.73	2.40857	2.42769
5.74	2.39581	2.41519
5.75	2.40354	2.40859
5.76	2.4176	2.41632
5.77	2.41448	2.42054
5.78	2.41303	2.40269
5.79	2.40349	2.39525
5.8	2.40957	2.40015
5.81	2.39707	2.40894
5.82	2.3893	2.41419
5.83	2.40205	2.40716
5.84	2.41537	2.40985
5.85	2.39619	2.42428
5.86	2.39334	2.40167
5.87	2.38501	2.40517
5.88	2.39598	2.40529
5.89	2.4007	2.4068
5.9	2.3988	2.41032
5.91	2.38813	2.40735
5.92	2.39494	2.41606
5.93	2.39157	2.42506
5.94	2.39152	2.41223
5.95	2.40121	2.40873
5.96	2.3921	2.41961
5.97	2.38976	2.417
5.98	2.38402	2.4131
5.99	2.39885	2.41799
6	2.38149	2.40782
6.01	2.39183	2.4001
6.02	2.39444	2.40165
6.03	2.38674	2.41089
6.04	2.39358	2.41188
6.05	2.39183	2.42541
6.06	2.3916	2.41789
6.07	2.3914	2.42152
6.08	2.40329	2.42356
6.09	2.38173	2.41681
6.1	2.38679	2.41031
6.11	2.38823	2.41986
6.12	2.39709	2.42114
6.13	2.4066	2.41209
6.14	2.39692	2.41099
6.15	2.3968	2.39621
6.16	2.39731	2.40264
6.17	2.36996	2.40947
6.18	2.37075	2.40963
6.19	2.37837	2.40368
6.2	2.38596	2.41185
6.21	2.38172	2.41007
6.22	2.38493	2.39764
6.23	2.39465	2.40457
6.24	2.39726	2.39961
6.25	2.39495	2.39008
6.26	2.38634	2.39734
6.27	2.38545	2.40114
6.28	2.37586	2.413
6.29	2.38518	2.40268
6.3	2.38717	2.41245
6.31	2.38514	2.41545
6.32	2.3997	2.41152
6.33	2.3966	2.39967
6.34	2.39279	2.41203
6.35	2.38718	2.39868
6.36	2.39364	2.39941
6.37	2.38474	2.38521
6.38	2.39453	2.3881
6.39	2.39191	2.39509
6.4	2.39747	2.40453
6.41	2.39408	2.40584
6.42	2.38934	2.40684
6.43	2.39846	2.40762
6.44	2.38827	2.3873
6.45	2.41261	2.38902
6.46	2.41702	2.39903
6.47	2.41513	2.40353
6.48	2.41732	2.41239
6.49	2.42399	2.3942
6.5	2.40692	2.39991
6.51	2.41295	2.39825
6.52	2.4105	2.4044
6.53	2.41872	2.39034
6.54	2.39836	2.39749
6.55	2.4043	2.41108
6.56	2.39378	2.40147
6.57	2.4024	2.39076
6.58	2.39886	2.40054
6.59	2.39153	2.40458
6.6	2.40149	2.39088
6.61	2.39111	2.40966
6.62	2.40312	2.4041
6.63	2.39386	2.39848
6.64	2.40359	2.39368
6.65	2.40015	2.39117
6.66	2.40889	2.40148
6.67	2.40392	2.39504
6.68	2.40191	2.41349
6.69	2.41979	2.40438
6.7	2.4155	2.39728
6.71	2.40945	2.40322
6.72	2.40088	2.39577
6.73	2.38925	2.39653
6.74	2.38503	2.40233
6.75	2.38311	2.40156
6.76	2.39918	2.39177
6.77	2.3925	2.39672
6.78	2.38669	2.39886
6.79	2.38467	2.40927
6.8	2.39271	2.40368
6.81	2.39308	2.40229
6.82	2.39274	2.40975
6.83	2.406	2.41177
6.84	2.39849	2.41634
6.85	2.39175	2.41049
6.86	2.3927	2.40489
6.87	2.3895	2.39651
6.88	2.3928	2.40763
6.89	2.3888	2.4015
6.9	2.40126	2.4046
6.91	2.39212	2.40675
6.92	2.3832	2.3854
6.93	2.39412	2.38766
6.94	2.3919	2.38975
6.95	2.40432	2.39561
6.96	2.40265	2.4075
6.97	2.3985	2.41242
6.98	2.39622	2.41109
6.99	2.40331	2.40749
7	2.4042	2.39602
7.01	2.4166	2.39264
7.02	2.39367	2.40392
7.03	2.39898	2.4068
7.04	2.40281	2.41028
7.05	2.41122	2.40253
7.06	2.42748	2.41119
7.07	2.41653	2.41292
7.08	2.41134	2.39742
7.09	2.39572	2.42123
7.1	2.39652	2.40892
7.11	2.40192	2.4178
7.12	2.39785	2.42097
7.13	2.3979	2.41991
7.14	2.40699	2.4176
7.15	2.40892	2.41134
7.16	2.40128	2.39207
7.17	2.39549	2.39975
7.18	2.39258	2.39832
7.19	2.38838	2.40705
7.2	2.38562	2.41111
7.21	2.39423	2.40321
7.22	2.40004	2.41516
7.23	2.38228	2.4032
7.24	2.38837	2.41389
7.25	2.38962	2.39973
7.26	2.39673	2.40845
7.27	2.3895	2.40326
7.28	2.39252	2.39293
7.29	2.3841	2.40713
7.3	2.39566	2.41357
7.31	2.40377	2.40652
7.32	2.39311	2.41793
7.33	2.38578	2.40984
7.34	2.38714	2.40842
7.35	2.38573	2.40658
7.36	2.39967	2.40588
7.37	2.40318	2.39014
7.38	2.39166	2.39207
7.39	2.38807	2.397
7.4	2.39598	2.40661
7.41	2.3976	2.41046
7.42	2.41186	2.41167
7.43	2.40519	2.41416
7.44	2.39913	2.40651
7.45	2.41124	2.40781
7.46	2.40638	2.41172
7.47	2.4091	2.40991
7.48	2.39957	2.41029
7.49	2.38742	2.41509
7.5	2.39519	2.41307
7.51	2.4102	2.41662
7.52	2.40225	2.40782
7.53	2.39249	2.38744
7.54	2.39495	2.40994
7.55	2.3917	2.40293
7.56	2.39264	2.40683
7.57	2.39634	2.39891
7.58	2.39696	2.40722
7.59	2.39671	2.40193
7.6	2.3919	2.41042
7.61	2.39845	2.41349
7.62	2.40427	2.39338
7.63	2.40503	2.40484
7.64	2.40977	2.40724
7.65	2.40658	2.39591
7.66	2.41544	2.40409
7.67	2.4068	2.41568
7.68	2.40697	2.40235
7.69	2.40146	2.40709
7.7	2.40737	2.39932
7.71	2.39868	2.38938
7.72	2.40424	2.40477
7.73	2.39146	2.40423
7.74	2.39011	2.38892
7.75	2.40102	2.41386
7.76	2.40972	2.40122
7.77	2.40877	2.40438
7.78	2.4084	2.39666
7.79	2.40649	2.38952
7.8	2.40321	2.39678
7.81	2.40712	2.39335
7.82	2.40664	2.38534
7.83	2.40739	2.3854
7.84	2.40114	2.39285
7.85	2.39761	2.40382
7.86	2.39403	2.40222
7.87	2.39604	2.40495
7.88	2.39433	2.41036
7.89	2.39945	2.41189
7.9	2.39324	2.421
7.91	2.39731	2.41218
7.92	2.39422	2.41515
7.93	2.38327	2.41535
7.94	2.39336	2.4165
7.95	2.39716	2.40295
7.96	2.40569	2.40759
7.97	2.40827	2.41484
7.98	2.40836	2.41068
7.99	2.40622	2.41375
8	2.3968	2.41548
8.01	2.40603	2.41781
8.02	2.40418	2.41508
8.03	2.4127	2.40594
8.04	2.40194	2.41728
8.05	2.38639	2.42935
8.06	2.39246	2.42315
8.07	2.39815	2.41238
8.08	2.39716	2.41948
8.09	2.39746	2.41674
8.1	2.39631	2.41717
8.11	2.41364	2.41925
8.12	2.41735	2.41403
8.13	2.40897	2.41195
8.14	2.40227	2.41108
8.15	2.40349	2.40526
8.16	2.4041	2.4089
8.17	2.40057	2.40503
8.18	2.39723	2.40294
8.19	2.39216	2.40836
8.2	2.40194	2.41298
8.21	2.40089	2.41985
8.22	2.38289	2.40021
8.23	2.39046	2.39752
8.24	2.38404	2.40264
8.25	2.38064	2.41761
8.26	2.37695	2.40495
8.27	2.38118	2.39819
8.28	2.39089	2.40569
8.29	2.38186	2.40966
8.3	2.39175	2.39615
8.31	2.39789	2.39282
8.32	2.37955	2.40796
8.33	2.38373	2.40476
8.34	2.38431	2.41078
8.35	2.3718	2.40945
8.36	2.37724	2.42168
8.37	2.36427	2.4131
8.38	2.36298	2.42245
8.39	2.36762	2.4277
8.4	2.37434	2.42029
8.41	2.3669	2.42467
8.42	2.38022	2.42491
8.43	2.38602	2.42426
8.44	2.39673	2.41855
8.45	2.38678	2.4228
8.46	2.37528	2.42017
8.47	2.37524	2.40935
8.48	2.38718	2.40584
8.49	2.3851	2.39544
8.5	2.39431	2.39816
8.51	2.394	2.39253
8.52	2.3788	2.40688
8.53	2.37785	2.41417
8.54	2.37549	2.42588
8.55	2.37919	2.41012
8.56	2.39185	2.41344
8.57	2.38095	2.40473
8.58	2.37674	2.41902
8.59	2.37896	2.40764
8.6	2.36915	2.41194
8.61	2.38122	2.40529
8.62	2.38817	2.4048
8.63	2.3928	2.40891
8.64	2.37374	2.4091
8.65	2.38192	2.40929
8.66	2.3837	2.40986
8.67	2.38275	2.40222
8.68	2.38175	2.4044
8.69	2.38553	2.40815
8.7	2.39053	2.39981
8.71	2.38352	2.40924
8.72	2.38957	2.40946
8.73	2.38491	2.40647
8.74	2.40095	2.40454
8.75	2.39127	2.39921
8.76	2.39567	2.39629
8.77	2.38087	2.4117
8.78	2.38549	2.41815
8.79	2.37279	2.41186
8.8	2.38226	2.41171
8.81	2.39079	2.40296
8.82	2.39227	2.39991
8.83	2.38479	2.40186
8.84	2.39184	2.40327
8.85	2.39265	2.40126
8.86	2.38989	2.40484
8.87	2.3904	2.41107
8.88	2.3867	2.40138
8.89	2.37872	2.39855
8.9	2.39372	2.41547
8.91	2.40185	2.41171
8.92	2.39835	2.40028
8.93	2.39719	2.39415
8.94	2.38997	2.39387
8.95	2.39757	2.39472
8.96	2.39785	2.40678
8.97	2.39791	2.40884
8.98	2.40982	2.38583
8.99	2.41149	2.39082
9	2.41018	2.38903
9.01	2.40753	2.39759
9.02	2.40124	2.39736
9.03	2.38791	2.41416
9.04	2.37607	2.42131
9.05	2.38268	2.42152
9.06	2.38044	2.42972
9.07	2.38157	2.42997
9.08	2.38419	2.43107
9.09	2.38086	2.44152
9.1	2.39513	2.42532
9.11	2.38944	2.42013
9.12	2.40022	2.42076
9.13	2.39414	2.41784
9.14	2.39718	2.415
9.15	2.4014	2.4083
9.16	2.39833	2.39713
9.17	2.3987	2.40278
9.18	2.39845	2.3975
9.19	2.40998	2.40133
9.2	2.40667	2.41372
9.21	2.39468	2.40201
9.22	2.39489	2.41134
9.23	2.39372	2.41878
9.24	2.39523	2.41495
9.25	2.38754	2.41167
9.26	2.38486	2.41851
9.27	2.39453	2.41354
9.28	2.38655	2.40882
9.29	2.38832	2.41838
9.3	2.38671	2.42509
9.31	2.38124	2.41409
9.32	2.38258	2.40749
9.33	2.39289	2.42172
9.34	2.39241	2.4122
9.35	2.39364	2.41881
9.36	2.38612	2.41789
9.37	2.3872	2.42597
9.38	2.38914	2.42359
9.39	2.39141	2.42672
9.4	2.40611	2.41741
9.41	2.38843	2.41473
9.42	2.40711	2.41991
9.43	2.38995	2.41572
9.44	2.39951	2.42061
9.45	2.39013	2.41583
9.46	2.41006	2.4211
9.47	2.40609	2.42256
9.48	2.40215	2.4218
9.49	2.3953	2.42861
9.5	2.38992	2.4194
9.51	2.38379	2.41008
9.52	2.3976	2.40664
9.53	2.3999	2.39925
9.54	2.40073	2.40461
9.55	2.40354	2.41228
9.56	2.40672	2.40854
9.57	2.39155	2.40735
9.58	2.40162	2.41109
9.59	2.40404	2.4032
9.6	2.41046	2.39931
9.61	2.41317	2.40058
9.62	2.39651	2.4074
9.63	2.41258	2.40736
9.64	2.40137	2.40948
9.65	2.41016	2.41765
9.66	2.41649	2.42006
9.67	2.41067	2.43022
9.68	2.41242	2.42331
9.69	2.40814	2.42221
9.7	2.40208	2.41264
9.71	2.40783	2.42065
9.72	2.41559	2.40463
9.73	2.41678	2.40428
9.74	2.41387	2.41123
9.75	2.41108	2.41394
9.76	2.4009	2.40077
9.77	2.40308	2.41475
9.78	2.40513	2.40547
9.79	2.40812	2.41209
9.8	2.42248	2.41679
9.81	2.41569	2.42579
9.82	2.41038	2.41929
9.83	2.39459	2.42406
9.84	2.40303	2.41944
9.85	2.39362	2.4233
9.86	2.40502	2.41918
9.87	2.39522	2.4302
9.88	2.3905	2.42461
9.89	2.38989	2.42787
9.9	2.39211	2.42233
9.91	2.38588	2.42095
9.92	2.38715	2.41259
9.93	2.39057	2.41612
9.94	2.37977	2.42157
9.95	2.38752	2.42124
9.96	2.39311	2.41644
9.97	2.40515	2.40842
9.98	2.38398	2.39779
9.99	2.36822	2.40439
10	2.37775	2.40663
10.01	2.38311	2.40807
10.02	2.37353	2.41973
10.03	2.37499	2.42025
10.04	2.37943	2.42409
10.05	2.38401	2.4236
10.06	2.38314	2.42452
10.07	2.38753	2.41683
10.08	2.38044	2.41175
10.09	2.37509	2.4191
10.1	2.38256	2.40439
10.11	2.37473	2.42121
10.12	2.37578	2.42442
10.13	2.37743	2.42231
10.14	2.37964	2.42146
10.15	2.37873	2.42391
10.16	2.37834	2.41523
10.17	2.37927	2.42
10.18	2.378	2.4058
10.19	2.38145	2.38702
10.2	2.38519	2.41359
10.21	2.39127	2.41411
10.22	2.37863	2.42218
10.23	2.37351	2.41859
10.24	2.37014	2.42813
10.25	2.37164	2.42525
10.26	2.38632	2.41456
10.27	2.3817	2.41373
10.28	2.37355	2.41732
10.29	2.38173	2.41049
10.3	2.38519	2.41795
10.31	2.38251	2.41197
10.32	2.36579	2.41269
10.33	2.37734	2.42611
10.34	2.37601	2.41611
10.35	2.37851	2.40628
10.36	2.38184	2.40681
10.37	2.38187	2.41083
10.38	2.39365	2.41842
10.39	2.39435	2.4052
10.4	2.40258	2.41838
10.41	2.39456	2.42004
10.42	2.39745	2.42752
10.43	2.38762	2.41225
10.44	2.37842	2.42027
10.45	2.39122	2.4192
10.46	2.39015	2.41601
10.47	2.39416	2.41297
10.48	2.3932	2.40527
10.49	2.38944	2.4125
10.5	2.39644	2.40613
10.51	2.40305	2.41262
10.52	2.4028	2.40212
10.53	2.39097	2.39971
10.54	2.39288	2.4226
10.55	2.40116	2.41361
10.56	2.39832	2.41377
10.57	2.39603	2.40685
10.58	2.38787	2.41546
10.59	2.39454	2.41834
10.6	2.39572	2.41126
10.61	2.40011	2.40846
10.62	2.40271	2.41135
10.63	2.39645	2.39404
10.64	2.40179	2.398
10.65	2.39915	2.3942
10.66	2.39389	2.39722
10.67	2.39506	2.41313
10.68	2.40272	2.41226
10.69	2.38604	2.39548
10.7	2.38448	2.4121
10.71	2.39044	2.40976
10.72	2.39473	2.40402
10.73	2.38206	2.41485
10.74	2.37877	2.42432
10.75	2.37668	2.41714
10.76	2.37223	2.4311
10.77	2.38294	2.41888
10.78	2.37171	2.41003
10.79	2.38384	2.41969
10.8	2.39589	2.40455
10.81	2.38169	2.42487
10.82	2.37597	2.42986
10.83	2.37357	2.44565
10.84	2.38164	2.43336
10.85	2.37673	2.43159
10.86	2.37192	2.42816
10.87	2.38153	2.42789
10.88	2.38658	2.4296
10.89	2.39158	2.43174
10.9	2.38963	2.41539
10.91	2.36626	2.41346
10.92	2.36192	2.42026
10.93	2.37099	2.42013
10.94	2.37618	2.42336
10.95	2.38509	2.44414
10.96	2.38189	2.42129
10.97	2.39141	2.42509
10.98	2.38865	2.40181
10.99	2.38253	2.4083
11	2.3794	2.40319
11.01	2.37958	2.40974
11.02	2.37776	2.41644
11.03	2.38957	2.43663
11.04	2.39179	2.4184
11.05	2.39302	2.4249
11.06	2.39635	2.42944
11.07	2.38826	2.42166
11.08	2.38894	2.42614
11.09	2.39557	2.41924
11.1	2.38728	2.42014
11.11	2.38161	2.41079
11.12	2.37486	2.4224
11.13	2.38554	2.42206
11.14	2.38491	2.4252
11.15	2.3867	2.41988
11.16	2.40283	2.42578
11.17	2.3832	2.42869
11.18	2.38267	2.4383
11.19	2.3847	2.43893
11.2	2.3787	2.43372
11.21	2.37647	2.43784
11.22	2.39358	2.41731
11.23	2.38246	2.42299
11.24	2.38268	2.43717
11.25	2.37685	2.4398
11.26	2.37409	2.43188
11.27	2.38403	2.44133
11.28	2.39093	2.44136
11.29	2.39595	2.44201
11.3	2.38156	2.43534
11.31	2.3877	2.43694
11.32	2.37387	2.42976
11.33	2.37517	2.41473
11.34	2.3644	2.42982
11.35	2.37794	2.43673
11.36	2.37303	2.42987
11.37	2.37601	2.42873
11.38	2.38326	2.41148
11.39	2.37467	2.41626
11.4	2.36576	2.4246
11.41	2.37791	2.42364
11.42	2.40511	2.4215
11.43	2.39058	2.42358
11.44	2.3852	2.44008
11.45	2.37691	2.42085
11.46	2.37578	2.41554
11.47	2.37298	2.40909
11.48	2.37726	2.41889
11.49	2.37617	2.41636
11.5	2.38432	2.41689
11.51	2.3784	2.42941
11.52	2.37944	2.41431
11.53	2.39023	2.42193
11.54	2.38072	2.424
11.55	2.39073	2.42196
11.56	2.39152	2.41608
11.57	2.38584	2.42386
11.58	2.39962	2.41878
11.59	2.37272	2.40552
11.6	2.37736	2.4177
11.61	2.38669	2.42563
11.62	2.3938	2.42054
11.63	2.39117	2.41229
11.64	2.38937	2.42082
11.65	2.38725	2.41889
11.66	2.39277	2.42447
11.67	2.38636	2.41127
11.68	2.3849	2.42085
11.69	2.38264	2.41218
11.7	2.38198	2.42923
11.71	2.38476	2.42819
11.72	2.38278	2.41793
11.73	2.38335	2.42419
11.74	2.37585	2.42471
11.75	2.3913	2.43017
11.76	2.38476	2.42659
11.77	2.39523	2.43291
11.78	2.39921	2.43981
11.79	2.38877	2.43911
11.8	2.39097	2.4429
11.81	2.39754	2.42197
11.82	2.38734	2.41797
11.83	2.39875	2.42092
11.84	2.39273	2.42705
11.85	2.38875	2.42006
11.86	2.39755	2.41256
11.87	2.40345	2.426
11.88	2.40046	2.42539
11.89	2.39369	2.41552
11.9	2.38594	2.42024
11.91	2.40079	2.4325
11.92	2.38343	2.41666
11.93	2.39466	2.41535
11.94	2.40448	2.43136
11.95	2.40017	2.42299
11.96	2.38979	2.4261
11.97	2.38867	2.42246
11.98	2.38269	2.4226
11.99	2.38836	2.42841
12	2.38301	2.4233
12.01	2.38279	2.415
12.02	2.39216	2.40905
12.03	2.38293	2.42041
12.04	2.38138	2.40985
12.05	2.3762	2.42068
12.06	2.38244	2.41458
12.07	2.38636	2.40986
12.08	2.37985	2.39998
12.09	2.38379	2.41043
12.1	2.37499	2.4207
12.11	2.37038	2.42621
12.12	2.38013	2.41649
12.13	2.38064	2.41087
12.14	2.38906	2.4112
12.15	2.38261	2.41506
12.16	2.39367	2.39685
12.17	2.39375	2.39892
12.18	2.37791	2.40621
12.19	2.39385	2.40499
12.2	2.39063	2.39941
12.21	2.39119	2.40719
12.22	2.38818	2.40062
12.23	2.396	2.39823
12.24	2.38028	2.41444
12.25	2.38144	2.41255
12.26	2.38726	2.39737
12.27	2.38676	2.4028
12.28	2.37885	2.40575
12.29	2.38023	2.39945
12.3	2.37293	2.40419
12.31	2.37824	2.41831
12.32	2.38024	2.39801
12.33	2.37367	2.40084
12.34	2.38187	2.41486
12.35	2.38198	2.417
12.36	2.38357	2.40216
12.37	2.37642	2.40877
12.38	2.40105	2.4115
12.39	2.38883	2.40169
12.4	2.37856	2.4085
12.41	2.39043	2.39687
12.42	2.37956	2.40502
12.43	2.38654	2.40948
12.44	2.38787	2.39611
12.45	2.38357	2.40671
12.46	2.38209	2.40478
12.47	2.38425	2.40712
12.48	2.38655	2.40377
12.49	2.38887	2.39149
12.5	2.37101	2.38729
12.51	2.38491	2.39078
12.52	2.38656	2.39722
12.53	2.39173	2.39245
12.54	2.39002	2.38562
12.55	2.39324	2.40952
12.56	2.39825	2.41309
12.57	2.3851	2.40515
12.58	2.39127	2.42038
12.59	2.38506	2.41561
12.6	2.38752	2.42069
12.61	2.3812	2.41169
12.62	2.3886	2.41013
12.63	2.39035	2.41123
12.64	2.38573	2.40866
12.65	2.37872	2.41219
12.66	2.38096	2.41908
12.67	2.38495	2.4197
12.68	2.38095	2.41268
12.69	2.37638	2.41349
12.7	2.38273	2.40809
12.71	2.37325	2.42219
12.72	2.3887	2.40905
12.73	2.38565	2.41426
12.74	2.37819	2.42222
12.75	2.38493	2.42373
12.76	2.38649	2.40646
12.77	2.3856	2.4051
12.78	2.37778	2.39925
12.79	2.38124	2.41104
12.8	2.38197	2.40077
12.81	2.3895	2.41411
12.82	2.38272	2.40245
12.83	2.38647	2.39754
12.84	2.39015	2.41952
12.85	2.38169	2.41786
12.86	2.38841	2.40305
12.87	2.38135	2.40765
12.88	2.38329	2.40993
12.89	2.36449	2.41452
12.9	2.37405	2.40195
12.91	2.38207	2.408
12.92	2.37367	2.41376
12.93	2.36263	2.41587
12.94	2.37593	2.40614
12.95	2.36971	2.42158
12.96	2.37041	2.42623
12.97	2.37685	2.41652
12.98	2.37536	2.42205
12.99	2.37915	2.41908
13	2.3752	2.42007
13.01	2.38979	2.42674
13.02	2.38096	2.41782
13.03	2.37118	2.42257
13.04	2.38365	2.41256
13.05	2.38301	2.41924
13.06	2.3909	2.41693
13.07	2.38775	2.40802
13.08	2.40343	2.4043
13.09	2.38531	2.41009
13.1	2.39478	2.40018
13.11	2.39113	2.40769
13.12	2.3792	2.40868
13.13	2.38447	2.39022
13.14	2.38173	2.39819
13.15	2.39255	2.40328
13.16	2.38262	2.4
13.17	2.38313	2.39963
13.18	2.37742	2.38901
13.19	2.39055	2.40969
13.2	2.37634	2.41933
13.21	2.37709	2.40117
13.22	2.38414	2.40316
13.23	2.40055	2.40016
13.24	2.38021	2.41221
13.25	2.36899	2.41514
13.26	2.37175	2.41106
13.27	2.37481	2.39915
13.28	2.3824	2.39503
13.29	2.3713	2.39424
13.3	2.37897	2.41306
13.31	2.37645	2.40434
13.32	2.38776	2.39399
13.33	2.38428	2.41018
13.34	2.36648	2.40935
13.35	2.37865	2.41059
13.36	2.37431	2.41134
13.37	2.36195	2.40166
13.38	2.36404	2.40191
13.39	2.3647	2.4016
13.4	2.35713	2.41263
13.41	2.35408	2.41144
13.42	2.35818	2.42257
13.43	2.37385	2.40844
13.44	2.38415	2.40947
13.45	2.37572	2.40567
13.46	2.38023	2.40894
13.47	2.38084	2.41508
13.48	2.37733	2.41847
13.49	2.36626	2.41333
13.5	2.37801	2.40734
13.51	2.38089	2.42236
13.52	2.3924	2.41076
13.53	2.38148	2.40306
13.54	2.3769	2.41457
13.55	2.38634	2.40557
13.56	2.37829	2.4037
13.57	2.38564	2.39247
13.58	2.377	2.38871
13.59	2.37925	2.40061
13.6	2.37109	2.3895
13.61	2.38742	2.39795
13.62	2.39062	2.39974
13.63	2.3886	2.40582
13.64	2.3778	2.38788
13.65	2.38453	2.39783
13.66	2.3906	2.407
13.67	2.38767	2.40091
13.68	2.384	2.39662
13.69	2.38023	2.41286
13.7	2.36716	2.42018
13.71	2.36915	2.41694
13.72	2.38604	2.40773
13.73	2.39447	2.40985
13.74	2.39374	2.39185
13.75	2.38487	2.39309
13.76	2.39505	2.40069
13.77	2.38039	2.40525
13.78	2.38004	2.40492
13.79	2.38902	2.39543
13.8	2.38729	2.39835
13.81	2.38906	2.39244
13.82	2.39177	2.40242
13.83	2.39755	2.40176
13.84	2.39143	2.3973
13.85	2.39267	2.39745
13.86	2.39146	2.40864
13.87	2.38737	2.41613
13.88	2.39255	2.41072
13.89	2.38529	2.41168
13.9	2.40237	2.40349
13.91	2.39638	2.40357
13.92	2.39551	2.41143
13.93	2.40383	2.42238
13.94	2.40651	2.4151
13.95	2.39574	2.41423
13.96	2.39183	2.41173
13.97	2.3958	2.40118
13.98	2.38726	2.4044
13.99	2.38594	2.41809
14	2.37589	2.43027
14.01	2.38655	2.42113
14.02	2.37352	2.41254
14.03	2.38451	2.41255
14.04	2.3815	2.41457
14.05	2.39072	2.43111
14.06	2.39255	2.40123
14.07	2.39021	2.41935
14.08	2.39793	2.41038
14.09	2.38251	2.41035
14.1	2.38972	2.42148
14.11	2.39265	2.4136
14.12	2.39215	2.40778
14.13	2.38909	2.41026
14.14	2.39585	2.42
14.15	2.39842	2.41388
14.16	2.39753	2.42731
14.17	2.38758	2.41633
14.18	2.39958	2.41671
14.19	2.40149	2.40641
14.2	2.39558	2.41294
14.21	2.39078	2.40019
14.22	2.40346	2.39017
14.23	2.40267	2.39702
14.24	2.39113	2.39678
14.25	2.40177	2.40629
14.26	2.40882	2.4009
14.27	2.41285	2.38599
14.28	2.4043	2.40366
14.29	2.40548	2.39606
14.3	2.39216	2.40391
14.31	2.38774	2.40528
14.32	2.40546	2.42005
14.33	2.40455	2.40916
14.34	2.41772	2.41514
14.35	2.40917	2.4069
14.36	2.39688	2.40081
14.37	2.40832	2.40025
14.38	2.40059	2.40204
14.39	2.40624	2.40141
14.4	2.40536	2.39575
14.41	2.40098	2.39887
14.42	2.39075	2.39557
14.43	2.39611	2.40927
14.44	2.38298	2.40611
14.45	2.39486	2.40483
14.46	2.38691	2.40507
14.47	2.38894	2.42063
14.48	2.40923	2.41501
14.49	2.39208	2.41642
14.5	2.39433	2.42972
14.51	2.38496	2.41363
14.52	2.38786	2.40296
14.53	2.389	2.40856
14.54	2.38643	2.42138
14.55	2.39372	2.40564
14.56	2.39055	2.42555
14.57	2.39244	2.41639
14.58	2.39787	2.40342
14.59	2.38779	2.40755
14.6	2.38653	2.41022
14.61	2.39112	2.41413
14.62	2.40174	2.41277
14.63	2.39223	2.41712
14.64	2.3972	2.41169
14.65	2.39717	2.4103
14.66	2.37618	2.40077
14.67	2.38875	2.40338
14.68	2.38531	2.41408
14.69	2.38972	2.40305
14.7	2.38088	2.39953
14.71	2.38968	2.41918
14.72	2.39919	2.42658
14.73	2.39292	2.42034
14.74	2.39111	2.42279
14.75	2.38407	2.41413
14.76	2.38505	2.40752
14.77	2.39583	2.41672
14.78	2.39286	2.40885
14.79	2.39106	2.40747
14.8	2.37301	2.41205
14.81	2.39711	2.41374
14.82	2.38915	2.41513
14.83	2.39449	2.42355
14.84	2.38489	2.41935
14.85	2.39151	2.41801
14.86	2.38996	2.41029
14.87	2.38725	2.41011
14.88	2.38575	2.41653
14.89	2.3865	2.41173
14.9	2.38614	2.40751
14.91	2.37739	2.41049
14.92	2.37931	2.3997
14.93	2.37101	2.41125
14.94	2.3734	2.41038
14.95	2.38912	2.40808
14.96	2.37749	2.41897
14.97	2.39016	2.42711
14.98	2.38952	2.42373
14.99	2.38329	2.4128
15	2.38212	2.40324
15.01	2.37903	2.40622
15.02	2.39236	2.42011
15.03	2.39936	2.41138
15.04	2.38747	2.392
15.05	2.39599	2.39938
15.06	2.39036	2.42208
15.07	2.38816	2.42311
15.08	2.38888	2.42669
15.09	2.38659	2.42012
15.1	2.3745	2.41779
15.11	2.38264	2.42779
15.12	2.37885	2.4132
15.13	2.3909	2.41331
15.14	2.39098	2.42565
15.15	2.38757	2.41686
15.16	2.38846	2.41273
15.17	2.38367	2.40784
15.18	2.39411	2.41488
15.19	2.39444	2.39932
15.2	2.38908	2.40043
15.21	2.41441	2.39974
15.22	2.39695	2.41115
15.23	2.39264	2.40933
15.24	2.38676	2.40901
15.25	2.38136	2.41367
15.26	2.38745	2.41032
15.27	2.39391	2.41646
15.28	2.38525	2.41711
15.29	2.37364	2.42225
15.3	2.388	2.41742
15.31	2.38556	2.43073
15.32	2.39164	2.42647
15.33	2.40471	2.41835
15.34	2.40049	2.42443
15.35	2.40478	2.40939
15.36	2.39992	2.41498
15.37	2.39662	2.40674
15.38	2.39512	2.41548
15.39	2.40021	2.41228
15.4	2.40599	2.41857
15.41	2.40285	2.41041
15.42	2.40108	2.40388
15.43	2.39204	2.41168
15.44	2.3711	2.40441
15.45	2.38683	2.40819
15.46	2.38637	2.4164
15.47	2.388	2.40051
15.48	2.37931	2.40747
15.49	2.38902	2.4024
15.5	2.38233	2.41336
15.51	2.38432	2.39481
15.52	2.39824	2.40803
15.53	2.37523	2.40689
15.54	2.39353	2.40563
15.55	2.38451	2.3908
15.56	2.39271	2.40415
15.57	2.39241	2.40672
15.58	2.39228	2.40205
15.59	2.39033	2.39742
15.6	2.39221	2.39944
15.61	2.39396	2.39852
15.62	2.38226	2.3954
15.63	2.37809	2.39516
15.64	2.38858	2.38475
15.65	2.38737	2.40002
15.66	2.38716	2.39639
15.67	2.39833	2.39581
15.68	2.38276	2.40943
15.69	2.38633	2.40352
15.7	2.39977	2.42132
15.71	2.39963	2.41083
15.72	2.4107	2.40225
15.73	2.39627	2.41485
15.74	2.40652	2.42131
15.75	2.4024	2.3969
15.76	2.40031	2.39863
15.77	2.39731	2.39551
15.78	2.38645	2.41062
15.79	2.39801	2.40904
15.8	2.4016	2.41397
15.81	2.37838	2.41297
15.82	2.38243	2.41269
15.83	2.37693	2.41042
15.84	2.38586	2.40138
15.85	2.38612	2.4097
15.86	2.38867	2.41372
15.87	2.3926	2.41658
15.88	2.38981	2.41365
15.89	2.39519	2.40613
15.9	2.40934	2.40357
15.91	2.40321	2.39447
15.92	2.39648	2.4004
15.93	2.37985	2.40041
15.94	2.38548	2.40444
15.95	2.37785	2.40756
15.96	2.38484	2.41105
15.97	2.38228	2.40465
15.98	2.38255	2.41245
15.99	2.39132	2.41279
16	2.38355	2.42209
16.01	2.38788	2.42042
16.02	2.37467	2.42075
16.03	2.37453	2.42605
16.04	2.3864	2.41816
16.05	2.38907	2.41579
16.06	2.37389	2.40994
16.07	2.38164	2.40898
16.08	2.37982	2.40663
16.09	2.36928	2.40462
16.1	2.39128	2.40682
16.11	2.38868	2.4175
16.12	2.37791	2.40539
16.13	2.36432	2.40854
16.14	2.37798	2.40936
16.15	2.39117	2.41405
16.16	2.39345	2.42248
16.17	2.38023	2.41791
16.18	2.39301	2.40892
16.19	2.38882	2.40135
16.2	2.3745	2.40458
16.21	2.39269	2.40738
16.22	2.38425	2.40581
16.23	2.3855	2.3991
16.24	2.3913	2.38846
16.25	2.3885	2.39629
16.26	2.39157	2.39676
16.27	2.38373	2.40249
16.28	2.39117	2.40506
16.29	2.38778	2.40671
16.3	2.37625	2.40257
16.31	2.37967	2.40261
16.32	2.38582	2.40589
16.33	2.389	2.40873
16.34	2.39327	2.4112
16.35	2.38625	2.41757
16.36	2.3885	2.41307
16.37	2.39339	2.39941
16.38	2.38638	2.4037
16.39	2.38343	2.39537
16.4	2.39348	2.41299
16.41	2.40397	2.41225
16.42	2.38183	2.42297
16.43	2.39633	2.41155
16.44	2.41292	2.42566
16.45	2.41205	2.40632
16.46	2.40941	2.41619
16.47	2.4072	2.40152
16.48	2.39601	2.40491
16.49	2.40242	2.40311
16.5	2.38711	2.40861
16.51	2.39691	2.41366
16.52	2.40194	2.41665
16.53	2.40636	2.42486
16.54	2.39388	2.41141
16.55	2.40587	2.4181
16.56	2.38464	2.43233
16.57	2.39749	2.42136
16.58	2.38435	2.42575
16.59	2.3862	2.41886
16.6	2.37378	2.40741
16.61	2.37827	2.40825
16.62	2.37381	2.40786
16.63	2.39315	2.40273
16.64	2.37619	2.42595
16.65	2.378	2.40654
16.66	2.38691	2.41678
16.67	2.36931	2.42086
16.68	2.38625	2.41897
16.69	2.38036	2.4137
16.7	2.36969	2.41629
16.71	2.39392	2.40947
16.72	2.38922	2.41966
16.73	2.37681	2.41001
16.74	2.39782	2.39538
16.75	2.3967	2.40443
16.76	2.38853	2.41513
16.77	2.3929	2.40684
16.78	2.3955	2.40555
16.79	2.39249	2.41077
16.8	2.40355	2.4075
16.81	2.39022	2.40922
16.82	2.39274	2.41758
16.83	2.39453	2.43666
16.84	2.39436	2.43604
16.85	2.39531	2.42283
16.86	2.38241	2.42443
16.87	2.37921	2.414
16.88	2.39046	2.42592
16.89	2.40295	2.41472
16.9	2.3895	2.42883
16.91	2.38662	2.4345
16.92	2.38598	2.43781
16.93	2.39164	2.43468
16.94	2.39551	2.42666
16.95	2.38385	2.42495
16.96	2.39694	2.41496
16.97	2.40471	2.41695
16.98	2.39807	2.41635
16.99	2.40081	2.41814
17	2.39391	2.42358
17.01	2.40543	2.423
17.02	2.40279	2.43351
17.03	2.39159	2.43334
17.04	2.38912	2.43036
17.05	2.39528	2.43909
17.06	2.39114	2.43659
17.07	2.38789	2.4277
17.08	2.40603	2.41826
17.09	2.41205	2.4317
17.1	2.41543	2.42614
17.11	2.41131	2.43294
17.12	2.37802	2.43547
17.13	2.39546	2.44253
17.14	2.39493	2.42815
17.15	2.38117	2.42083
17.16	2.40926	2.41175
17.17	2.38513	2.41657
17.18	2.40015	2.42302
17.19	2.38925	2.41818
17.2	2.40011	2.41724
17.21	2.38059	2.42952
17.22	2.37874	2.43284
17.23	2.38347	2.43112
17.24	2.38986	2.41897
17.25	2.38029	2.42667
17.26	2.38147	2.4214
17.27	2.38169	2.42554
17.28	2.38483	2.43488
17.29	2.39693	2.43045
17.3	2.3961	2.43284
17.31	2.40129	2.42723
17.32	2.399	2.42126
17.33	2.38853	2.42434
17.34	2.39068	2.42556
17.35	2.39098	2.42795
17.36	2.39069	2.42943
17.37	2.40208	2.44011
17.38	2.39496	2.43483
17.39	2.38018	2.43798
17.4	2.39585	2.42149
17.41	2.39719	2.43145
17.42	2.40615	2.43298
17.43	2.39781	2.43517
17.44	2.40395	2.42266
17.45	2.40456	2.43193
17.46	2.4028	2.43245
17.47	2.39117	2.43717
17.48	2.39337	2.43548
17.49	2.38797	2.43842
17.5	2.38961	2.43127
17.51	2.38276	2.42646
17.52	2.40088	2.42997
17.53	2.38821	2.42766
17.54	2.39502	2.4446
17.55	2.38847	2.44487
17.56	2.40685	2.44277
17.57	2.40823	2.44372
17.58	2.40523	2.42759
17.59	2.39486	2.43497
17.6	2.40214	2.43008
17.61	2.39433	2.42123
17.62	2.39713	2.40691
17.63	2.40702	2.38999
17.64	2.40807	2.40037
17.65	2.40788	2.40356
17.66	2.39387	2.39902
17.67	2.41624	2.38825
17.68	2.41948	2.39177
17.69	2.39996	2.39516
17.7	2.38319	2.39103
17.71	2.40104	2.3936
17.72	2.40381	2.39637
17.73	2.39755	2.39855
17.74	2.40218	2.39717
17.75	2.38297	2.41344
17.76	2.40472	2.39689
17.77	2.40178	2.4049
17.78	2.39197	2.40236
17.79	2.39022	2.39896
17.8	2.39735	2.40495
17.81	2.39678	2.39419
17.82	2.39951	2.41157
17.83	2.3813	2.41676
17.84	2.39651	2.40712
17.85	2.39171	2.41396
17.86	2.39532	2.42743
17.87	2.3982	2.42491
17.88	2.39711	2.41045
17.89	2.39032	2.40647
17.9	2.37892	2.4036
17.91	2.37687	2.39977
17.92	2.38742	2.41073
17.93	2.39148	2.39705
17.94	2.40221	2.41681
17.95	2.38266	2.41666
17.96	2.38219	2.41289
17.97	2.37255	2.40974
17.98	2.37931	2.41205
17.99	2.3985	2.40367
18	2.40501	2.40903
18.01	2.39135	2.40422
18.02	2.41508	2.39993
18.03	2.40449	2.41905
18.04	2.4025	2.41782
18.05	2.39419	2.41577
18.06	2.39222	2.4069
18.07	2.3913	2.42028
18.08	2.39466	2.43386
18.09	2.39044	2.41071
18.1	2.39235	2.39429
18.11	2.37721	2.40067
18.12	2.37197	2.4083
18.13	2.38206	2.39948
18.14	2.39216	2.40971
18.15	2.40166	2.4061
18.16	2.39729	2.40517
18.17	2.39708	2.40972
18.18	2.39721	2.4056
18.19	2.39657	2.41747
18.2	2.40489	2.42162
18.21	2.39009	2.41365
18.22	2.39499	2.41235
18.23	2.39763	2.41466
18.24	2.38807	2.42727
18.25	2.38836	2.42265
18.26	2.37804	2.40646
18.27	2.37863	2.40854
18.28	2.37532	2.42227
18.29	2.37756	2.41862
18.3	2.37203	2.40727
18.31	2.38858	2.41098
18.32	2.3733	2.40994
18.33	2.38516	2.40236
18.34	2.39045	2.39382
18.35	2.39062	2.41008
18.36	2.3931	2.41203
18.37	2.40226	2.40988
18.38	2.39422	2.40164
18.39	2.39205	2.40203
18.4	2.4029	2.4124
18.41	2.40235	2.41149
18.42	2.41071	2.41478
18.43	2.40457	2.40778
18.44	2.37526	2.40086
18.45	2.39219	2.4024
18.46	2.3928	2.40419
18.47	2.38986	2.40243
18.48	2.4076	2.41378
18.49	2.40081	2.41781
18.5	2.40383	2.42404
18.51	2.40354	2.41334
18.52	2.40938	2.40736
18.53	2.38547	2.39529
18.54	2.38275	2.40825
18.55	2.39389	2.41537
18.56	2.38243	2.40382
18.57	2.38536	2.40367
18.58	2.38582	2.4171
18.59	2.37975	2.41033
18.6	2.39009	2.4295
18.61	2.39657	2.41163
18.62	2.39245	2.41542
18.63	2.40206	2.41215
18.64	2.38911	2.41018
18.65	2.39172	2.41348
18.66	2.37415	2.41631
18.67	2.39617	2.41954
18.68	2.38286	2.41103
18.69	2.39622	2.42791
18.7	2.39068	2.41962
18.71	2.392	2.42575
18.72	2.39626	2.43101
18.73	2.3926	2.43214
18.74	2.39684	2.42597
18.75	2.38575	2.4197
18.76	2.38813	2.41621
18.77	2.37839	2.41873
18.78	2.39181	2.41473
18.79	2.40047	2.41542
18.8	2.39	2.41372
18.81	2.40339	2.41545
18.82	2.41609	2.41355
18.83	2.39185	2.40969
18.84	2.39609	2.41373
18.85	2.40144	2.40629
18.86	2.40234	2.40999
18.87	2.39297	2.41271
18.88	2.39557	2.41211
18.89	2.39296	2.40995
18.9	2.3898	2.40449
18.91	2.3899	2.42441
18.92	2.38422	2.41214
18.93	2.3989	2.41914
18.94	2.3917	2.41216
18.95	2.38988	2.41109
18.96	2.38909	2.41007
18.97	2.37907	2.41678
18.98	2.39474	2.41539
18.99	2.39263	2.41827
19	2.38921	2.41797
19.01	2.38531	2.4103
19.02	2.38547	2.42929
19.03	2.39649	2.42927
19.04	2.40309	2.41086
19.05	2.40042	2.41705
19.06	2.38998	2.42781
19.07	2.38946	2.43616
19.08	2.38697	2.42137
19.09	2.37907	2.42037
19.1	2.40055	2.42013
19.11	2.38248	2.42049
19.12	2.39156	2.41301
19.13	2.4013	2.4214
19.14	2.39335	2.41349
19.15	2.3981	2.40299
19.16	2.40519	2.4232
19.17	2.40067	2.4242
19.18	2.39048	2.42196
19.19	2.39288	2.41956
19.2	2.40064	2.40738
19.21	2.40107	2.41301
19.22	2.39173	2.4226
19.23	2.40335	2.42829
19.24	2.3915	2.42243
19.25	2.4001	2.42351
19.26	2.39243	2.42344
19.27	2.39257	2.42304
19.28	2.38786	2.40771
19.29	2.39102	2.41071
19.3	2.39982	2.41807
19.31	2.398	2.41068
19.32	2.39464	2.40759
19.33	2.39541	2.39892
19.34	2.39134	2.39914
19.35	2.40127	2.39798
19.36	2.39224	2.40609
19.37	2.39051	2.40216
19.38	2.37277	2.40395
19.39	2.38439	2.40636
19.4	2.38797	2.39086
19.41	2.4033	2.38914
19.42	2.40849	2.39949
19.43	2.41017	2.39683
19.44	2.41339	2.39573
19.45	2.39969	2.39413
19.46	2.40561	2.4095
19.47	2.39717	2.4145
19.48	2.38542	2.39963
19.49	2.40197	2.41255
19.5	2.40272	2.41053
19.51	2.39329	2.41459
19.52	2.39635	2.40409
19.53	2.40527	2.42041
19.54	2.40449	2.39641
19.55	2.41311	2.40258
19.56	2.40374	2.38895
19.57	2.40299	2.3883
19.58	2.40802	2.38696
19.59	2.40721	2.39935
19.6	2.40341	2.39437
19.61	2.40129	2.40061
19.62	2.39421	2.39604
19.63	2.38905	2.40781
19.64	2.39219	2.39651
19.65	2.39046	2.40399
19.66	2.39395	2.41177
19.67	2.39868	2.40813
19.68	2.40409	2.39839
19.69	2.39468	2.39723
19.7	2.39538	2.39735
19.71	2.39408	2.38818
19.72	2.39467	2.39365
19.73	2.4073	2.39311
19.74	2.39625	2.39487
19.75	2.39034	2.38507
19.76	2.40087	2.40042
19.77	2.39742	2.39424
19.78	2.39033	2.41178
19.79	2.3973	2.40511
19.8	2.39263	2.39428
19.81	2.38981	2.3945
19.82	2.38109	2.38556
19.83	2.39055	2.39144
19.84	2.37777	2.38499
19.85	2.38811	2.39082
19.86	2.3887	2.39086
19.87	2.40248	2.39288
19.88	2.39543	2.39556
19.89	2.39743	2.3953
19.9	2.38485	2.39749
19.91	2.39776	2.39189
19.92	2.41409	2.39445
19.93	2.39492	2.3982
19.94	2.39441	2.39272
19.95	2.38112	2.39514
19.96	2.38343	2.40137
19.97	2.39048	2.39404
19.98	2.3895	2.40688
[truncated: 18,002 more rows]
