# Supplementary material for: Bioinformatics design of a peptide vaccine containing sarcoma antigen NY-SAR-35 epitopes against breast cancer and evaluation of its immunological function in BALB/c mouse model
Source: PLoS One. 2024 Jun 26;19(6):e0306117. doi: 10.1371/journal.pone.0306117 (PMC11207152; doi:10.1371/journal.pone.0306117)
Supplement: S3 File — (XLSX) [file pone.0306117.s003.xlsx]

## Sheet: Humam MHC I
	Free Human MHC I	Human MHC I-Vaccine			Free Human MHC I	Human MHC I-Vaccine
1	0.2421	0.2247		Average	0.150787	0.124999
2	0.1656	0.1488		Stdev	0.0589689	0.0540848
3	0.125	0.1264
4	0.0897	0.083
5	0.0949	0.1046
6	0.0814	0.0706
7	0.1185	0.1146
8	0.0906	0.0645
9	0.1976	0.068
10	0.0815	0.0685
11	0.082	0.0889
12	0.1079	0.1123
13	0.1067	0.1127
14	0.2427	0.3092
15	0.1993	0.2092
16	0.2508	0.2784
17	0.2832	0.5921
18	0.249	0.1999
19	0.3188	0.2201
20	0.1617	0.1146
21	0.1138	0.0933
22	0.1954	0.0734
23	0.1363	0.106
24	0.1063	0.0602
25	0.1154	0.0595
26	0.091	0.0506
27	0.1769	0.062
28	0.1108	0.0901
29	0.1171	0.0914
30	0.1019	0.1062
31	0.1072	0.1158
32	0.1558	0.0819
33	0.0895	0.0601
34	0.0952	0.0818
35	0.1093	0.1056
36	0.1159	0.0705
37	0.1233	0.0991
38	0.1064	0.0976
39	0.1678	0.1501
40	0.1438	0.1234
41	0.1663	0.1791
42	0.1484	0.1809
43	0.2006	0.1937
44	0.2048	0.1842
45	0.1443	0.0937
46	0.1395	0.1295
47	0.1086	0.0805
48	0.1553	0.1347
49	0.1418	0.0907
50	0.1919	0.118
51	0.2331	0.0982
52	0.1336	0.0981
53	0.1995	0.1426
54	0.2303	0.1854
55	0.173	0.1432
56	0.2193	0.1196
57	0.2506	0.141
58	0.3057	0.2025
59	0.2323	0.1073
60	0.1439	0.0928
61	0.1868	0.1278
62	0.1702	0.0947
63	0.1856	0.0986
64	0.1308	0.0854
65	0.2179	0.1771
66	0.2173	0.1091
67	0.1964	0.0853
68	0.2081	0.1192
69	0.2021	0.0962
70	0.352	0.0896
71	0.3001	0.1045
72	0.276	0.177
73	0.1756	0.1163
74	0.1208	0.0996
75	0.3196	0.1357
76	0.1984	0.1333
77	0.1593	0.1217
78	0.1048	0.0905
79	0.1174	0.1077
80	0.143	0.1444
81	0.1113	0.1179
82	0.1368	0.1066
83	0.1129	0.1426
84	0.1159	0.2228
85	0.1424	0.1337
86	0.1505	0.1638
87	0.1401	0.1292
88	0.1695	0.151
89	0.2006	0.1662
90	0.1734	0.154
91	0.1424	0.1382
92	0.1398	0.1477
93	0.1507	0.0838
94	0.0855	0.0747
95	0.076	0.1018
96	0.1054	0.0594
97	0.1131	0.0531
98	0.1114	0.0731
99	0.1102	0.0851
100	0.0726	0.0619
101	0.0803	0.068
102	0.1105	0.0995
103	0.1122	0.1009
104	0.1359	0.1227
105	0.1784	0.1678
106	0.1903	0.195
107	0.1457	0.1737
108	0.2719	0.2188
109	0.1255	0.1111
110	0.1506	0.1325
111	0.1873	0.2168
112	0.0962	0.0814
113	0.0929	0.0801
114	0.0804	0.0645
115	0.1078	0.0905
116	0.0755	0.0671
117	0.073	0.0658
118	0.0839	0.069
119	0.1442	0.1063
120	0.0962	0.0942
121	0.1664	0.1577
122	0.1389	0.1358
123	0.0827	0.0921
124	0.0841	0.0828
125	0.0918	0.0856
126	0.1034	0.0907
127	0.1597	0.1525
128	0.1943	0.1882
129	0.1757	0.1293
130	0.1289	0.1097
131	0.2611	0.2163
132	0.1487	0.1192
133	0.1148	0.0999
134	0.1392	0.1298
135	0.1257	0.1268
136	0.1623	0.2024
137	0.1447	0.1523
138	0.2226	0.2375
139	0.1169	0.1237
140	0.1038	0.1026
141	0.1744	0.1617
142	0.1328	0.1355
143	0.1025	0.1055
144	0.1382	0.1213
145	0.1953	0.1821
146	0.1952	0.1802
147	0.111	0.0977
148	0.1618	0.1589
149	0.1705	0.1371
150	0.168	0.124
151	0.2206	0.1529
152	0.1383	0.109
153	0.1282	0.1009
154	0.1814	0.1725
155	0.2166	0.1405
156	0.1283	0.1219
157	0.1699	0.1194
158	0.1462	0.1306
159	0.1236	0.1454
160	0.1089	0.1313
161	0.1686	0.1675
162	0.132	0.1463
163	0.1344	0.1078
164	0.0895	0.0682
165	0.115	0.1029
166	0.1781	0.1571
167	0.1765	0.1915
168	0.1181	0.0807
169	0.1781	0.2228
170	0.1959	0.2388
171	0.1527	0.0804
172	0.1666	0.0998
173	0.2463	0.1512
174	0.2724	0.1225
175	0.263	0.0945
176	0.2304	0.1876
177	0.2282	0.2217
178	0.2111	0.1267
179	0.168	0.0917
180	0.1413	0.134
181	0.2819	0.0794
182	0.1295	0.0972
183	0.1338	0.1021
184	0.099	0.0783
185	0.0883	0.0721
186	0.1411	0.0853
187	0.0906	0.0832
188	0.0772	0.0893
189	0.1036	0.0996
190	0.1055	0.0809
191	0.1103	0.1109
192	0.2092	0.1509
193	0.1589	0.1519
194	0.233	0.1806
195	0.1928	0.1807
196	0.2319	0.2497
197	0.2627	0.2555
198	0.1817	0.1718
199	0.121	0.1218
200	0.1249	0.1213
201	0.1151	0.105
202	0.0892	0.0825
203	0.0657	0.0641
204	0.07	0.0619
205	0.0639	0.0579
206	0.077	0.078
207	0.0746	0.0578
208	0.0704	0.0589
209	0.0835	0.0668
210	0.093	0.0802
211	0.1002	0.091
212	0.1854	0.1786
213	0.0974	0.0923
214	0.1219	0.1135
215	0.0972	0.1026
216	0.135	0.1364
217	0.1042	0.0969
218	0.1596	0.1516
219	0.2208	0.2059
220	0.2599	0.2084
221	0.3325	0.1842
222	0.3137	0.2365
223	0.3004	0.1807
224	0.2099	0.1492
225	0.3392	0.1669
226	0.3956	0.2579
227	0.2335	0.1715
228	0.1727	0.1262
229	0.1868	0.167
230	0.16	0.1586
231	0.1371	0.1285
232	0.1926	0.1692
233	0.0912	0.0804
234	0.0811	0.0582
235	0.0796	0.0664
236	0.0931	0.0726
237	0.1157	0.0783
238	0.2054	0.1173
239	0.1013	0.0735
240	0.0827	0.0651
241	0.0791	0.0696
242	0.0635	0.0517
243	0.0841	0.0813
244	0.0891	0.0727
245	0.0822	0.0762
246	0.0968	0.0889
247	0.1267	0.0998
248	0.147	0.1347
249	0.1356	0.1303
250	0.1556	0.1517
251	0.2131	0.1852
252	0.1723	0.2005
253	0.1836	0.209
254	0.1402	0.1465
255	0.198	0.2125
256	0.2654	0.2511
257	0.1277	0.1302
258	0.1217	0.1259
259	0.0869	0.0857
260	0.135	0.1808
261	0.1039	0.0954
262	0.1836	0.1752
263	0.0992	0.0839
264	0.1953	0.1613
265	0.1414	0.11
266	0.1639	0.128
267	0.2078	0.1809
268	0.2361	0.2237
269	0.1485	0.1388
270	0.1497	0.1316
271	0.1335	0.1394
272	0.1458	0.1302
273	0.2147	0.203
274	0.1251	0.1307
275	0.3023	0.2702
276	0.3104	0.3052
277	0.1698	0.1758
278	0.1283	0.1252
279	0.1519	0.1193
280	0.1121	0.112
281	0.0837	0.0801
282	0.1738	0.1786
283	0.0969	0.0862
284	0.1025	0.0729
285	0.1122	0.0952
286	0.0695	0.0559
287	0.0814	0.0741
288	0.1327	0.0962
289	0.1577	0.1704
290	0.1068	0.1124
291	0.2222	0.1139
292	0.2446	0.1564
293	0.2564	0.1521
294	0.2214	0.133
295	0.2478	0.1654
296	0.1531	0.1245
297	0.0974	0.0779
298	0.1353	0.1183
299	0.1081	0.0782
300	0.0973	0.0732
301	0.0816	0.0582
302	0.0807	0.0697
303	0.1011	0.085
304	0.0795	0.0707
305	0.0762	0.0706
306	0.0752	0.0663
307	0.0813	0.0789
308	0.089	0.0798
309	0.1006	0.0799
310	0.1432	0.1258
311	0.1018	0.0836
312	0.1646	0.133
313	0.119	0.0916
314	0.1499	0.107
315	0.1348	0.0972
316	0.1414	0.1052
317	0.1446	0.1095
318	0.1551	0.1111
319	0.1564	0.1153
320	0.2177	0.1785
321	0.185	0.1531
322	0.1424	0.097
323	0.229	0.204
324	0.2217	0.1972
325	0.1575	0.1135
326	0.1874	0.1611
327	0.1331	0.1158
328	0.1103	0.1033
329	0.1158	0.0944
330	0.1073	0.0969
331	0.1052	0.0771
332	0.1078	0.0633
333	0.0959	0.0799
334	0.2018	0.1852
335	0.1337	0.1277
336	0.1072	0.0673
337	0.0939	0.0758
338	0.0818	0.0665
339	0.0876	0.0709
340	0.1095	0.1034
341	0.0992	0.0728
342	0.1208	0.1009
343	0.1281	0.1013
344	0.1133	0.0768
345	0.1555	0.1323
346	0.1072	0.0886
347	0.1571	0.1254
348	0.1369	0.1087
349	0.153	0.1184
350	0.2169	0.1834
351	0.2402	0.2087
352	0.1518	0.1241
353	0.1899	0.1515
354	0.1152	0.0863
355	0.1075	0.0758
356	0.0985	0.069
357	0.1471	0.1385
358	0.1062	0.09
359	0.1207	0.0948
360	0.0894	0.0779
361	0.122	0.1205
362	0.1058	0.098
363	0.1265	0.1164
364	0.1715	0.1514
365	0.2145	0.1906
366	0.1467	0.1127
367	0.179	0.1454
368	0.1564	0.1295
369	0.1327	0.109
370	0.1656	0.1506
371	0.1094	0.0827
372	0.2071	0.1181
373	0.2361	0.2438
374	0.1626	0.0892
375	0.1187	0.153

## Sheet: Humam MHC II
	Free Human MHC II	Human MHC II-Vaccine			Free Human MHC II	Human MHC II-Vaccine
1	0.229	0.2124		Average	0.119291	0.13524
2	0.2609	0.2427		Stdev	0.0484689	0.0667066
3	0.1368	0.1436
4	0.104	0.0941
5	0.0748	0.1165
6	0.11	0.0909
7	0.0625	0.0618
8	0.0538	0.0553
9	0.0811	0.0888
10	0.0567	0.0599
11	0.1167	0.0839
12	0.0725	0.0721
13	0.088	0.0936
14	0.1021	0.1046
15	0.1334	0.1029
16	0.1522	0.1668
17	0.112	0.1171
18	0.0891	0.0744
19	0.1227	0.1058
20	0.0997	0.0754
21	0.0757	0.1086
22	0.06	0.0672
23	0.0918	0.0847
24	0.0916	0.0778
25	0.2015	0.1143
26	0.0981	0.0732
27	0.0773	0.0777
28	0.0685	0.0637
29	0.0656	0.0786
30	0.0614	0.0973
31	0.0769	0.0718
32	0.1236	0.097
33	0.17	0.1826
34	0.3914	0.1992
35	0.2429	0.252
36	0.2626	0.2704
37	0.3194	0.2235
38	0.1837	0.2029
39	0.1144	0.1343
40	0.1041	0.0984
41	0.0992	0.0937
42	0.1167	0.0736
43	0.0941	0.1175
44	0.1472	0.2148
45	0.1263	0.2068
46	0.0898	0.1711
47	0.1147	0.216
48	0.2186	0.3082
49	0.1892	0.3097
50	0.0936	0.2329
51	0.1012	0.4465
52	0.0757	0.2964
53	0.1668	0.517
54	0.0745	0.4195
55	0.1352	0.4917
56	0.0762	0.3955
57	0.0849	0.3486
58	0.1162	0.3481
59	0.106	0.3618
60	0.1061	0.2666
61	0.155	0.1505
62	0.1056	0.2175
63	0.0963	0.1625
64	0.0825	0.0925
65	0.1181	0.1064
66	0.0963	0.124
67	0.0797	0.1704
68	0.0847	0.1074
69	0.1584	0.1804
70	0.1397	0.1819
71	0.112	0.1394
72	0.0924	0.1038
73	0.1663	0.2051
74	0.1053	0.1963
75	0.1121	0.1059
76	0.1475	0.1498
77	0.1302	0.1524
78	0.143	0.1023
79	0.1247	0.0969
80	0.0919	0.0846
81	0.1091	0.1038
82	0.0932	0.095
83	0.0859	0.0896
84	0.0919	0.1004
85	0.0758	0.0874
86	0.1256	0.146
87	0.0781	0.0911
88	0.0995	0.0999
89	0.1035	0.1101
90	0.0913	0.1129
91	0.0791	0.0889
92	0.112	0.1065
93	0.1058	0.1079
94	0.1167	0.1263
95	0.127	0.147
96	0.1716	0.1831
97	0.1328	0.1524
98	0.2163	0.2101
99	0.1732	0.1793
100	0.1124	0.1156
101	0.0831	0.0866
102	0.0777	0.0782
103	0.0741	0.08
104	0.0696	0.0735
105	0.0589	0.0654
106	0.1019	0.0834
107	0.0639	0.0745
108	0.0681	0.0797
109	0.1463	0.1584
110	0.0614	0.0697
111	0.068	0.0722
112	0.067	0.0693
113	0.0623	0.0655
114	0.0807	0.1119
115	0.087	0.109
116	0.1067	0.1161
117	0.0987	0.0923
118	0.089	0.1018
119	0.0815	0.085
120	0.1002	0.1178
121	0.1081	0.1204
122	0.1353	0.1363
123	0.1075	0.1302
124	0.1853	0.1989
125	0.105	0.1225
126	0.1045	0.1339
127	0.1354	0.1503
128	0.1481	0.1751
129	0.0973	0.0995
130	0.0893	0.0977
131	0.0869	0.0901
132	0.105	0.1038
133	0.063	0.0747
134	0.0847	0.0956
135	0.0683	0.099
136	0.0683	0.1287
137	0.0637	0.0804
138	0.0734	0.0888
139	0.1785	0.0991
140	0.0964	0.104
141	0.0736	0.09
142	0.0744	0.0772
143	0.062	0.0651
144	0.1164	0.1566
145	0.0723	0.087
146	0.0621	0.0707
147	0.0839	0.0928
148	0.0644	0.0653
149	0.0782	0.0799
150	0.0847	0.0863
151	0.08	0.0904
152	0.1397	0.1506
153	0.0979	0.1179
154	0.118	0.1382
155	0.1366	0.1618
156	0.1913	0.2133
157	0.1248	0.1408
158	0.1	0.1231
159	0.0818	0.0979
160	0.0902	0.1108
161	0.0652	0.0764
162	0.1284	0.1301
163	0.0742	0.1079
164	0.1261	0.137
165	0.08	0.0872
166	0.1045	0.1385
167	0.1193	0.1222
168	0.1561	0.1542
169	0.2171	0.201
170	0.1939	0.1941
171	0.1152	0.1311
172	0.1328	0.1433
173	0.1278	0.1415
174	0.1119	0.1241
175	0.0926	0.1124
176	0.095	0.1121
177	0.1252	0.1466
178	0.1482	0.1702
179	0.2412	0.2864
180	0.3309	0.2454
181	0.1533	0.127
182	0.1303	0.1062
183	0.0863	0.0852
184	0.0665	0.0826
185	0.0778	0.088
186	0.0586	0.0698
187	0.0565	0.1035
188	0.0553	0.0664
189	0.0514	0.079
190	0.0913	0.0743
191	0.0631	0.0712
192	0.0918	0.0922
193	0.1077	0.1029
194	0.1359	0.2267
195	0.1878	0.2027
196	0.1518	0.1901
197	0.1544	0.179
198	0.1993	0.1966
199	0.2151	0.282
200	0.1177	0.1029
201	0.1105	0.1603
202	0.0834	0.1034
203	0.1275	0.08
204	0.0537	0.079
205	0.1145	0.0769
206	0.0623	0.0775
207	0.0695	0.0698
208	0.0733	0.0692
209	0.0736	0.0699
210	0.1614	0.1172
211	0.1384	0.1571
212	0.125	0.1057
213	0.0766	0.0829
214	0.07	0.0889
215	0.1408	0.0993
216	0.0694	0.0788
217	0.1015	0.1268
218	0.0866	0.1116
219	0.1318	0.1656
220	0.1105	0.1484
221	0.0896	0.1021
222	0.1212	0.126
223	0.0691	0.081
224	0.1089	0.1571
225	0.0906	0.1076
226	0.1096	0.1717
227	0.1008	0.1383
228	0.1755	0.2062
229	0.1536	0.177
230	0.0877	0.1072
231	0.1888	0.2318
232	0.1055	0.133
233	0.0884	0.1348
234	0.0894	0.1026
235	0.1804	0.1822
236	0.1051	0.1409
237	0.0726	0.1579
238	0.0931	0.1151
239	0.1019	0.1332
240	0.1265	0.1418
241	0.2214	0.2222
242	0.1504	0.1356
243	0.0926	0.1289
244	0.0908	0.1156
245	0.1714	0.1367
246	0.1182	0.1586
247	0.0749	0.0854
248	0.1006	0.1118
249	0.101	0.0919
250	0.079	0.0841
251	0.0939	0.098
252	0.1539	0.1329
253	0.1153	0.0977
254	0.0671	0.0809
255	0.0724	0.0773
256	0.1572	0.1883
257	0.1298	0.1556
258	0.0725	0.0749
259	0.103	0.106
260	0.0866	0.0848
261	0.1171	0.0926
262	0.0864	0.0839
263	0.1407	0.1388
264	0.1224	0.0939
265	0.0928	0.0952
266	0.1091	0.1083
267	0.1483	0.116
268	0.1799	0.1418
269	0.1301	0.1028
270	0.2263	0.1641
271	0.1218	0.0852
272	0.1794	0.1061
273	0.091	0.0752
274	0.1809	0.178
275	0.0982	0.0822
276	0.1068	0.1074
277	0.0978	0.1146
278	0.095	0.1212
279	0.1054	0.1197
280	0.1328	0.1504
281	0.191	0.2607
282	0.1939	0.2057
283	0.1728	0.2102
284	0.1863	0.2264
285	0.2389	0.2618
286	0.2207	0.2568
287	0.1835	0.2598
288	0.1723	0.206
289	0.151	0.167
290	0.1358	0.1518
291	0.1207	0.135
292	0.0869	0.1043
293	0.0666	0.0741
294	0.0768	0.0815
295	0.065	0.0665
296	0.0826	0.0901
297	0.0714	0.0678
298	0.0667	0.0637
299	0.0774	0.0738
300	0.0962	0.0882
301	0.0887	0.0806
302	0.1193	0.1103
303	0.1007	0.0942
304	0.1653	0.1548
305	0.1034	0.0997
306	0.1565	0.1879
307	0.1	0.1143
308	0.1317	0.131
309	0.1591	0.1677
310	0.2245	0.1858
311	0.186	0.1674
312	0.225	0.2219
313	0.1811	0.1865
314	0.1517	0.1597
315	0.2394	0.2307
316	0.1619	0.1699
317	0.1401	0.1503
318	0.1532	0.1605
319	0.148	0.1487
320	0.1476	0.1415
321	0.1382	0.1306
322	0.1161	0.1169
323	0.1143	0.1091
324	0.1363	0.1323
325	0.1101	0.1242
326	0.085	0.0846
327	0.0723	0.0631
328	0.1047	0.0924
329	0.0702	0.0659
330	0.0736	0.0796
331	0.0687	0.0675
332	0.0853	0.0862
333	0.0893	0.0725
334	0.102	0.1103
335	0.1032	0.1089
336	0.1291	0.1349
337	0.1054	0.1258
338	0.1588	0.1927
339	0.1195	0.1563
340	0.1512	0.1906
341	0.1362	0.1585
342	0.2605	0.2701
343	0.1913	0.2042
344	0.1807	0.1877
345	0.162	0.163
346	0.142	0.1479
347	0.1082	0.1248
348	0.1117	0.1108
349	0.0791	0.0833
350	0.1227	0.1181
351	0.1052	0.1056
352	0.1568	0.156
353	0.1034	0.0916
354	0.1462	0.1297
355	0.1672	0.1429
356	0.1865	0.1727
357	0.2179	0.2065
358	0.178	0.1664
359	0.1487	0.1391
360	0.1338	0.1332
361	0.1238	0.114
362	0.1033	0.1124
363	0.1466	0.147
364	0.1102	0.1203
365	0.1974	0.2074
366	0.1822	0.1833

## Sheet: Mouse MHC I
	Free Mouse MHC I	Mouse MHC I-Vaccine			Free Mouse MHC I	Mouse MHC I-Vaccine
1	0.2749	0.4792		Average	0.293033	0.349619
2	0.2221	0.3748		Stdev	0.116567	0.135675
3	0.167	0.3696
4	0.1557	0.2265
5	0.1114	0.1655
6	0.1841	0.2501
7	0.1254	0.2122
8	0.2428	0.2899
9	0.1843	0.2291
10	0.2334	0.2883
11	0.2476	0.3053
12	0.2965	0.3854
13	0.3274	0.4355
14	0.379	0.5069
15	0.4165	0.5799
16	0.4402	0.5973
17	0.5311	0.6114
18	0.3173	0.5029
19	0.3397	0.4459
20	0.2769	0.3802
21	0.2834	0.4646
22	0.2379	0.2568
23	0.2472	0.2952
24	0.1985	0.2313
25	0.204	0.2389
26	0.1736	0.2104
27	0.2282	0.2635
28	0.1714	0.2528
29	0.2	0.3108
30	0.2225	0.3648
31	0.2442	0.3225
32	0.2558	0.3129
33	0.1823	0.2113
34	0.1894	0.2058
35	0.2909	0.282
36	0.2019	0.2427
37	0.2568	0.3199
38	0.2455	0.3241
39	0.3032	0.413
40	0.2754	0.3901
41	0.3159	0.4658
42	0.242	0.3614
43	0.2253	0.3048
44	0.2056	0.2748
45	0.1745	0.196
46	0.2548	0.2818
47	0.2215	0.2498
48	0.2966	0.344
49	0.2493	0.2793
50	0.2844	0.3104
51	0.2383	0.2555
52	0.2479	0.2107
53	0.2811	0.2914
54	0.2396	0.269
55	0.2026	0.2083
56	0.2033	0.2283
57	0.2152	0.2606
58	0.2727	0.3062
59	0.1807	0.174
60	0.1649	0.2019
61	0.1821	0.2612
62	0.1643	0.2268
63	0.1246	0.1779
64	0.1463	0.2152
65	0.211	0.2775
66	0.1538	0.2166
67	0.1377	0.2027
68	0.2024	0.2656
69	0.3583	0.2476
70	0.2587	0.2225
71	0.2497	0.2669
72	0.3028	0.313
73	0.2575	0.4058
74	0.2241	0.2603
75	0.2718	0.3306
76	0.3057	0.338
77	0.2754	0.289
78	0.2863	0.3419
79	0.3571	0.4035
80	0.3447	0.3644
81	0.3385	0.3636
82	0.3593	0.4196
83	0.4493	0.5086
84	0.3859	0.3964
85	0.3667	0.4137
86	0.4656	0.5207
87	0.4532	0.4825
88	0.514	0.5033
89	0.4937	0.5975
90	0.4468	0.531
91	0.4317	0.5151
92	0.3663	0.4885
93	0.3793	0.4539
94	0.2936	0.3702
95	0.2467	0.2788
96	0.2531	0.2944
97	0.165	0.1843
98	0.1791	0.235
99	0.1192	0.1479
100	0.1072	0.1464
101	0.0986	0.1442
102	0.1627	0.2243
103	0.1488	0.2264
104	0.1744	0.2742
105	0.2159	0.3401
106	0.2336	0.3376
107	0.2194	0.2633
108	0.2755	0.3487
109	0.1616	0.208
110	0.2039	0.2578
111	0.3169	0.2625
112	0.1515	0.1831
113	0.1574	0.2044
114	0.1578	0.1832
115	0.2068	0.2449
116	0.1975	0.2201
117	0.2384	0.2887
118	0.3108	0.3635
119	0.3448	0.4251
120	0.3367	0.4003
121	0.3419	0.4462
122	0.2894	0.3409
123	0.269	0.2917
124	0.2285	0.2465
125	0.2093	0.2417
126	0.1924	0.2191
127	0.2303	0.2693
128	0.2437	0.2887
129	0.2422	0.2815
130	0.2045	0.2351
131	0.2981	0.3351
132	0.2545	0.2879
133	0.2294	0.316
134	0.2599	0.2967
135	0.2767	0.3058
136	0.2976	0.3399
137	0.3292	0.3472
138	0.3614	0.3728
139	0.3329	0.3324
140	0.2915	0.2966
141	0.3379	0.3391
142	0.3616	0.3592
143	0.2741	0.2859
144	0.3045	0.2977
145	0.3873	0.4048
146	0.3397	0.3763
147	0.2477	0.2749
148	0.3033	0.3375
149	0.3589	0.4041
150	0.3134	0.3273
151	0.2833	0.2812
152	0.2438	0.2344
153	0.2134	0.2134
154	0.2861	0.2585
155	0.3701	0.2594
156	0.1601	0.1524
157	0.2754	0.2377
158	0.1607	0.1962
159	0.0992	0.1732
160	0.1219	0.1265
161	0.1826	0.1945
162	0.1362	0.1514
163	0.1195	0.1575
164	0.0688	0.0975
165	0.1037	0.1302
166	0.131	0.1732
167	0.0857	0.1357
168	0.1179	0.1626
169	0.1883	0.2443
170	0.1822	0.2218
171	0.1413	0.1703
172	0.1811	0.229
173	0.203	0.2454
174	0.2046	0.2332
175	0.1995	0.2368
176	0.2394	0.2861
177	0.259	0.3481
178	0.2666	0.2817
179	0.3197	0.3025
180	0.3389	0.3551
181	0.2877	0.3479
182	0.2646	0.3194
183	0.2418	0.3192
184	0.234	0.302
185	0.1928	0.2432
186	0.2979	0.3579
187	0.2315	0.2791
188	0.301	0.3377
189	0.3055	0.3436
190	0.3759	0.4068
191	0.4683	0.4984
192	0.5559	0.582
193	0.577	0.6219
194	0.6264	0.684
195	0.6489	0.7071
196	0.7142	0.765
197	0.6371	0.7119
198	0.5897	0.6584
199	0.4976	0.5505
200	0.4741	0.5154
201	0.3824	0.425
202	0.4022	0.4361
203	0.2597	0.2887
204	0.314	0.3447
205	0.2038	0.2284
206	0.2549	0.3022
207	0.2084	0.2817
208	0.1715	0.2111
209	0.189	0.2556
210	0.2013	0.2285
211	0.2243	0.2466
212	0.2779	0.3086
213	0.2258	0.2541
214	0.2822	0.3411
215	0.263	0.3037
216	0.3373	0.3996
217	0.3237	0.4013
218	0.392	0.5161
219	0.4587	0.5888
220	0.5157	0.67
221	0.487	0.7185
222	0.5658	0.7711
223	0.4906	0.663
224	0.4551	0.5853
225	0.4817	0.5902
226	0.5552	0.7364
227	0.5202	0.6527
228	0.4269	0.5108
229	0.4908	0.5534
230	0.399	0.459
231	0.3936	0.4509
232	0.4769	0.4982
233	0.3041	0.3501
234	0.4548	0.4632
235	0.3254	0.4243
236	0.3142	0.4208
237	0.3555	0.4458
238	0.3865	0.4786
239	0.2494	0.3774
240	0.2295	0.3279
241	0.2151	0.281
242	0.2895	0.3412
243	0.274	0.3025
244	0.3655	0.405
245	0.3195	0.3604
246	0.3933	0.4481
247	0.4204	0.4841
248	0.5041	0.5834
249	0.4644	0.5401
250	0.5092	0.6051
251	0.548	0.6148
252	0.5013	0.5886
253	0.5099	0.6148
254	0.4311	0.4989
255	0.4247	0.5119
256	0.4253	0.5653
257	0.3975	0.5
258	0.3248	0.4201
259	0.2571	0.3212
260	0.3209	0.4182
261	0.2335	0.2872
262	0.2987	0.3687
263	0.2201	0.2628
264	0.2995	0.3495
265	0.2723	0.3397
266	0.2904	0.3636
267	0.3917	0.4993
268	0.4184	0.5309
269	0.3444	0.4486
270	0.2749	0.3566
271	0.2988	0.4068
272	0.2651	0.3337
273	0.3585	0.4673
274	0.4203	0.4256

## Sheet: Mouse MHC II
	Free Mouse MHC II	Mouse MHC II-Vaccine			Free Mouse MHC II	Mouse MHC II-Vaccine
1	0.5301	0.3232		Average	0.123991	0.116298
2	0.3725	0.2736		Stdev	0.059745	0.0570819
3	0.1594	0.1353
4	0.1326	0.1877
5	0.1074	0.1426
6	0.0884	0.0854
7	0.0597	0.0551
8	0.0591	0.0893
9	0.0598	0.0535
10	0.0477	0.0579
11	0.0479	0.0541
12	0.0498	0.0511
13	0.0613	0.0563
14	0.0694	0.0615
15	0.0961	0.0869
16	0.128	0.1041
17	0.1273	0.1203
18	0.1023	0.1086
19	0.1188	0.1102
20	0.1268	0.1122
21	0.0586	0.0559
22	0.0472	0.0608
23	0.0462	0.0588
24	0.0458	0.0653
25	0.0494	0.0785
26	0.0727	0.1085
27	0.0626	0.0674
28	0.0997	0.1044
29	0.0662	0.0652
30	0.0626	0.0583
31	0.054	0.0667
32	0.0896	0.1104
33	0.056	0.0633
34	0.0634	0.0748
35	0.0663	0.1037
36	0.1034	0.1072
37	0.1302	0.087
38	0.1441	0.1399
39	0.1626	0.1826
40	0.155	0.1565
41	0.1638	0.2193
42	0.073	0.0851
43	0.0749	0.0917
44	0.1769	0.0857
45	0.0719	0.0908
46	0.1016	0.1207
47	0.118	0.1254
48	0.1564	0.1476
49	0.1355	0.117
50	0.1145	0.1163
51	0.2169	0.193
52	0.1737	0.1791
53	0.1697	0.1379
54	0.2107	0.2106
55	0.1011	0.2338
56	0.1658	0.187
57	0.0876	0.1448
58	0.1663	0.2459
59	0.0984	0.1099
60	0.0797	0.0837
61	0.1061	0.1105
62	0.1731	0.1498
63	0.1022	0.1129
64	0.1133	0.0696
65	0.0826	0.083
66	0.0764	0.0892
67	0.09	0.1089
68	0.1132	0.1389
69	0.133	0.1604
70	0.0739	0.0774
71	0.0779	0.0895
72	0.0865	0.0888
73	0.1288	0.1253
74	0.0748	0.0968
75	0.0838	0.0821
76	0.1622	0.1665
77	0.1302	0.0893
78	0.0864	0.0861
79	0.1223	0.1208
80	0.1075	0.1286
81	0.0961	0.0929
82	0.0984	0.0898
83	0.1035	0.0873
84	0.1477	0.128
85	0.1531	0.1232
86	0.1254	0.1134
87	0.0899	0.0936
88	0.0812	0.0806
89	0.1353	0.1489
90	0.0747	0.0719
91	0.1048	0.1028
92	0.079	0.0832
93	0.0703	0.0707
94	0.0669	0.0622
95	0.0739	0.0883
96	0.0754	0.0783
97	0.0853	0.0944
98	0.1331	0.1275
99	0.1722	0.1602
100	0.2098	0.2194
101	0.1531	0.1454
102	0.1898	0.1795
103	0.1222	0.1172
104	0.0768	0.0718
105	0.0691	0.0661
106	0.0659	0.0622
107	0.063	0.0614
108	0.0557	0.0556
109	0.1142	0.1093
110	0.0625	0.0651
111	0.0874	0.0853
112	0.0773	0.0769
113	0.0614	0.0613
114	0.0708	0.067
115	0.0728	0.0697
116	0.0808	0.0772
117	0.1373	0.1282
118	0.0861	0.0887
119	0.1199	0.097
120	0.0809	0.0851
121	0.0965	0.0919
122	0.0669	0.0643
123	0.1037	0.1002
124	0.112	0.1261
125	0.1216	0.1307
126	0.1219	0.1171
127	0.1875	0.1813
128	0.1217	0.1195
129	0.1234	0.1187
130	0.1395	0.1345
131	0.1544	0.1438
132	0.1159	0.0939
133	0.1134	0.1064
134	0.2037	0.1099
135	0.1197	0.0992
136	0.0894	0.0793
137	0.0565	0.0651
138	0.0734	0.0597
139	0.0796	0.104
140	0.061	0.0682
141	0.0632	0.0623
142	0.1256	0.1478
143	0.0938	0.0926
144	0.0687	0.0651
145	0.0579	0.0576
146	0.0539	0.0594
147	0.058	0.0586
148	0.0692	0.0772
149	0.0735	0.0753
150	0.0616	0.0552
151	0.0642	0.0589
152	0.0769	0.0711
153	0.1087	0.1009
154	0.0855	0.1056
155	0.1432	0.1365
156	0.1139	0.108
157	0.1327	0.1229
158	0.1782	0.1848
159	0.1735	0.1723
160	0.1293	0.1226
161	0.1094	0.1413
162	0.0866	0.0835
163	0.0817	0.103
164	0.0647	0.0644
165	0.1106	0.1101
166	0.0928	0.0818
167	0.1313	0.1246
168	0.1112	0.1019
169	0.2196	0.2189
170	0.2377	0.1937
171	0.1786	0.1698
172	0.2515	0.2467
173	0.2021	0.1909
174	0.1245	0.1155
175	0.13	0.1191
176	0.1371	0.1299
177	0.1276	0.1254
178	0.1227	0.1357
179	0.0887	0.0841
180	0.1152	0.1063
181	0.1407	0.1261
182	0.187	0.1779
183	0.2095	0.2324
184	0.2102	0.4505
185	0.2202	0.3576
186	0.2301	0.4772
187	0.1881	0.3786
188	0.181	0.172
189	0.1417	0.1477
190	0.0827	0.0772
191	0.0689	0.0633
192	0.0612	0.0669
193	0.051	0.0493
194	0.0687	0.0546
195	0.0597	0.0545
196	0.0549	0.0513
197	0.0863	0.0969
198	0.0667	0.0555
199	0.0906	0.1108
200	0.092	0.0767
201	0.1532	0.1182
202	0.2213	0.171
203	0.1772	0.1133
204	0.2302	0.1133
205	0.2076	0.2003
206	0.2776	0.2133
207	0.1344	0.0969
208	0.1218	0.0929
209	0.1146	0.0688
210	0.0831	0.0742
211	0.0898	0.0595
212	0.074	0.0768
213	0.0692	0.0547
214	0.0669	0.0615
215	0.0654	0.0624
216	0.0683	0.0617
217	0.0771	0.073
218	0.1525	0.1449
219	0.0967	0.0852
220	0.0687	0.0634
221	0.0691	0.0967
222	0.101	0.092
223	0.0927	0.0662
224	0.1182	0.0947
225	0.1231	0.0825
226	0.1809	0.1246
227	0.1525	0.1241
228	0.1211	0.0801
229	0.1423	0.1048
230	0.0872	0.0674
231	0.142	0.1886
232	0.1009	0.0857
233	0.1539	0.1049
234	0.1118	0.0953
235	0.1865	0.1753
236	0.0938	0.1081
237	0.0829	0.0773
238	0.2061	0.2137
239	0.1232	0.0938
240	0.115	0.0801
241	0.0971	0.0917
242	0.185	0.1674
243	0.1426	0.0921
244	0.0994	0.0738
245	0.1344	0.0843
246	0.1554	0.1125
247	0.1972	0.1452
248	0.2305	0.1111
249	0.2625	0.1569
250	0.1718	0.0873
251	0.1998	0.0851
252	0.2806	0.1394
253	0.2929	0.1681
254	0.177	0.0712
255	0.2747	0.0863
256	0.2207	0.0833
257	0.2392	0.0989
258	0.2774	0.1013
259	0.2657	0.1098
260	0.184	0.0879
261	0.1279	0.0748
262	0.0801	0.0603
263	0.2042	0.0831
264	0.1693	0.0961
265	0.0768	0.0759
266	0.1186	0.0821
267	0.1541	0.1233
268	0.0996	0.0956
269	0.0995	0.1117
270	0.0776	0.087
271	0.1249	0.1529
272	0.1158	0.1577
273	0.0964	0.1572
274	0.0789	0.0918
275	0.1341	0.1345
276	0.2476	0.301
277	0.1342	0.1629
278	0.1183	0.1261
279	0.1156	0.1139
280	0.1365	0.1303
281	0.0689	0.0722
282	0.1103	0.103
283	0.0759	0.1068
284	0.0667	0.0689
285	0.0847	0.0796
286	0.1098	0.1009
287	0.1429	0.1343
288	0.1345	0.1715
289	0.2828	0.3099
290	0.2028	0.1937
291	0.2077	0.1993
292	0.2356	0.1831
293	0.2697	0.1616
294	0.2109	0.203
295	0.2912	0.2105
296	0.1609	0.1514
297	0.1785	0.1798
298	0.129	0.1262
299	0.119	0.0918
300	0.1067	0.1021
301	0.0632	0.0635
302	0.0796	0.0767
303	0.0605	0.0616
304	0.0538	0.055
305	0.0809	0.1194
306	0.0567	0.0545
307	0.0644	0.0623
308	0.0777	0.0762
309	0.0781	0.0767
310	0.1663	0.1665
311	0.0856	0.085
312	0.1745	0.1733
313	0.0913	0.0956
314	0.1758	0.1981
315	0.092	0.0868
316	0.1106	0.126
317	0.1904	0.1453
318	0.1782	0.1697
319	0.152	0.1408
320	0.2033	0.2136
321	0.1683	0.1594
322	0.1425	0.1376
323	0.1611	0.16
324	0.1619	0.165
325	0.1364	0.125
326	0.1381	0.1384
327	0.1318	0.1253
328	0.1275	0.1233
329	0.1324	0.1023
330	0.244	0.1897
331	0.1093	0.0985
332	0.11	0.0845
333	0.0805	0.0811
334	0.0628	0.06
335	0.073	0.0597
336	0.0973	0.0826
337	0.0591	0.0611
338	0.0597	0.0581
339	0.0582	0.0576
340	0.0602	0.0583
341	0.0755	0.0675
342	0.1091	0.1121
343	0.1011	0.0867
344	0.1473	0.1483
345	0.1114	0.1015
346	0.177	0.1637
347	0.1477	0.1292
348	0.1952	0.1601
349	0.2126	0.1565
350	0.2186	0.1851
351	0.2638	0.2317
352	0.171	0.1934
353	0.1688	0.1706
354	0.1364	0.1428
355	0.1144	0.1073
356	0.0897	0.0937
357	0.0687	0.0705
358	0.1039	0.1089
359	0.0783	0.0782
360	0.1304	0.1357
361	0.0784	0.0781
362	0.1002	0.0999
363	0.1049	0.0962
364	0.1154	0.1246
365	0.2364	0.2497
366	0.1368	0.1455
367	0.1165	0.1226
368	0.1023	0.1011
369	0.0921	0.0983
370	0.104	0.0866
371	0.1503	0.1482
372	0.1087	0.1058
373	0.1348	0.1321
374	0.1903	0.164
