# Supplementary material for: Bioinformatics design of a peptide vaccine containing sarcoma antigen NY-SAR-35 epitopes against breast cancer and evaluation of its immunological function in BALB/c mouse model
Source: PLoS One. 2024 Jun 26;19(6):e0306117. doi: 10.1371/journal.pone.0306117 (PMC11207152; doi:10.1371/journal.pone.0306117)
Supplement: S4 File — (XLSX) [file pone.0306117.s004.xlsx]

## Sheet: p-l
	Human MHC I-Vaccine	Human MHC II-Vaccine	Mouse MHC I-Vaccine	Mouse MHC II-Vaccine
0	3	5	8	7
0.01	3	11	6	5
0.02	7	10	7	5
0.03	5	7	5	5
0.04	6	9	5	7
0.05	5	9	6	5
0.06	5	12	6	5
0.07	6	6	9	7
0.08	6	8	9	7
0.09	7	7	9	6
0.1	7	6	7	6
0.11	7	6	6	8
0.12	7	5	9	8
0.13	8	4	6	6
0.14	7	7	7	6
0.15	6	7	8	5
0.16	7	12	5	7
0.17	8	9	5	4
0.18	6	8	6	5
0.19	7	10	7	6
0.2	5	10	5	6
0.21	5	9	6	7
0.22	4	8	6	8
0.23	4	9	6	8
0.24	7	7	7	7
0.25	4	7	7	8
0.26	4	6	6	7
0.27	4	9	6	8
0.28	5	10	7	7
0.29	4	10	4	7
0.3	3	10	3	7
0.31	8	11	3	7
0.32	7	11	4	8
0.33	7	8	4	5
0.34	7	7	6	5
0.35	7	7	3	6
0.36	9	9	7	7
0.37	5	9	7	8
0.38	7	10	6	8
0.39	7	10	6	8
0.4	3	8	7	10
0.41	6	8	6	9
0.42	8	8	6	9
0.43	7	7	7	8
0.44	4	8	7	9
0.45	6	9	7	8
0.46	2	9	7	9
0.47	6	8	6	11
0.48	6	6	7	8
0.49	5	7	7	10
0.5	4	7	6	9
0.51	4	8	6	10
0.52	4	8	7	8
0.53	5	9	7	10
0.54	5	7	7	9
0.55	6	6	6	9
0.56	5	9	3	6
0.57	4	7	6	10
0.58	6	7	3	9
0.59	4	7	6	8
0.6	5	9	7	8
0.61	5	9	7	9
0.62	6	8	8	8
0.63	6	9	5	8
0.64	5	6	7	8
0.65	6	7	5	7
0.66	3	7	7	9
0.67	7	7	6	8
0.68	7	7	6	6
0.69	7	7	5	8
0.7	6	7	6	7
0.71	6	8	6	8
0.72	5	6	5	9
0.73	5	7	7	8
0.74	4	7	5	8
0.75	6	7	6	9
0.76	6	7	6	8
0.77	5	7	6	9
0.78	6	8	7	8
0.79	7	6	6	8
0.8	9	7	7	8
0.81	5	8	4	6
0.82	7	6	7	5
0.83	6	8	7	8
0.84	7	7	7	7
0.85	8	9	7	6
0.86	7	8	5	7
0.87	6	7	6	7
0.88	8	8	5	7
0.89	7	8	5	6
0.9	5	8	5	4
0.91	5	6	7	7
0.92	4	7	7	9
0.93	5	6	6	7
0.94	4	8	5	8
0.95	4	7	5	5
0.96	6	7	6	7
0.97	3	7	5	9
0.98	3	10	6	8
0.99	4	6	5	8
1	4	7	6	7
1.01	5	9	6	8
1.02	2	6	6	9
1.03	5	5	8	8
1.04	5	5	4	8
1.05	4	7	4	8
1.06	4	5	6	9
1.07	6	6	2	8
1.08	6	6	2	10
1.09	6	7	5	8
1.1	3	6	4	9
1.11	5	7	5	9
1.12	6	7	6	9
1.13	5	7	3	9
1.14	4	6	5	9
1.15	5	5	4	10
1.16	9	6	4	9
1.17	6	7	4	7
1.18	6	7	6	9
1.19	5	6	4	6
1.2	5	7	5	5
1.21	5	8	5	7
1.22	6	8	4	10
1.23	5	6	4	9
1.24	7	8	5	10
1.25	8	9	4	5
1.26	7	6	3	6
1.27	6	8	5	8
1.28	8	7	1	7
1.29	6	7	1	9
1.3	8	7	2	7
1.31	6	9	2	7
1.32	7	8	2	9
1.33	7	10	2	9
1.34	6	10	1	7
1.35	6	8	3	6
1.36	7	6	1	7
1.37	7	7	2	6
1.38	4	8	5	8
1.39	7	9	2	7
1.4	4	9	2	7
1.41	6	6	2	6
1.42	7	10	2	5
1.43	6	11	2	4
1.44	6	7	2	6
1.45	6	8	1	7
1.46	6	8	2	6
1.47	6	10	2	5
1.48	7	12	3	7
1.49	7	10	3	3
1.5	7	8	3	7
1.51	6	9	2	7
1.52	6	8	2	7
1.53	5	9	3	7
1.54	5	12	2	6
1.55	6	8	2	7
1.56	6	7	3	6
1.57	6	10	2	6
1.58	6	9	3	7
1.59	7	9	3	5
1.6	6	9	1	6
1.61	6	9	2	7
1.62	5	9	3	5
1.63	7	8	2	5
1.64	5	7	2	5
1.65	6	6	4	5
1.66	6	10	2	7
1.67	8	8	2	6
1.68	6	7	3	5
1.69	6	10	2	7
1.7	7	9	1	6
1.71	6	9	1	4
1.72	7	9	3	3
1.73	5	7	2	5
1.74	6	8	3	4
1.75	6	9	4	7
1.76	5	10	2	6
1.77	8	8	2	7
1.78	8	9	1	4
1.79	7	10	1	6
1.8	6	9	1	5
1.81	9	9	3	5
1.82	6	8	3	6
1.83	5	12	2	6
1.84	8	8	2	7
1.85	6	9	3	7
1.86	6	7	3	7
1.87	6	7	3	5
1.88	8	9	3	7
1.89	7	7	1	7
1.9	5	6	1	6
1.91	6	9	1	8
1.92	7	9	3	4
1.93	7	5	2	6
1.94	5	5	2	6
1.95	6	6	3	6
1.96	6	6	1	8
1.97	7	7	2	8
1.98	4	6	2	8
1.99	3	5	5	7
2	5	5	3	6
2.01	4	9	4	8
2.02	5	8	3	7
2.03	5	5	3	8
2.04	5	9	2	8
2.05	7	7	3	8
2.06	7	6	2	5
2.07	6	5	2	6
2.08	5	7	3	5
2.09	4	6	2	8
2.1	6	5	2	5
2.11	5	6	2	7
2.12	6	4	1	7
2.13	6	6	3	8
2.14	7	6	1	5
2.15	7	7	2	6
2.16	5	7	2	6
2.17	7	8	1	8
2.18	5	9	1	7
2.19	5	8	2	8
2.2	5	8	2	7
2.21	4	8	2	7
2.22	4	8	2	7
2.23	3	9	2	6
2.24	2	6	2	7
2.25	3	7	2	6
2.26	2	8	3	6
2.27	2	7	2	7
2.28	2	4	2	6
2.29	2	4	2	5
2.3	3	8	2	7
2.31	5	7	1	6
2.32	4	9	2	6
2.33	4	7	2	6
2.34	4	5	1	3
2.35	5	6	2	6
2.36	4	7	2	5
2.37	4	7	2	4
2.38	5	9	2	6
2.39	3	5	3	7
2.4	2	8	4	5
2.41	3	7	3	4
2.42	1	8	2	4
2.43	2	7	3	6
2.44	1	8	3	4
2.45	3	6	4	6
2.46	2	7	4	7
2.47	5	5	3	6
2.48	4	7	4	6
2.49	3	6	4	5
2.5	3	7	5	4
2.51	4	7	5	4
2.52	3	8	5	6
2.53	2	8	5	3
2.54	3	7	5	3
2.55	3	9	5	5
2.56	3	11	4	4
2.57	3	9	5	5
2.58	4	12	6	7
2.59	3	9	5	3
2.6	2	8	4	6
2.61	2	7	4	6
2.62	4	8	4	5
2.63	5	7	4	3
2.64	3	9	4	6
2.65	3	7	4	7
2.66	3	7	5	3
2.67	4	10	4	5
2.68	2	7	5	7
2.69	3	9	3	5
2.7	3	6	5	5
2.71	4	6	4	5
2.72	5	8	5	7
2.73	3	11	5	6
2.74	4	9	6	5
2.75	4	9	5	6
2.76	6	8	4	5
2.77	3	6	4	6
2.78	5	7	4	7
2.79	5	5	4	4
2.8	2	8	6	6
2.81	3	8	7	7
2.82	4	9	8	5
2.83	6	7	7	5
2.84	4	11	7	6
2.85	2	8	9	5
2.86	1	8	7	3
2.87	3	10	8	6
2.88	4	8	5	4
2.89	4	6	6	5
2.9	2	8	3	4
2.91	3	10	3	6
2.92	2	7	4	5
2.93	3	8	3	5
2.94	4	8	4	4
2.95	3	8	4	6
2.96	2	8	6	7
2.97	4	6	5	3
2.98	4	9	5	6
2.99	2	8	3	6
3	3	7	5	3
3.01	3	7	6	6
3.02	3	9	5	5
3.03	2	8	7	6
3.04	2	8	5	5
3.05	3	5	7	6
3.06	3	6	6	6
3.07	3	8	4	6
3.08	2	7	6	6
3.09	3	8	5	6
3.1	3	6	4	6
3.11	3	6	5	6
3.12	4	7	5	6
3.13	3	7	5	5
3.14	4	7	2	6
3.15	4	9	3	6
3.16	4	8	5	7
3.17	4	9	4	6
3.18	3	5	4	7
3.19	3	7	3	6
3.2	5	6	4	6
3.21	6	5	4	10
3.22	3	6	5	6
3.23	5	8	3	8
3.24	5	6	8	8
3.25	5	4	5	7
3.26	3	4	5	8
3.27	4	5	6	6
3.28	5	8	6	6
3.29	5	4	6	6
3.3	4	7	4	6
3.31	5	7	4	6
3.32	3	8	4	7
3.33	4	9	2	4
3.34	6	8	3	7
3.35	4	7	2	5
3.36	1	7	3	4
3.37	3	6	6	6
3.38	2	7	4	6
3.39	4	7	5	7
3.4	4	8	4	7
3.41	5	7	6	6
3.42	3	7	6	6
3.43	5	8	6	8
3.44	4	10	6	7
3.45	3	10	8	7
3.46	4	8	6	7
3.47	5	8	6	8
3.48	4	9	5	8
3.49	5	8	3	9
3.5	5	10	4	9
3.51	5	9	3	11
3.52	4	6	4	9
3.53	5	9	5	6
3.54	5	8	4	6
3.55	6	8	3	9
3.56	4	6	5	9
3.57	5	8	5	11
3.58	5	9	2	10
3.59	5	9	3	8
3.6	5	8	2	10
3.61	4	8	5	8
3.62	5	8	5	9
3.63	5	7	4	7
3.64	5	8	4	8
3.65	4	8	3	9
3.66	5	8	2	8
3.67	5	9	1	10
3.68	5	9	3	9
3.69	5	9	0	7
3.7	5	10	3	9
3.71	4	9	3	8
3.72	5	7	3	13
3.73	4	7	1	11
3.74	3	8	2	10
3.75	4	9	5	8
3.76	3	6	6	7
3.77	3	6	6	8
3.78	2	7	5	10
3.79	3	7	5	9
3.8	3	7	7	10
3.81	4	6	3	7
3.82	5	7	2	7
3.83	5	8	4	8
3.84	5	7	6	7
3.85	4	6	3	8
3.86	6	6	3	5
3.87	6	8	4	7
3.88	6	10	1	6
3.89	3	8	3	7
3.9	5	8	4	8
3.91	5	8	5	7
3.92	6	9	7	8
3.93	5	6	7	8
3.94	3	8	7	10
3.95	4	8	7	9
3.96	5	10	8	7
3.97	5	7	6	9
3.98	4	9	8	10
3.99	5	10	8	9
4	4	6	6	11
4.01	6	7	4	10
4.02	3	7	7	8
4.03	6	7	5	9
4.04	4	9	7	7
4.05	5	8	5	10
4.06	4	10	6	9
4.07	5	8	6	9
4.08	2	9	6	9
4.09	4	8	6	10
4.1	4	9	6	9
4.11	4	9	7	9
4.12	3	9	6	7
4.13	4	9	4	10
4.14	3	9	4	10
4.15	2	8	5	9
4.16	2	9	5	8
4.17	3	10	6	8
4.18	3	10	5	7
4.19	4	9	4	8
4.2	4	8	3	5
4.21	4	8	2	7
4.22	3	8	3	11
4.23	3	9	4	7
4.24	3	9	4	9
4.25	5	8	5	9
4.26	5	8	8	7
4.27	3	11	5	10
4.28	3	10	4	8
4.29	3	9	3	10
4.3	3	9	4	9
4.31	4	8	5	6
4.32	3	10	5	6
4.33	4	10	4	11
4.34	5	10	6	7
4.35	5	9	6	9
4.36	4	8	5	8
4.37	3	9	5	9
4.38	6	9	6	8
4.39	5	9	8	11
4.4	4	9	6	9
4.41	4	9	6	10
4.42	4	8	6	7
4.43	3	9	6	8
4.44	3	9	4	8
4.45	3	9	6	10
4.46	4	9	4	11
4.47	4	11	2	11
4.48	4	8	4	10
4.49	5	8	3	10
4.5	4	7	7	11
4.51	5	10	4	10
4.52	3	7	3	7
4.53	5	7	4	8
4.54	4	8	4	8
4.55	3	11	4	8
4.56	4	9	4	7
4.57	4	8	4	8
4.58	4	10	2	8
4.59	3	9	4	8
4.6	7	10	3	7
4.61	5	9	3	9
4.62	6	8	3	10
4.63	4	8	2	9
4.64	5	8	2	9
4.65	3	8	1	9
4.66	3	10	1	10
4.67	4	8	3	9
4.68	3	10	4	11
4.69	3	9	2	10
4.7	3	9	2	11
4.71	2	8	3	10
4.72	4	9	3	11
4.73	3	10	3	10
4.74	5	10	3	9
4.75	3	9	2	9
4.76	6	9	5	11
4.77	4	8	5	9
4.78	5	9	4	8
4.79	6	9	5	10
4.8	5	10	5	11
4.81	6	8	5	9
4.82	4	8	5	8
4.83	5	9	7	9
4.84	6	10	5	10
4.85	7	12	7	9
4.86	4	7	4	8
4.87	8	8	5	6
4.88	6	8	5	7
4.89	6	7	3	9
4.9	5	9	4	8
4.91	8	8	6	9
4.92	5	9	5	10
4.93	7	9	6	9
4.94	7	6	5	9
4.95	7	9	5	9
4.96	7	9	6	9
4.97	7	6	6	5
4.98	5	4	4	10
4.99	4	9	2	8
5	7	7	3	6
5.01	7	7	5	8
5.02	5	6	8	7
5.03	5	7	7	8
5.04	6	7	7	7
5.05	5	7	7	6
5.06	2	8	6	8
5.07	4	7	5	5
5.08	2	6	5	8
5.09	6	8	5	9
5.1	3	7	7	6
5.11	3	9	6	7
5.12	2	6	5	6
5.13	2	7	4	7
5.14	4	8	3	8
5.15	5	12	2	7
5.16	2	11	4	6
5.17	4	9	4	10
5.18	5	10	2	8
5.19	2	11	4	9
5.2	3	9	3	9
5.21	5	9	4	10
5.22	3	10	4	11
5.23	5	11	3	8
5.24	2	10	2	8
5.25	3	10	4	7
5.26	4	10	5	7
5.27	3	10	4	8
5.28	2	9	4	8
5.29	3	9	4	6
5.3	3	11	5	9
5.31	3	11	5	8
5.32	3	10	5	11
5.33	4	9	5	10
5.34	3	11	3	8
5.35	3	8	4	9
5.36	2	6	5	8
5.37	4	9	6	8
5.38	3	8	2	8
5.39	2	9	4	8
5.4	2	6	3	8
5.41	3	10	4	7
5.42	3	7	3	10
5.43	5	7	4	7
5.44	3	10	5	12
5.45	2	8	4	9
5.46	2	9	4	7
5.47	2	7	5	8
5.48	3	9	2	8
5.49	3	10	2	8
5.5	4	8	4	9
5.51	4	8	3	8
5.52	3	12	3	7
5.53	3	9	3	5
5.54	3	10	3	7
5.55	3	10	3	10
5.56	5	12	3	8
5.57	5	9	3	7
5.58	5	8	4	11
5.59	2	8	3	8
5.6	4	10	3	8
5.61	3	9	5	9
5.62	4	10	3	8
5.63	6	9	5	8
5.64	5	10	4	7
5.65	3	9	3	10
5.66	3	11	4	8
5.67	4	8	1	7
5.68	4	11	2	11
5.69	3	10	4	10
5.7	6	8	4	10
5.71	7	8	2	10
5.72	3	7	3	9
5.73	8	9	4	7
5.74	7	9	3	11
5.75	5	8	5	12
5.76	5	10	3	9
5.77	7	10	3	10
5.78	7	10	3	12
5.79	8	9	4	10
5.8	5	9	2	7
5.81	3	10	4	11
5.82	4	8	2	9
5.83	6	10	2	8
5.84	4	7	3	10
5.85	6	9	2	10
5.86	6	9	3	8
5.87	7	9	3	8
5.88	6	9	7	6
5.89	5	8	6	7
5.9	7	7	4	6
5.91	7	8	6	7
5.92	6	8	6	8
5.93	7	8	5	6
5.94	6	7	5	8
5.95	6	10	5	6
5.96	3	8	4	8
5.97	5	7	6	9
5.98	5	11	4	6
5.99	4	11	6	6
6	4	9	6	7
6.01	3	8	6	7
6.02	5	9	6	7
6.03	4	9	4	8
6.04	5	8	4	9
6.05	6	8	3	10
6.06	6	9	3	6
6.07	5	8	4	7
6.08	6	9	4	10
6.09	5	9	7	9
6.1	6	9	5	9
6.11	5	8	5	9
6.12	6	7	8	7
6.13	4	9	6	7
6.14	6	9	6	7
6.15	3	9	6	7
6.16	5	8	6	7
6.17	4	7	6	8
6.18	3	7	5	6
6.19	5	8	4	6
6.2	4	8	5	8
6.21	3	8	5	7
6.22	5	8	5	7
6.23	4	7	4	6
6.24	3	8	6	9
6.25	5	8	5	7
6.26	4	9	5	6
6.27	5	9	4	8
6.28	4	9	5	7
6.29	6	9	4	8
6.3	5	9	6	7
6.31	5	8	5	7
6.32	3	7	4	9
6.33	5	10	6	8
6.34	4	8	5	8
6.35	4	8	4	9
6.36	3	8	4	9
6.37	3	11	6	9
6.38	4	10	4	6
6.39	4	6	8	10
6.4	5	9	6	9
6.41	4	9	8	9
6.42	4	9	8	9
6.43	4	7	8	8
6.44	3	7	6	7
6.45	3	8	6	8
6.46	5	9	6	9
6.47	3	11	5	9
6.48	4	9	7	8
6.49	4	8	5	11
6.5	4	8	6	9
6.51	3	6	7	9
6.52	3	7	7	10
6.53	3	5	6	8
6.54	5	9	7	8
6.55	6	7	6	8
6.56	6	7	7	8
6.57	6	8	6	8
6.58	5	5	7	8
6.59	5	9	7	8
6.6	4	9	6	8
6.61	6	8	6	8
6.62	5	7	6	7
6.63	5	8	7	8
6.64	6	8	5	8
6.65	4	7	4	6
6.66	3	9	6	9
6.67	6	9	7	8
6.68	5	8	6	8
6.69	6	8	5	7
6.7	6	9	5	8
6.71	4	8	4	7
6.72	6	8	4	7
6.73	3	8	4	7
6.74	4	10	5	7
6.75	4	7	4	7
6.76	3	8	4	6
6.77	5	7	2	8
6.78	4	8	5	7
6.79	5	8	4	8
6.8	5	10	5	7
6.81	4	8	4	7
6.82	5	9	4	7
6.83	6	9	4	6
6.84	6	10	4	6
6.85	7	9	5	9
6.86	4	9	4	8
6.87	5	10	5	8
6.88	5	7	6	7
6.89	4	9	7	7
6.9	8	9	6	8
6.91	7	10	6	7
6.92	4	10	5	9
6.93	5	11	5	8
6.94	6	11	6	8
6.95	5	10	6	7
6.96	6	9	7	8
6.97	7	9	7	8
6.98	5	10	6	8
6.99	6	10	6	8
7	5	10	7	7
7.01	4	10	8	6
7.02	5	8	8	7
7.03	2	5	6	6
7.04	5	5	6	8
7.05	5	8	8	7
7.06	5	7	8	8
7.07	6	8	6	8
7.08	6	9	8	8
7.09	6	9	6	7
7.1	4	8	8	8
7.11	5	9	7	7
7.12	4	9	6	6
7.13	5	9	6	7
7.14	4	8	6	6
7.15	6	7	7	7
7.16	7	8	8	8
7.17	6	7	7	8
7.18	6	6	8	7
7.19	8	9	7	8
7.2	9	10	6	7
7.21	7	7	7	6
7.22	5	7	7	6
7.23	5	7	7	7
7.24	6	7	4	7
7.25	5	6	4	8
7.26	6	6	6	7
7.27	6	6	6	8
7.28	5	5	6	7
7.29	4	6	6	7
7.3	5	7	6	6
7.31	6	8	6	8
7.32	6	7	7	9
7.33	7	8	6	7
7.34	5	8	8	6
7.35	8	8	6	7
7.36	6	8	8	6
7.37	8	7	6	9
7.38	5	7	8	9
7.39	6	9	7	9
7.4	6	8	9	8
7.41	8	8	9	8
7.42	8	7	8	10
7.43	6	6	8	8
7.44	8	6	8	6
7.45	7	7	6	7
7.46	4	6	7	9
7.47	8	7	5	8
7.48	7	7	7	9
7.49	7	6	6	9
7.5	8	4	7	8
7.51	8	6	6	8
7.52	10	7	5	10
7.53	10	7	5	7
7.54	8	6	8	8
7.55	7	7	8	9
7.56	9	7	8	8
7.57	7	7	6	8
7.58	6	7	7	9
7.59	9	6	8	10
7.6	8	7	5	10
7.61	7	8	5	8
7.62	9	7	6	9
7.63	8	7	6	7
7.64	6	7	5	10
7.65	8	7	7	9
7.66	8	7	8	8
7.67	6	7	10	8
7.68	7	7	9	6
7.69	9	7	8	8
7.7	9	7	7	9
7.71	7	9	9	9
7.72	9	9	10	9
7.73	9	7	7	9
7.74	8	8	10	9
7.75	8	8	9	9
7.76	8	8	8	7
7.77	5	6	10	5
7.78	6	8	8	7
7.79	9	7	10	9
7.8	8	8	8	9
7.81	9	9	8	9
7.82	5	5	9	10
7.83	7	8	9	9
7.84	9	10	9	8
7.85	9	8	8	8
7.86	7	8	8	8
7.87	7	8	5	8
7.88	8	8	7	10
7.89	10	7	8	6
7.9	8	9	7	8
7.91	6	7	9	7
7.92	7	8	8	5
7.93	9	9	8	8
7.94	8	7	8	9
7.95	7	7	9	9
7.96	9	7	8	9
7.97	7	8	7	9
7.98	7	10	7	9
7.99	9	9	7	9
8	8	10	7	8
8.01	6	11	7	9
8.02	7	9	7	10
8.03	8	7	8	8
8.04	7	7	8	8
8.05	8	7	8	8
8.06	7	8	7	6
8.07	9	7	7	7
8.08	8	10	9	6
8.09	9	10	5	7
8.1	8	6	6	8
8.11	8	7	8	7
8.12	7	8	9	9
8.13	8	5	10	9
8.14	10	10	9	10
8.15	8	8	6	8
8.16	8	9	7	7
8.17	9	6	8	7
8.18	9	8	8	8
8.19	8	8	7	10
8.2	10	8	8	8
8.21	8	7	6	7
8.22	7	8	6	8
8.23	8	8	7	7
8.24	7	9	8	7
8.25	6	11	5	8
8.26	7	8	5	8
8.27	7	9	6	6
8.28	8	6	6	9
8.29	9	8	7	6
8.3	9	9	5	8
8.31	9	9	8	7
8.32	8	10	6	7
8.33	7	7	7	8
8.34	6	9	7	8
8.35	7	6	7	9
8.36	7	7	7	7
8.37	8	9	6	8
8.38	8	7	6	7
8.39	8	3	5	6
8.4	9	8	5	10
8.41	9	8	6	10
8.42	8	7	4	7
8.43	8	6	10	7
8.44	6	6	8	9
8.45	6	8	8	8
8.46	6	6	5	10
8.47	6	6	8	10
8.48	8	7	7	8
8.49	7	8	5	6
8.5	7	6	7	6
8.51	6	6	5	7
8.52	8	5	7	8
8.53	7	6	7	7
8.54	7	7	5	6
8.55	6	7	6	6
8.56	7	6	4	8
8.57	7	6	6	6
8.58	7	7	4	7
8.59	9	7	5	4
8.6	8	10	5	7
8.61	10	7	5	9
8.62	7	8	6	6
8.63	7	7	6	5
8.64	5	8	8	7
8.65	7	5	7	8
8.66	6	6	7	5
8.67	5	6	4	5
8.68	6	7	6	5
8.69	6	7	7	5
8.7	7	7	8	5
8.71	8	8	4	6
8.72	6	9	6	7
8.73	4	8	5	6
8.74	5	7	4	7
8.75	7	7	6	6
8.76	6	7	8	6
8.77	6	7	6	6
8.78	7	5	7	8
8.79	7	5	7	5
8.8	6	6	8	5
8.81	5	6	6	7
8.82	6	5	8	7
8.83	7	3	8	8
8.84	8	4	8	8
8.85	5	8	6	8
8.86	7	6	8	9
8.87	5	5	7	8
8.88	6	6	8	9
8.89	6	7	8	7
8.9	6	8	7	8
8.91	7	8	7	9
8.92	7	8	8	8
8.93	6	8	9	7
8.94	7	7	8	8
8.95	6	5	10	7
8.96	5	6	8	5
8.97	6	5	7	7
8.98	5	9	7	6
8.99	7	5	8	6
9	6	7	9	5
9.01	4	6	7	7
9.02	3	5	7	7
9.03	5	6	7	8
9.04	8	7	7	7
9.05	5	5	8	8
9.06	7	8	8	6
9.07	7	8	7	6
9.08	7	8	6	6
9.09	6	7	8	6
9.1	6	7	9	6
9.11	6	9	9	6
9.12	5	9	9	8
9.13	7	7	10	6
9.14	7	7	9	6
9.15	6	9	8	6
9.16	5	8	7	6
9.17	6	8	7	7
9.18	6	6	6	5
9.19	8	9	6	8
9.2	7	8	7	7
9.21	6	8	5	5
9.22	6	8	7	6
9.23	6	9	7	6
9.24	5	6	6	6
9.25	6	6	7	6
9.26	7	8	8	7
9.27	5	7	7	7
9.28	6	6	8	7
9.29	4	8	8	7
9.3	5	6	8	7
9.31	3	7	8	8
9.32	4	7	7	6
9.33	4	7	7	7
9.34	6	8	9	6
9.35	7	8	7	6
9.36	8	8	10	6
9.37	7	7	9	7
9.38	6	5	9	7
9.39	5	7	8	7
9.4	4	8	8	6
9.41	8	9	8	6
9.42	5	9	8	7
9.43	7	7	8	8
9.44	7	6	7	8
9.45	4	8	8	7
9.46	3	7	6	8
9.47	5	6	9	8
9.48	6	6	7	7
9.49	4	8	7	7
9.5	4	7	6	5
9.51	4	8	8	8
9.52	4	8	8	7
9.53	5	9	7	9
9.54	5	10	6	8
9.55	6	8	7	7
9.56	6	7	6	8
9.57	2	9	8	7
9.58	6	8	9	6
9.59	5	8	9	7
9.6	5	7	7	6
9.61	3	8	9	7
9.62	3	8	10	6
9.63	5	6	9	7
9.64	5	8	8	8
9.65	4	10	8	8
9.66	5	9	8	6
9.67	5	11	8	7
9.68	4	9	8	8
9.69	6	10	7	8
9.7	8	10	6	6
9.71	6	9	8	7
9.72	6	7	7	5
9.73	8	7	7	6
9.74	8	7	6	7
9.75	8	5	8	8
9.76	8	7	8	7
9.77	9	8	8	6
9.78	6	8	8	5
9.79	5	7	8	7
9.8	5	9	7	7
9.81	6	8	6	8
9.82	6	9	7	8
9.83	6	9	9	8
9.84	9	10	8	9
9.85	9	7	9	8
9.86	8	10	8	8
9.87	7	9	7	9
9.88	8	9	7	8
9.89	8	10	8	9
9.9	6	9	7	9
9.91	6	8	11	9
9.92	7	10	9	9
9.93	6	7	9	9
9.94	7	8	8	10
9.95	5	10	8	10
9.96	9	6	9	9
9.97	7	8	10	9
9.98	7	10	8	8
9.99	8	8	11	7
10	9	9	8	9
10.01	7	8	9	7
10.02	7	7	10	8
10.03	6	7	9	10
10.04	8	10	6	8
10.05	7	9	8	7
10.06	7	11	7	9
10.07	6	9	6	8
10.08	5	11	8	7
10.09	7	9	9	11
10.1	7	10	6	8
10.11	7	10	8	9
10.12	9	10	8	7
10.13	7	10	6	8
10.14	7	11	8	7
10.15	7	8	8	9
10.16	5	9	8	9
10.17	6	9	9	9
10.18	7	8	7	9
10.19	5	9	9	7
10.2	4	8	9	7
10.21	7	11	9	8
10.22	7	13	7	10
10.23	9	10	8	8
10.24	9	11	8	9
10.25	8	9	9	9
10.26	7	10	9	8
10.27	8	9	10	10
10.28	7	9	11	9
10.29	8	10	9	8
10.3	9	11	7	11
10.31	6	10	8	9
10.32	8	9	5	11
10.33	7	8	9	11
10.34	5	9	9	9
10.35	6	8	8	9
10.36	6	10	9	10
10.37	8	10	11	11
10.38	8	10	8	9
10.39	6	10	8	7
10.4	7	8	10	8
10.41	4	10	7	7
10.42	5	10	9	8
10.43	6	9	7	10
10.44	7	9	5	8
10.45	7	9	5	6
10.46	6	11	11	6
10.47	8	10	7	8
10.48	8	10	6	6
10.49	7	8	8	7
10.5	7	9	9	9
10.51	6	9	9	8
10.52	9	11	9	5
10.53	7	7	9	6
10.54	8	10	9	6
10.55	7	10	7	4
10.56	7	10	9	7
10.57	7	9	8	6
10.58	7	8	8	7
10.59	7	10	10	5
10.6	7	9	10	5
10.61	8	10	10	6
10.62	7	9	10	5
10.63	6	8	10	7
10.64	7	9	10	5
10.65	8	7	9	5
10.66	6	8	7	6
10.67	6	9	7	8
10.68	5	9	9	6
10.69	3	9	7	5
10.7	5	11	11	6
10.71	7	8	6	6
10.72	4	9	7	7
10.73	4	9	9	6
10.74	4	9	9	5
10.75	5	8	9	7
10.76	4	9	10	6
10.77	5	9	10	6
10.78	5	8	9	7
10.79	8	9	9	7
10.8	8	8	8	7
10.81	9	9	9	7
10.82	6	8	7	6
10.83	9	7	9	8
10.84	7	8	10	7
10.85	9	8	10	7
10.86	9	8	10	9
10.87	9	7	7	7
10.88	7	6	6	8
10.89	9	9	5	9
10.9	8	9	7	8
10.91	7	5	8	8
10.92	9	8	8	7
10.93	9	5	8	8
10.94	10	8	10	9
10.95	9	6	6	7
10.96	8	7	8	5
10.97	7	7	5	6
10.98	6	7	5	8
10.99	9	8	6	6
11	8	6	7	9
11.01	6	6	6	6
11.02	8	8	9	8
11.03	6	7	8	10
11.04	5	7	9	7
11.05	8	6	7	8
11.06	6	8	6	8
11.07	8	8	10	8
11.08	7	7	7	8
11.09	6	5	9	9
11.1	9	6	8	8
11.11	7	8	9	9
11.12	8	8	7	6
11.13	7	6	9	9
11.14	7	9	8	7
11.15	8	8	9	7
11.16	7	9	8	7
11.17	6	7	7	9
11.18	9	8	9	6
11.19	7	8	9	7
11.2	5	7	8	5
11.21	7	8	7	8
11.22	6	7	6	7
11.23	7	7	7	7
11.24	8	8	8	8
11.25	5	7	7	6
11.26	7	9	7	9
11.27	6	5	7	8
11.28	7	9	6	8
11.29	7	8	7	7
11.3	6	8	7	7
11.31	4	7	7	8
11.32	7	7	6	5
11.33	5	9	6	8
11.34	5	8	8	8
11.35	5	7	6	7
11.36	5	10	8	8
11.37	6	8	9	6
11.38	7	7	9	7
11.39	5	8	7	6
11.4	5	8	8	7
11.41	5	6	7	5
11.42	6	7	7	5
11.43	4	6	8	8
11.44	7	7	9	7
11.45	9	9	6	6
11.46	7	8	9	7
11.47	7	7	9	7
11.48	8	6	10	7
11.49	6	7	8	6
11.5	7	6	11	6
11.51	6	8	8	7
11.52	6	6	6	9
11.53	6	6	8	7
11.54	5	6	8	7
11.55	7	8	10	6
11.56	6	6	8	8
11.57	8	7	7	9
11.58	7	6	7	9
11.59	7	7	7	5
11.6	4	6	8	8
11.61	7	6	5	8
11.62	6	7	7	4
11.63	5	7	7	6
11.64	5	7	7	7
11.65	6	5	8	9
11.66	6	7	8	9
11.67	6	6	9	10
11.68	6	5	8	5
11.69	4	7	6	8
11.7	7	7	9	8
11.71	6	6	8	7
11.72	5	5	8	8
11.73	6	6	8	10
11.74	7	6	8	10
11.75	6	5	9	9
11.76	6	6	7	7
11.77	7	8	9	8
11.78	7	4	9	9
11.79	6	6	9	9
11.8	8	6	7	8
11.81	8	6	8	9
11.82	6	7	7	6
11.83	5	6	7	8
11.84	7	7	9	7
11.85	8	7	8	8
11.86	6	7	9	6
11.87	6	8	7	7
11.88	4	8	7	8
11.89	4	5	8	6
11.9	7	6	12	6
11.91	5	5	9	6
11.92	5	6	9	5
11.93	6	6	8	7
11.94	7	7	8	8
11.95	3	6	9	8
11.96	6	8	8	8
11.97	6	8	10	8
11.98	7	6	9	7
11.99	7	6	7	7
12	6	7	8	4
12.01	7	7	9	5
12.02	6	6	8	7
12.03	8	6	10	5
12.04	9	8	5	7
12.05	5	5	6	7
12.06	5	6	8	7
12.07	7	7	7	7
12.08	7	6	8	9
12.09	7	7	6	9
12.1	7	4	7	10
12.11	6	7	5	8
12.12	7	6	8	9
12.13	4	7	6	8
12.14	6	7	9	8
12.15	7	8	7	10
12.16	7	7	9	10
12.17	5	7	8	10
12.18	5	6	10	9
12.19	5	6	8	8
12.2	5	7	7	9
12.21	5	7	7	10
12.22	6	7	8	8
12.23	4	7	9	10
12.24	6	7	5	9
12.25	7	7	8	9
12.26	8	6	9	9
12.27	6	8	9	8
12.28	6	8	8	9
12.29	7	6	10	9
12.3	7	6	10	10
12.31	8	7	10	9
12.32	8	8	8	10
12.33	7	8	10	9
12.34	7	8	10	7
12.35	5	7	11	9
12.36	7	7	10	8
12.37	7	8	8	11
12.38	6	8	8	7
12.39	6	8	10	9
12.4	5	8	9	9
12.41	8	7	10	7
12.42	7	7	10	7
12.43	6	7	9	8
12.44	6	7	8	8
12.45	8	7	7	9
12.46	7	5	10	7
12.47	6	7	10	6
12.48	6	7	10	9
12.49	6	7	8	7
12.5	6	8	8	9
12.51	6	6	8	10
12.52	5	8	9	8
12.53	6	8	7	7
12.54	5	8	9	10
12.55	8	6	8	9
12.56	7	8	8	9
12.57	7	8	9	10
12.58	6	8	6	10
12.59	7	7	10	11
12.6	6	8	8	9
12.61	6	7	11	10
12.62	9	7	9	7
12.63	8	8	9	10
12.64	7	6	9	7
12.65	8	7	8	10
12.66	8	7	12	7
12.67	7	7	8	8
12.68	6	5	7	12
12.69	6	7	7	11
12.7	4	7	8	12
12.71	5	7	8	10
12.72	4	6	8	10
12.73	4	4	8	12
12.74	3	6	8	11
12.75	5	5	8	12
12.76	4	6	7	11
12.77	2	6	8	12
12.78	4	7	6	12
12.79	3	7	6	12
12.8	3	6	6	12
12.81	3	6	4	13
12.82	3	8	8	11
12.83	2	7	8	11
12.84	4	10	7	12
12.85	4	9	7	12
12.86	5	8	6	13
12.87	7	7	9	10
12.88	4	8	9	12
12.89	7	10	9	12
12.9	6	7	6	11
12.91	6	9	7	11
12.92	7	10	6	10
12.93	8	11	6	10
12.94	6	8	10	12
12.95	6	9	8	11
12.96	4	9	7	13
12.97	6	7	8	9
12.98	7	7	7	11
12.99	6	7	9	11
13	7	8	9	11
13.01	6	7	8	11
13.02	5	7	12	8
13.03	5	9	8	9
13.04	7	8	8	10
13.05	7	9	10	7
13.06	6	5	8	11
13.07	7	6	7	11
13.08	6	9	10	8
13.09	5	10	7	12
13.1	6	10	6	11
13.11	7	10	8	12
13.12	7	7	10	10
13.13	7	7	11	12
13.14	7	8	8	12
13.15	5	11	11	11
13.16	5	8	9	12
13.17	7	8	13	10
13.18	6	8	10	13
13.19	6	9	10	11
13.2	7	10	9	10
13.21	6	9	8	13
13.22	7	8	10	12
13.23	7	8	9	10
13.24	7	9	11	11
13.25	8	11	7	13
13.26	6	8	10	10
13.27	7	9	9	10
13.28	7	9	7	10
13.29	8	9	8	9
13.3	7	8	10	10
13.31	8	10	9	12
13.32	6	9	10	10
13.33	5	10	9	11
13.34	9	10	7	10
13.35	6	9	9	11
13.36	9	8	7	10
13.37	8	8	8	11
13.38	5	8	8	11
13.39	6	9	7	12
13.4	9	10	7	9
13.41	9	10	7	12
13.42	7	9	8	11
13.43	6	12	8	10
13.44	7	12	8	11
13.45	6	11	9	10
13.46	7	10	8	10
13.47	6	11	8	11
13.48	6	11	8	12
13.49	6	8	8	12
13.5	5	13	9	10
13.51	5	11	6	11
13.52	5	9	7	10
13.53	4	10	7	12
13.54	5	9	6	10
13.55	5	10	6	10
13.56	6	10	5	11
13.57	5	12	7	11
13.58	6	10	7	10
13.59	5	11	7	8
13.6	5	12	5	11
13.61	5	9	5	10
13.62	6	8	9	11
13.63	4	10	9	11
13.64	5	8	8	11
13.65	5	10	7	11
13.66	6	11	7	11
13.67	6	10	7	8
13.68	6	11	8	10
13.69	6	11	8	11
13.7	6	9	6	12
13.71	7	10	8	13
13.72	4	8	9	10
13.73	6	10	8	13
13.74	5	9	6	10
13.75	3	10	6	11
13.76	3	10	6	10
13.77	4	10	5	10
13.78	5	9	4	12
13.79	4	11	6	9
13.8	5	10	5	12
13.81	4	11	7	12
13.82	5	11	5	13
13.83	4	13	6	10
13.84	4	13	5	9
13.85	4	7	6	12
13.86	7	11	4	10
13.87	8	10	6	12
13.88	6	10	6	11
13.89	5	13	7	11
13.9	5	12	6	12
13.91	7	13	6	13
13.92	5	12	6	13
13.93	5	11	5	13
13.94	6	13	7	10
13.95	4	13	6	10
13.96	5	11	7	10
13.97	6	9	7	11
13.98	6	10	6	12
13.99	4	11	6	13
14	5	9	6	11
14.01	6	9	5	11
14.02	6	10	5	14
14.03	5	9	5	11
14.04	4	10	6	12
14.05	8	9	5	9
14.06	5	12	5	12
14.07	5	12	4	12
14.08	6	12	5	10
14.09	7	10	4	11
14.1	7	11	6	9
14.11	7	12	6	9
14.12	6	10	6	12
14.13	7	12	8	11
14.14	6	11	6	9
14.15	8	11	5	13
14.16	6	11	6	11
14.17	7	10	6	11
14.18	7	12	5	11
14.19	7	8	6	13
14.2	5	12	5	12
14.21	6	11	7	11
14.22	7	10	5	15
14.23	8	12	6	11
14.24	6	9	6	12
14.25	8	12	8	13
14.26	8	10	8	14
14.27	7	9	6	11
14.28	6	10	6	12
14.29	8	11	7	12
14.3	10	11	5	12
14.31	7	12	5	10
14.32	8	11	5	12
14.33	7	11	8	13
14.34	7	10	7	13
14.35	9	11	7	12
14.36	8	12	8	10
14.37	8	11	7	13
14.38	7	10	8	11
14.39	7	11	8	12
14.4	6	13	8	14
14.41	6	11	7	10
14.42	7	12	8	10
14.43	7	11	9	10
14.44	6	8	9	9
14.45	7	10	6	9
14.46	7	11	7	10
14.47	7	9	8	10
14.48	5	10	9	14
14.49	10	12	7	11
14.5	7	10	5	10
14.51	8	11	7	10
14.52	7	11	8	12
14.53	8	14	8	13
14.54	7	12	7	11
14.55	8	11	9	10
14.56	7	11	7	14
14.57	8	13	8	10
14.58	5	12	8	11
14.59	7	14	7	12
14.6	5	14	6	13
14.61	7	13	7	14
14.62	9	12	6	13
14.63	7	14	6	11
14.64	6	12	6	10
14.65	8	14	7	14
14.66	7	13	7	10
14.67	5	14	8	10
14.68	7	14	8	12
14.69	5	11	7	10
14.7	8	12	7	11
14.71	8	12	6	10
14.72	7	13	8	12
14.73	9	14	9	12
14.74	6	12	9	11
14.75	8	13	7	10
14.76	7	10	9	12
14.77	7	13	7	13
14.78	6	12	7	10
14.79	8	13	7	13
14.8	8	12	6	10
14.81	7	12	7	11
14.82	8	12	7	8
14.83	9	11	8	11
14.84	8	13	7	9
14.85	7	12	7	10
14.86	6	12	5	9
14.87	8	10	5	10
14.88	8	12	6	10
14.89	7	12	4	11
14.9	5	10	6	10
14.91	6	15	6	11
14.92	6	14	7	8
14.93	7	11	9	10
14.94	4	12	7	10
14.95	7	14	8	11
14.96	9	12	6	10
14.97	6	11	7	9
14.98	4	12	5	13
14.99	6	12	6	10
15	5	10	7	12
15.01	5	10	6	13
15.02	8	12	5	13
15.03	8	11	7	10
15.04	7	11	6	10
15.05	7	11	6	10
15.06	6	12	6	9
15.07	6	9	10	12
15.08	6	13	6	12
15.09	6	10	7	11
15.1	6	12	7	12
15.11	7	15	8	11
15.12	6	11	8	10
15.13	7	12	7	9
15.14	7	12	7	10
15.15	5	11	6	10
15.16	9	13	7	10
15.17	5	10	6	10
15.18	7	11	6	10
15.19	6	11	6	11
15.2	7	11	5	11
15.21	6	13	6	11
15.22	4	13	6	13
15.23	6	12	8	11
15.24	7	13	8	12
15.25	8	10	7	13
15.26	7	12	7	13
15.27	7	16	7	10
15.28	7	13	7	12
15.29	7	12	7	10
15.3	8	12	5	11
15.31	6	13	8	11
15.32	8	13	8	13
15.33	5	14	6	13
15.34	7	13	7	12
15.35	8	10	7	10
15.36	7	10	6	12
15.37	6	10	4	9
15.38	9	10	6	10
15.39	9	12	4	11
15.4	8	13	4	11
15.41	8	12	6	11
15.42	10	11	6	12
15.43	8	12	4	11
15.44	10	12	4	9
15.45	8	13	3	12
15.46	7	11	7	12
15.47	7	11	4	10
15.48	7	9	6	12
15.49	7	9	9	10
15.5	8	9	7	12
15.51	7	9	8	10
15.52	7	10	11	11
15.53	9	8	6	13
15.54	8	10	6	10
15.55	8	12	6	11
15.56	9	10	6	14
15.57	6	11	6	13
15.58	7	12	5	13
15.59	7	10	8	11
15.6	6	12	6	12
15.61	6	11	4	11
15.62	7	13	5	11
15.63	7	12	6	11
15.64	8	11	4	14
15.65	9	13	4	9
15.66	9	13	4	13
15.67	9	12	3	12
15.68	7	12	3	12
15.69	6	11	3	12
15.7	5	12	3	12
15.71	5	11	5	10
15.72	7	10	5	9
15.73	7	11	6	10
15.74	8	11	6	9
15.75	6	12	5	9
15.76	6	8	6	10
15.77	7	11	4	9
15.78	7	12	3	10
15.79	7	13	6	8
15.8	7	10	6	12
15.81	9	13	5	9
15.82	5	10	6	9
15.83	6	12	6	12
15.84	7	11	5	12
15.85	8	10	5	11
15.86	6	10	5	11
15.87	7	8	7	9
15.88	7	11	4	11
15.89	7	11	6	11
15.9	6	11	6	10
15.91	6	9	4	12
15.92	5	9	4	11
15.93	6	10	4	12
15.94	7	11	4	13
15.95	5	10	3	11
15.96	7	9	3	11
15.97	7	8	2	11
15.98	9	11	4	12
15.99	7	10	4	9
16	9	10	6	10
16.01	5	8	5	9
16.02	9	9	3	9
16.03	6	9	4	14
16.04	8	8	6	12
16.05	11	11	4	14
16.06	6	9	3	13
16.07	7	13	7	11
16.08	7	14	4	11
16.09	7	11	4	9
16.1	6	11	5	9
16.11	8	9	2	9
16.12	9	9	4	10
16.13	8	11	3	8
16.14	6	11	4	11
16.15	5	14	3	11
16.16	7	9	3	13
16.17	7	10	3	11
16.18	7	12	5	11
16.19	6	10	2	10
16.2	6	11	2	11
16.21	8	11	3	10
16.22	7	12	3	10
16.23	7	11	4	9
16.24	7	11	3	10
16.25	3	11	3	9
16.26	4	13	5	9
16.27	3	12	3	10
16.28	3	11	4	11
16.29	5	10	4	10
16.3	7	11	5	12
16.31	6	9	6	10
16.32	5	8	5	11
16.33	7	12	3	10
16.34	7	10	3	11
16.35	5	12	5	10
16.36	4	7	5	11
16.37	3	11	4	9
16.38	4	11	5	11
16.39	4	12	4	7
16.4	4	11	5	9
16.41	4	11	4	13
16.42	5	11	5	14
16.43	6	7	4	11
16.44	4	11	4	13
16.45	5	8	4	10
16.46	5	10	4	10
16.47	4	8	3	10
16.48	5	9	3	10
16.49	5	11	2	10
16.5	5	10	3	10
16.51	6	9	5	9
16.52	5	9	6	10
16.53	5	9	2	10
16.54	5	8	4	11
16.55	3	8	3	12
16.56	4	9	3	13
16.57	2	8	4	9
16.58	4	7	8	10
16.59	5	8	5	14
16.6	4	7	3	12
16.61	3	4	4	13
16.62	3	9	5	9
16.63	5	9	4	13
16.64	5	10	4	12
16.65	4	7	4	12
16.66	3	11	3	11
16.67	5	10	1	12
16.68	3	11	2	13
16.69	3	11	2	13
16.7	4	7	3	10
16.71	5	10	4	10
16.72	6	9	3	9
16.73	1	7	4	11
16.74	4	9	4	10
16.75	7	8	3	10
16.76	7	9	3	11
16.77	7	8	1	9
16.78	7	8	4	12
16.79	4	10	3	11
16.8	6	9	2	9
16.81	4	10	3	9
16.82	4	8	2	9
16.83	4	9	3	7
16.84	5	8	4	12
16.85	5	9	2	10
16.86	5	10	2	11
16.87	6	8	4	12
16.88	3	5	4	9
16.89	5	7	5	11
16.9	4	6	5	10
16.91	4	9	2	12
16.92	4	9	3	9
16.93	5	9	4	10
16.94	4	8	5	8
16.95	2	11	4	11
16.96	5	8	4	10
16.97	5	10	5	10
16.98	5	10	4	12
16.99	6	9	4	9
17	5	10	2	10
17.01	5	8	2	10
17.02	4	7	3	8
17.03	4	7	3	9
17.04	4	8	4	8
17.05	4	7	4	9
17.06	5	6	3	10
17.07	6	9	4	11
17.08	5	7	6	10
17.09	4	7	6	9
17.1	5	6	5	9
17.11	4	7	4	9
17.12	4	8	5	11
17.13	5	6	5	10
17.14	4	6	6	8
17.15	4	8	7	10
17.16	4	7	7	12
17.17	4	8	6	10
17.18	4	7	7	10
17.19	2	9	7	10
17.2	3	8	5	12
17.21	5	10	5	10
17.22	6	9	5	9
17.23	7	10	4	11
17.24	5	8	4	9
17.25	4	9	4	10
17.26	5	8	4	8
17.27	4	9	4	11
17.28	5	11	4	11
17.29	5	9	4	9
17.3	5	8	2	10
17.31	5	11	4	8
17.32	4	10	4	9
17.33	5	9	5	10
17.34	4	10	6	11
17.35	5	10	4	11
17.36	3	7	5	12
17.37	3	8	6	12
17.38	3	11	5	11
17.39	5	11	4	11
17.4	5	11	4	11
17.41	5	11	5	11
17.42	6	10	5	9
17.43	4	10	5	11
17.44	4	11	4	10
17.45	4	9	5	11
17.46	4	11	6	8
17.47	4	10	5	11
17.48	4	10	4	9
17.49	4	10	5	10
17.5	3	12	7	8
17.51	4	9	5	8
17.52	4	10	5	10
17.53	5	9	4	10
17.54	6	9	5	10
17.55	5	10	6	11
17.56	6	10	5	11
17.57	4	10	4	9
17.58	4	10	3	8
17.59	4	9	5	8
17.6	4	8	5	10
17.61	5	7	3	9
17.62	5	8	3	11
17.63	4	8	3	9
17.64	4	6	2	7
17.65	5	7	4	10
17.66	4	6	5	9
17.67	4	5	4	9
17.68	4	8	5	8
17.69	5	6	3	8
17.7	6	8	2	9
17.71	5	8	4	12
17.72	4	7	4	10
17.73	5	7	2	10
17.74	5	6	3	8
17.75	5	7	3	12
17.76	5	10	3	10
17.77	4	7	3	9
17.78	5	7	3	8
17.79	6	6	4	7
17.8	4	7	4	7
17.81	6	8	4	8
17.82	6	7	4	8
17.83	6	8	3	9
17.84	4	8	2	10
17.85	6	7	4	9
17.86	6	6	3	8
17.87	6	9	3	12
17.88	4	7	2	6
17.89	4	8	3	9
17.9	5	8	4	11
17.91	4	7	3	11
17.92	6	5	4	11
17.93	4	5	3	9
17.94	5	6	5	12
17.95	5	7	3	11
17.96	5	9	3	10
17.97	5	7	5	11
17.98	5	5	3	12
17.99	6	7	5	10
18	5	7	3	10
18.01	6	6	3	11
18.02	5	9	3	10
18.03	5	8	6	10
18.04	5	6	5	10
18.05	6	8	4	8
18.06	6	9	4	9
18.07	7	9	7	9
18.08	8	5	4	10
18.09	7	7	4	11
18.1	4	7	3	11
18.11	6	5	5	12
18.12	6	8	3	9
18.13	7	7	3	10
18.14	5	6	3	9
18.15	5	7	2	9
18.16	7	5	3	10
18.17	4	6	2	8
18.18	6	7	3	9
18.19	4	8	3	9
18.2	7	7	2	9
18.21	4	8	2	10
18.22	5	8	3	11
18.23	6	10	3	10
18.24	5	7	3	9
18.25	5	9	3	9
18.26	4	8	5	8
18.27	5	8	5	9
18.28	5	8	4	11
18.29	6	9	2	8
18.3	5	10	2	11
18.31	5	9	5	10
18.32	5	8	5	11
18.33	5	9	8	11
18.34	6	8	7	10
18.35	6	8	3	9
18.36	5	8	4	10
18.37	7	8	6	13
18.38	5	6	7	11
18.39	4	8	6	8
18.4	6	9	4	13
18.41	6	9	5	9
18.42	4	8	7	12
18.43	5	8	5	12
18.44	5	9	4	10
18.45	6	7	6	10
18.46	8	8	9	11
18.47	4	8	5	12
18.48	5	6	7	10
18.49	5	8	5	13
18.5	5	7	5	10
18.51	7	9	6	11
18.52	7	8	7	8
18.53	7	7	6	11
18.54	7	7	8	8
18.55	8	7	7	9
18.56	5	8	6	10
18.57	7	9	8	13
18.58	6	10	4	8
18.59	5	6	7	8
18.6	5	6	6	8
18.61	6	5	5	8
18.62	8	7	5	11
18.63	6	7	6	9
18.64	8	8	4	8
18.65	5	7	7	7
18.66	6	6	5	9
18.67	6	5	5	3
18.68	7	5	6	9
18.69	7	6	4	9
18.7	5	9	6	9
18.71	4	7	5	8
18.72	7	6	7	9
18.73	6	8	7	9
18.74	8	9	6	10
18.75	8	7	6	7
18.76	7	10	7	6
18.77	4	9	7	8
18.78	4	9	7	9
18.79	5	8	6	11
18.8	8	10	6	11
18.81	6	9	8	10
18.82	5	12	7	8
18.83	7	10	6	9
18.84	6	11	6	7
18.85	7	9	4	8
18.86	6	9	4	9
18.87	7	11	5	8
18.88	3	8	4	10
18.89	4	8	4	8
18.9	8	9	6	8
18.91	7	9	4	8
18.92	7	11	5	9
18.93	7	14	4	8
18.94	7	10	4	7
18.95	4	11	4	5
18.96	5	11	5	9
18.97	6	11	3	4
18.98	6	9	4	5
18.99	6	12	3	6
19	5	11	4	7
19.01	5	12	2	7
19.02	6	10	4	8
19.03	6	10	4	8
19.04	7	9	4	5
19.05	7	11	5	6
19.06	6	9	6	7
19.07	3	11	6	8
19.08	6	10	6	8
19.09	8	11	6	9
19.1	4	12	5	8
19.11	4	7	6	8
19.12	3	9	7	9
19.13	5	11	5	8
19.14	6	10	6	8
19.15	5	9	5	8
19.16	6	9	6	7
19.17	5	9	5	7
19.18	4	7	6	8
19.19	4	9	4	8
19.2	6	11	5	8
19.21	7	9	6	8
19.22	6	9	6	5
19.23	8	9	5	7
19.24	6	11	6	9
19.25	6	11	7	9
19.26	4	9	9	7
19.27	3	10	8	7
19.28	4	9	7	9
19.29	4	10	7	8
19.3	5	11	7	5
19.31	7	11	8	11
19.32	6	11	6	7
19.33	8	12	7	8
19.34	7	13	6	9
19.35	9	11	6	5
19.36	7	13	6	10
19.37	6	10	6	4
19.38	9	12	6	6
19.39	10	10	6	7
19.4	7	11	7	7
19.41	7	13	6	5
19.42	7	12	7	8
19.43	7	13	7	9
19.44	7	11	7	5
19.45	7	11	7	7
19.46	7	12	7	7
19.47	7	12	9	7
19.48	10	12	5	7
19.49	8	12	5	6
19.5	8	11	5	5
19.51	8	12	6	7
19.52	8	12	5	5
19.53	7	10	6	7
19.54	8	10	5	7
19.55	6	12	5	7
19.56	7	12	6	7
19.57	7	10	5	9
19.58	6	11	6	9
19.59	6	10	5	7
19.6	5	14	7	6
19.61	3	10	6	9
19.62	7	13	5	8
19.63	8	13	6	7
19.64	8	10	8	8
19.65	7	10	7	8
19.66	6	13	9	7
19.67	8	13	8	6
19.68	8	11	7	8
19.69	7	14	9	8
19.7	10	13	8	6
19.71	6	13	7	9
19.72	5	14	6	8
19.73	8	13	5	8
19.74	9	15	6	6
19.75	8	12	6	7
19.76	8	12	7	12
19.77	10	12	7	8
19.78	7	9	7	7
19.79	9	12	7	8
19.8	9	11	7	7
19.81	5	12	8	7
19.82	7	13	9	7
19.83	6	13	7	9
19.84	5	14	7	9
19.85	6	10	6	9
19.86	9	11	7	8
19.87	8	10	7	8
19.88	5	11	6	6
19.89	6	11	4	6
19.9	8	10	6	5
19.91	8	10	8	7
19.92	8	11	5	7
19.93	8	10	4	7
19.94	7	10	5	7
19.95	6	9	10	7
19.96	8	10	8	7
19.97	8	11	8	7
19.98	7	11	7	9
[truncated: 18,002 more rows]

## Sheet: p-p
	Free Human MHC I	Human MHC I-Vaccine	Free Human MHC II	Human MHC II-Vaccine	Free Mouse MHC I	Mouse MHC I-Vaccine	Free Mouse MHC II	Mouse MHC II-Vaccine			Free Human MHC I	Human MHC I-Vaccine	Free Human MHC II	Human MHC II-Vaccine	Free Mouse MHC I	Mouse MHC I-Vaccine	Free Mouse MHC II	Mouse MHC II-Vaccine
0	319	318	311	304	241	248	303	306		Average	306.707	312.253	292.641	294.61	228.508	233.457	306.335	307.766
0.01	328	301	310	293	218	222	293	295		Stdev	8.95724	9.08638	7.97154	8.44317	7.42697	7.85919	8.21739	8.52288
0.02	309	302	299	293	235	219	284	298
0.03	315	314	298	291	223	218	298	287
0.04	311	309	296	295	234	229	310	287
0.05	310	303	291	282	237	222	310	293
0.06	311	308	312	291	219	217	294	295
0.07	320	316	286	290	221	219	292	286
0.08	326	310	294	290	225	220	294	295
0.09	322	308	302	288	223	226	299	300
0.1	329	313	295	307	224	219	283	301
0.11	309	318	304	282	220	215	287	304
0.12	309	320	291	286	235	221	305	301
0.13	326	319	289	280	236	220	292	299
0.14	315	318	293	282	227	221	309	296
0.15	301	318	297	276	229	212	314	300
0.16	314	321	291	295	233	224	298	305
0.17	312	332	282	289	235	228	292	296
0.18	307	311	298	284	228	223	294	287
0.19	308	312	298	289	231	224	303	298
0.2	306	316	299	274	223	223	293	307
0.21	310	328	290	270	225	227	304	287
0.22	297	310	273	281	236	214	292	304
0.23	302	320	293	287	237	218	300	300
0.24	298	318	288	289	231	227	305	287
0.25	306	323	287	285	243	222	298	300
0.26	308	326	283	305	232	224	318	296
0.27	300	324	283	295	236	223	277	296
0.28	301	320	281	296	236	222	305	284
0.29	302	309	273	294	233	229	293	289
0.3	291	319	285	303	241	224	285	282
0.31	296	305	282	301	230	231	303	293
0.32	301	313	294	298	239	226	298	292
0.33	309	324	279	292	226	223	296	281
0.34	296	309	291	300	229	224	307	304
0.35	302	309	282	286	231	220	311	302
0.36	302	318	288	297	228	212	302	305
0.37	301	316	289	290	236	213	301	298
0.38	314	311	284	295	224	219	303	289
0.39	297	329	302	296	224	221	288	284
0.4	314	317	282	281	245	233	301	287
0.41	304	309	289	296	223	219	285	308
0.42	306	315	294	292	231	233	289	294
0.43	307	303	283	286	223	238	284	301
0.44	306	310	285	294	224	222	294	286
0.45	302	319	289	287	236	229	293	287
0.46	287	308	287	305	235	222	289	291
0.47	311	318	290	293	222	226	283	291
0.48	296	309	290	297	230	233	303	296
0.49	304	319	287	297	226	236	297	281
0.5	308	311	284	284	228	239	288	289
0.51	303	309	281	286	227	232	299	292
0.52	305	320	299	280	226	242	295	285
0.53	318	295	290	293	215	228	289	291
0.54	318	310	279	285	229	225	297	285
0.55	308	304	300	294	219	226	300	299
0.56	316	307	275	297	219	230	298	307
0.57	313	292	298	288	225	229	288	293
0.58	303	304	283	300	228	236	301	305
0.59	296	310	297	295	222	233	294	301
0.6	307	319	295	298	225	226	287	293
0.61	305	314	294	296	227	233	293	295
0.62	307	308	291	283	228	226	299	305
0.63	303	305	279	297	232	229	293	294
0.64	307	320	285	280	225	223	294	299
0.65	296	310	278	287	221	225	303	299
0.66	302	315	268	290	236	233	301	289
0.67	307	314	274	294	225	214	300	300
0.68	306	311	289	288	221	223	306	293
0.69	305	304	278	301	232	222	310	288
0.7	295	313	283	294	226	226	303	306
0.71	292	316	273	291	224	230	310	311
0.72	310	320	289	294	226	223	297	306
0.73	295	321	280	292	218	222	305	300
0.74	307	311	299	291	216	227	306	302
0.75	294	308	280	294	224	241	311	303
0.76	303	314	280	298	220	219	317	289
0.77	306	309	298	287	223	238	288	292
0.78	306	314	287	291	223	226	307	301
0.79	296	309	279	285	211	230	300	292
0.8	300	325	293	301	210	229	305	289
0.81	283	321	281	304	225	222	308	285
0.82	294	317	275	286	215	223	294	297
0.83	295	318	279	289	232	231	315	291
0.84	296	319	285	289	214	226	307	295
0.85	295	321	288	288	231	219	299	279
0.86	299	318	288	287	222	235	301	302
0.87	296	321	282	284	224	216	314	302
0.88	282	316	279	281	216	218	314	287
0.89	296	314	285	291	231	231	301	286
0.9	302	323	284	289	226	220	317	291
0.91	307	320	287	288	221	220	316	294
0.92	299	302	275	280	226	222	305	282
0.93	299	306	285	298	223	223	319	288
0.94	295	324	286	285	226	221	311	296
0.95	287	308	280	284	230	227	301	288
0.96	292	313	273	287	227	225	294	276
0.97	293	316	276	276	235	221	311	294
0.98	288	305	285	287	222	224	304	310
0.99	294	309	291	288	231	219	301	295
1	293	302	272	284	231	222	296	297
1.01	288	306	290	292	228	223	300	289
1.02	290	321	283	291	224	232	306	296
1.03	299	311	281	289	229	219	312	298
1.04	302	312	277	289	217	223	314	300
1.05	283	311	284	290	228	226	302	301
1.06	301	309	276	289	228	233	297	295
1.07	298	331	287	300	223	233	302	302
1.08	299	307	289	293	230	226	297	291
1.09	297	323	288	285	222	223	301	293
1.1	298	297	294	283	236	228	290	305
1.11	291	329	284	281	220	225	292	297
1.12	298	314	290	280	228	217	297	299
1.13	290	311	284	280	218	223	299	283
1.14	295	312	279	284	230	221	290	287
1.15	296	310	274	278	226	221	300	295
1.16	294	303	291	277	230	232	300	291
1.17	304	303	292	275	229	220	296	284
1.18	293	314	291	274	232	217	312	290
1.19	290	309	285	284	218	225	322	287
1.2	280	319	278	271	229	221	312	287
1.21	287	311	283	285	234	209	298	297
1.22	294	304	283	281	231	215	312	291
1.23	297	315	291	281	216	214	306	288
1.24	302	304	282	291	222	220	321	289
1.25	292	302	286	291	237	224	295	290
1.26	298	308	284	288	229	223	305	296
1.27	297	301	278	284	231	228	307	288
1.28	302	298	287	289	226	219	315	278
1.29	295	310	271	288	232	232	305	277
1.3	307	318	292	283	235	220	308	293
1.31	294	307	293	287	227	221	312	287
1.32	306	305	286	290	221	219	304	293
1.33	298	302	284	287	224	216	309	297
1.34	301	315	283	288	230	217	291	289
1.35	291	301	289	299	231	215	310	286
1.36	288	301	294	287	228	223	312	292
1.37	296	305	292	288	217	223	301	294
1.38	297	316	288	285	224	229	310	287
1.39	308	313	293	279	233	227	300	290
1.4	295	304	291	283	227	217	312	301
1.41	302	302	293	288	229	234	310	294
1.42	301	309	299	286	226	222	309	291
1.43	303	313	283	284	227	226	299	293
1.44	290	302	294	295	222	228	316	296
1.45	303	309	285	287	219	227	304	304
1.46	300	299	293	280	220	227	291	305
1.47	290	310	289	291	224	221	308	295
1.48	286	308	291	286	220	221	301	303
1.49	299	305	285	293	227	226	305	297
1.5	305	309	273	287	239	223	313	299
1.51	299	317	279	291	225	221	302	304
1.52	306	313	288	293	230	224	311	304
1.53	297	310	298	293	226	225	307	297
1.54	310	303	286	286	233	227	299	306
1.55	283	302	292	284	237	223	292	282
1.56	286	310	288	295	232	220	301	293
1.57	306	305	295	300	223	207	289	293
1.58	299	304	293	289	234	222	293	296
1.59	311	304	283	295	235	216	306	300
1.6	301	307	289	299	222	231	304	295
1.61	307	300	291	289	235	222	304	290
1.62	301	309	297	286	225	219	304	295
1.63	294	297	299	299	231	218	301	284
1.64	299	305	301	295	226	221	295	291
1.65	308	299	286	278	221	212	299	294
1.66	305	297	295	288	231	223	304	288
1.67	297	288	289	285	228	221	304	290
1.68	312	297	288	290	224	220	300	276
1.69	297	316	284	293	235	216	310	293
1.7	297	305	294	284	231	223	306	295
1.71	296	309	288	288	225	224	305	296
1.72	298	304	284	297	232	227	307	285
1.73	304	301	287	292	235	212	311	298
1.74	298	315	303	288	238	220	307	298
1.75	306	316	301	280	221	230	306	303
1.76	302	300	279	288	236	217	314	297
1.77	294	309	279	292	227	231	302	298
1.78	299	306	290	295	225	228	298	295
1.79	299	313	281	291	220	225	322	294
1.8	295	319	284	285	223	222	309	288
1.81	296	292	291	301	229	224	301	288
1.82	297	311	280	281	229	228	302	297
1.83	299	307	288	291	240	231	308	303
1.84	306	303	302	292	226	230	313	307
1.85	306	302	292	291	228	225	316	307
1.86	318	315	300	298	224	216	305	306
1.87	301	307	288	286	220	218	311	292
1.88	302	307	282	306	222	207	300	294
1.89	297	314	278	303	228	222	308	299
1.9	303	305	282	289	224	220	313	295
1.91	303	305	286	292	218	220	308	306
1.92	298	305	283	283	222	212	325	307
1.93	311	300	291	298	220	213	315	309
1.94	306	301	280	293	221	223	314	315
1.95	310	323	287	306	220	231	305	300
1.96	299	315	293	286	218	235	317	305
1.97	314	304	283	291	224	224	331	303
1.98	302	301	287	283	225	232	295	302
1.99	302	297	287	289	234	225	310	306
2	316	303	301	296	216	241	316	311
2.01	302	299	290	298	207	216	301	302
2.02	310	298	296	300	214	228	316	295
2.03	296	301	299	288	210	225	320	304
2.04	300	295	296	283	221	230	310	296
2.05	316	292	282	298	214	224	312	303
2.06	303	312	288	285	222	234	316	308
2.07	313	291	289	289	215	229	315	309
2.08	310	301	285	291	214	219	329	294
2.09	300	306	290	288	232	221	323	304
2.1	301	306	286	282	216	234	316	309
2.11	314	300	280	286	223	228	328	301
2.12	285	312	289	305	224	229	309	306
2.13	316	306	290	295	220	223	324	304
2.14	296	294	290	286	220	223	325	304
2.15	300	299	293	294	225	228	309	292
2.16	297	296	285	284	232	236	318	304
2.17	310	303	285	284	220	229	298	302
2.18	308	291	287	294	227	226	299	302
2.19	298	292	292	282	217	222	303	304
2.2	289	305	289	301	228	225	308	305
2.21	308	305	300	297	232	241	307	295
2.22	299	310	300	293	227	221	314	292
2.23	307	303	297	290	227	220	312	293
2.24	305	302	285	292	223	219	310	307
2.25	299	315	290	297	220	219	304	312
2.26	304	305	281	284	217	222	318	304
2.27	309	307	304	292	233	228	315	295
2.28	311	310	298	291	217	240	306	307
2.29	292	300	286	298	218	225	323	315
2.3	310	313	287	292	233	228	311	308
2.31	295	311	298	299	227	222	317	298
2.32	312	315	297	293	226	225	312	298
2.33	307	302	298	291	222	225	316	296
2.34	312	308	303	281	217	220	320	296
2.35	298	305	295	302	225	224	305	301
2.36	305	327	297	307	213	221	306	307
2.37	299	298	280	293	219	217	317	312
2.38	299	304	290	305	218	217	304	304
2.39	309	311	292	294	222	217	305	301
2.4	303	312	302	302	220	223	313	310
2.41	290	301	283	290	222	229	307	310
2.42	301	292	282	288	225	230	322	303
2.43	298	310	288	286	213	213	314	301
2.44	311	305	293	287	211	231	311	307
2.45	302	310	273	289	209	231	316	305
2.46	317	304	294	274	216	216	305	316
2.47	311	313	285	281	219	218	316	308
2.48	303	296	288	298	224	227	304	312
2.49	308	291	293	298	229	225	310	313
2.5	308	298	295	294	218	219	303	305
2.51	309	284	287	289	221	226	311	309
2.52	289	288	287	299	220	226	311	309
2.53	302	292	291	296	219	221	323	296
2.54	308	301	286	290	223	229	315	308
2.55	303	314	291	296	219	238	308	301
2.56	305	298	284	290	220	232	318	318
2.57	304	290	298	295	216	229	310	309
2.58	307	325	295	294	219	226	324	316
2.59	296	292	291	299	210	227	320	320
2.6	296	299	301	287	227	235	325	309
2.61	302	304	284	286	225	226	321	312
2.62	298	305	290	285	224	221	315	308
2.63	310	296	278	277	223	215	301	324
2.64	310	312	287	287	232	227	305	319
2.65	308	315	281	284	231	224	315	303
2.66	296	305	284	289	229	226	311	320
2.67	300	300	275	298	224	221	304	308
2.68	293	299	284	280	224	223	315	321
2.69	298	292	287	300	217	215	324	305
2.7	298	307	291	283	223	225	327	308
2.71	304	311	297	288	228	227	314	324
2.72	292	306	289	289	223	223	308	311
2.73	309	295	285	290	231	229	303	311
2.74	311	298	293	287	224	225	309	312
2.75	301	303	291	290	229	219	313	317
2.76	295	306	287	284	230	223	320	311
2.77	294	311	281	285	217	227	330	297
2.78	310	296	278	281	236	232	318	304
2.79	304	297	291	292	225	221	314	306
2.8	300	302	287	291	230	215	308	306
2.81	300	298	301	298	228	219	298	317
2.82	311	296	287	290	235	222	314	301
2.83	303	311	293	293	235	222	307	302
2.84	310	311	293	299	217	224	315	318
2.85	309	309	298	291	230	227	297	297
2.86	298	313	300	278	228	220	305	303
2.87	302	309	286	286	215	227	313	288
2.88	300	306	295	296	229	226	308	308
2.89	290	308	277	306	224	226	316	312
2.9	300	303	286	294	224	217	309	308
2.91	311	289	291	290	226	220	302	303
2.92	301	287	288	292	230	206	303	306
2.93	302	297	281	290	227	218	307	299
2.94	307	310	293	284	226	220	309	310
2.95	307	296	299	288	231	217	315	309
2.96	287	294	285	299	229	220	303	310
2.97	301	311	297	279	226	219	303	307
2.98	311	298	294	289	233	226	309	312
2.99	301	297	289	288	234	220	313	312
3	302	302	299	275	225	227	307	306
3.01	313	289	293	282	226	219	313	305
3.02	321	307	296	287	230	217	323	313
3.03	302	305	307	283	222	231	304	305
3.04	291	301	305	286	223	222	308	320
3.05	300	302	309	280	229	220	305	306
3.06	313	294	304	285	231	224	309	320
3.07	305	289	299	275	225	213	315	300
3.08	303	295	294	282	222	214	304	299
3.09	308	305	297	288	234	220	307	303
3.1	299	294	290	294	230	225	307	310
3.11	303	302	295	295	222	224	313	299
3.12	297	287	287	285	228	220	306	298
3.13	305	302	288	290	215	222	298	303
3.14	303	294	298	295	224	236	301	319
3.15	297	307	290	285	227	219	305	311
3.16	297	305	286	288	226	222	298	309
3.17	311	314	292	301	231	215	302	304
3.18	298	317	295	294	217	226	306	306
3.19	292	302	302	278	228	226	311	312
3.2	297	294	289	302	227	215	311	315
3.21	294	309	291	290	228	227	301	308
3.22	303	306	300	296	225	217	297	329
3.23	304	306	290	283	225	219	304	309
3.24	308	316	293	285	237	218	309	321
3.25	306	296	282	296	233	216	298	308
3.26	318	309	285	296	214	221	302	318
3.27	305	301	282	298	231	211	307	313
3.28	297	303	290	301	226	219	311	316
3.29	304	311	287	308	218	220	295	308
3.3	302	316	302	310	226	225	295	309
3.31	309	309	300	305	222	217	313	301
3.32	307	322	283	290	224	232	307	302
3.33	311	302	293	292	216	210	303	306
3.34	306	294	294	291	230	233	309	302
3.35	324	300	303	291	229	227	298	305
3.36	305	295	298	293	229	236	308	304
3.37	303	298	313	292	235	223	300	303
3.38	310	301	290	290	231	217	313	301
3.39	310	295	293	292	227	228	305	303
3.4	300	309	294	286	221	212	307	308
3.41	314	298	287	293	229	211	311	307
3.42	313	309	303	291	216	219	309	311
3.43	322	301	301	296	227	222	294	302
3.44	319	318	298	284	229	222	301	318
3.45	314	302	290	294	224	227	301	310
3.46	325	296	283	286	223	226	301	301
3.47	310	297	297	287	230	237	291	295
3.48	307	303	290	301	233	236	292	301
3.49	304	306	306	289	229	225	314	320
3.5	299	317	297	291	223	218	290	323
3.51	300	305	286	305	226	219	297	317
3.52	299	310	307	302	230	240	289	320
3.53	301	311	295	286	225	231	294	310
3.54	316	297	284	298	224	235	289	316
3.55	311	292	289	293	224	237	296	308
3.56	314	298	290	296	232	236	298	309
3.57	304	302	292	301	222	233	295	298
3.58	288	305	285	298	209	222	313	320
3.59	306	306	289	294	216	236	298	311
3.6	307	307	291	302	224	235	302	324
3.61	306	301	289	298	222	214	303	314
3.62	307	286	293	287	227	236	305	324
3.63	302	303	298	293	225	229	294	307
3.64	291	292	298	291	228	217	302	318
3.65	299	292	280	300	225	221	304	320
3.66	304	299	290	286	230	218	307	310
3.67	310	299	301	285	235	222	300	317
3.68	319	295	313	294	234	208	291	314
3.69	317	293	292	298	236	228	312	316
3.7	314	320	293	292	235	218	291	313
3.71	307	298	288	286	232	215	306	315
3.72	315	296	293	301	228	222	307	311
3.73	306	312	287	302	227	221	302	317
3.74	305	291	306	297	226	232	311	310
3.75	316	307	283	302	225	225	308	305
3.76	315	300	290	289	224	226	301	301
3.77	307	300	290	291	225	227	321	311
3.78	295	303	296	292	223	225	318	302
3.79	291	296	292	288	218	226	305	317
3.8	297	288	298	293	225	231	303	317
3.81	318	291	300	298	222	223	313	315
3.82	318	297	290	301	237	225	290	310
3.83	318	308	285	293	232	223	302	322
3.84	306	309	295	298	232	221	297	317
3.85	322	315	287	290	231	228	303	323
3.86	310	303	293	297	228	230	309	313
3.87	305	297	309	297	245	218	309	312
3.88	309	295	298	310	237	220	302	315
3.89	313	299	290	298	229	222	306	315
3.9	312	299	292	302	232	219	311	321
3.91	297	297	293	303	226	222	304	304
3.92	312	316	298	294	221	225	310	315
3.93	318	309	294	287	230	226	300	324
3.94	301	313	293	300	237	226	309	312
3.95	300	309	294	280	228	228	297	309
3.96	305	305	296	302	232	231	293	320
3.97	302	313	294	295	237	228	297	320
3.98	306	303	308	300	226	228	294	317
3.99	304	301	301	300	219	232	299	325
4	309	301	297	306	226	228	298	325
4.01	308	305	296	305	236	228	298	323
4.02	315	299	295	293	225	221	308	325
4.03	312	306	298	306	222	228	307	310
4.04	305	298	290	299	231	224	301	316
4.05	302	295	305	310	229	222	302	324
4.06	328	302	285	292	230	213	304	322
4.07	312	282	294	298	228	230	299	328
4.08	306	292	298	298	234	229	315	320
4.09	307	295	296	291	238	230	308	323
4.1	292	292	300	300	222	227	306	317
4.11	297	302	303	300	224	230	311	307
4.12	298	296	285	298	234	234	307	314
4.13	307	288	293	298	222	231	313	309
4.14	303	294	305	291	223	228	309	313
4.15	308	293	287	287	223	225	307	307
4.16	304	308	298	305	241	222	299	325
4.17	314	314	294	309	227	222	310	308
4.18	310	294	292	300	225	221	313	317
4.19	296	296	302	299	228	226	307	319
4.2	300	300	300	288	228	218	309	327
4.21	309	295	296	298	239	226	309	316
4.22	318	300	297	287	233	223	315	321
4.23	311	288	293	276	230	224	303	312
4.24	312	299	304	292	219	219	297	329
4.25	319	301	309	301	225	222	297	314
4.26	311	284	306	307	231	223	308	331
4.27	297	299	296	290	231	235	301	313
4.28	312	301	297	288	225	228	305	315
4.29	304	303	310	287	233	223	307	311
4.3	302	312	306	286	233	231	306	321
4.31	300	305	303	283	228	229	320	310
4.32	305	308	301	293	230	228	304	304
4.33	316	313	296	300	242	215	304	313
4.34	299	304	289	308	231	224	304	305
4.35	301	303	291	299	232	233	303	314
4.36	308	313	298	299	234	231	299	317
4.37	291	312	301	288	230	229	304	319
4.38	294	301	308	293	232	221	295	311
4.39	291	300	308	296	232	239	298	310
4.4	310	303	300	299	230	227	312	316
4.41	311	299	305	297	231	221	296	326
4.42	304	298	297	309	226	225	304	323
4.43	293	297	305	292	229	237	302	334
4.44	296	311	302	305	222	227	300	319
4.45	296	306	307	286	230	230	309	326
4.46	301	300	291	303	219	221	309	323
4.47	303	311	293	294	222	217	302	316
4.48	301	302	303	303	229	229	308	319
4.49	292	300	293	302	215	221	304	322
4.5	302	287	286	295	227	229	309	310
4.51	304	309	289	291	230	227	308	319
4.52	296	311	294	297	231	230	296	310
4.53	311	314	299	297	227	223	306	304
4.54	298	312	310	294	239	229	300	310
4.55	294	317	288	299	223	224	293	301
4.56	310	301	298	295	233	228	294	318
4.57	288	313	285	297	232	226	306	307
4.58	308	301	293	291	228	219	309	315
4.59	284	290	305	294	226	217	308	305
4.6	302	306	293	296	230	231	298	311
4.61	313	298	300	274	219	218	298	312
4.62	300	310	294	294	216	226	300	316
4.63	321	307	298	288	237	231	302	311
4.64	307	300	294	291	223	222	311	303
4.65	305	305	298	287	224	222	299	321
4.66	301	313	305	290	222	211	307	296
4.67	311	303	303	292	212	223	307	306
4.68	307	308	298	301	222	228	292	305
4.69	305	309	285	299	211	229	289	310
4.7	307	296	298	297	225	226	294	308
4.71	305	300	291	294	228	230	294	313
4.72	297	306	297	295	225	223	303	317
4.73	304	292	298	299	231	214	300	315
4.74	308	301	294	296	228	228	294	298
4.75	311	312	285	295	217	215	305	304
4.76	313	308	304	292	222	218	293	299
4.77	313	298	285	292	220	232	296	304
4.78	303	297	299	290	226	218	289	303
4.79	294	302	298	289	227	234	291	296
4.8	307	302	294	304	218	219	296	308
4.81	304	297	283	287	214	225	301	310
4.82	298	310	291	299	221	209	305	317
4.83	303	310	307	296	218	221	298	308
4.84	304	313	292	317	225	210	301	304
4.85	304	320	281	303	228	226	304	300
4.86	319	297	302	302	227	224	291	302
4.87	312	309	299	289	221	224	313	308
4.88	295	306	283	296	226	223	292	295
4.89	310	314	295	298	219	214	297	310
4.9	295	301	288	286	225	216	305	308
4.91	316	301	292	293	224	229	292	303
4.92	315	305	291	303	228	221	309	324
4.93	314	300	294	292	222	213	305	314
4.94	308	304	298	288	217	215	301	301
4.95	308	307	297	294	230	235	300	313
4.96	315	304	293	286	225	230	301	305
4.97	316	307	290	297	227	227	296	310
4.98	313	315	290	283	220	223	298	304
4.99	313	311	291	283	221	221	293	299
5	310	305	289	297	215	229	305	300
5.01	308	325	298	294	220	223	310	297
5.02	320	317	304	286	224	223	305	311
5.03	306	309	297	297	222	220	300	304
5.04	306	304	293	292	227	226	294	315
5.05	307	313	284	291	220	232	303	301
5.06	304	319	293	297	219	222	309	303
5.07	306	306	298	284	208	237	292	315
5.08	316	302	293	274	224	228	295	313
5.09	315	309	299	288	225	221	311	309
5.1	309	303	291	294	219	222	300	316
5.11	312	305	303	294	226	234	297	309
5.12	310	324	302	296	231	222	302	305
5.13	299	292	285	300	227	226	290	300
5.14	308	313	302	290	228	219	292	309
5.15	308	307	288	293	221	234	291	320
5.16	313	314	292	280	226	233	304	302
5.17	320	303	289	291	234	232	301	298
5.18	319	307	286	292	227	233	298	320
5.19	310	323	276	295	219	225	298	308
5.2	299	326	302	288	219	230	297	301
5.21	304	317	291	294	226	224	302	304
5.22	307	311	295	287	219	232	295	313
5.23	308	318	297	295	221	225	297	312
5.24	304	317	301	288	230	225	305	313
5.25	309	322	298	300	219	228	294	311
5.26	315	315	287	291	227	228	309	309
5.27	311	315	306	291	225	224	298	318
5.28	306	315	306	298	235	224	292	306
5.29	310	293	300	295	231	236	294	308
5.3	303	306	289	292	233	225	309	318
5.31	298	311	293	301	222	233	300	307
5.32	298	322	302	277	226	229	306	315
5.33	318	305	295	294	223	228	305	320
5.34	310	297	294	298	218	234	293	312
5.35	299	307	304	298	227	226	301	333
5.36	295	310	299	297	225	224	302	317
5.37	301	319	295	285	221	245	303	315
5.38	288	306	294	287	223	233	310	316
5.39	286	308	296	290	220	232	298	311
5.4	296	310	288	282	237	236	304	317
5.41	294	308	287	295	227	228	309	319
5.42	308	306	299	289	233	232	301	303
5.43	303	305	298	283	225	233	317	307
5.44	309	309	283	285	223	230	307	303
5.45	299	300	296	273	228	232	306	311
5.46	306	320	285	293	226	234	313	301
5.47	300	307	298	283	224	231	301	294
5.48	311	298	295	284	227	236	310	302
5.49	312	304	302	288	229	228	296	308
5.5	305	307	304	293	224	227	314	326
5.51	290	299	294	289	239	227	311	315
5.52	292	298	297	279	231	230	312	300
5.53	284	312	293	300	231	233	303	313
5.54	303	318	294	294	225	239	300	308
5.55	309	302	300	290	220	236	308	315
5.56	308	319	308	293	235	221	301	317
5.57	303	313	295	282	235	239	306	320
5.58	312	316	296	287	233	242	303	324
5.59	294	294	288	283	232	222	315	307
5.6	303	315	304	297	220	230	304	315
5.61	298	302	297	292	226	236	317	319
5.62	307	316	285	284	228	226	303	327
5.63	288	300	298	301	228	237	315	315
5.64	295	307	297	304	232	229	312	308
5.65	295	315	297	282	237	226	306	314
5.66	299	316	293	287	226	232	312	314
5.67	295	317	286	288	235	228	303	321
5.68	310	323	296	286	229	230	298	310
5.69	301	314	302	291	232	233	295	331
5.7	311	317	290	292	224	235	308	315
5.71	310	324	299	306	233	231	309	319
5.72	296	307	298	294	222	239	307	326
5.73	284	313	286	295	219	239	298	310
5.74	296	320	278	300	228	242	293	319
5.75	311	329	290	286	233	239	307	323
5.76	304	322	291	296	226	237	304	317
5.77	311	317	289	287	233	240	285	329
5.78	304	318	299	294	231	222	301	327
5.79	297	321	292	292	228	239	314	312
5.8	284	316	309	292	222	241	312	313
5.81	297	324	301	292	229	232	302	311
5.82	290	317	296	284	240	234	307	308
5.83	292	309	300	285	232	236	300	304
5.84	307	309	293	288	228	229	312	306
5.85	294	323	308	301	233	241	286	308
5.86	306	317	304	292	229	233	290	311
5.87	304	311	292	302	230	232	299	316
5.88	311	306	298	295	229	235	294	326
5.89	300	296	300	290	234	246	290	308
5.9	310	306	300	294	234	227	297	330
5.91	318	309	296	294	239	232	297	321
5.92	306	314	302	293	226	238	296	329
5.93	295	315	285	298	221	226	300	323
5.94	300	308	286	295	229	234	303	311
5.95	300	315	303	295	228	237	300	329
5.96	307	303	306	293	225	248	315	324
5.97	306	307	301	306	218	233	298	334
5.98	303	305	299	307	228	224	300	307
5.99	303	308	290	287	232	239	302	311
6	304	306	289	300	236	238	296	308
6.01	284	310	301	283	219	240	301	314
6.02	297	301	298	293	232	238	304	304
6.03	311	299	304	294	220	246	292	313
6.04	315	314	301	296	230	234	295	313
6.05	307	303	278	308	222	231	311	303
6.06	311	321	304	294	227	230	306	310
6.07	304	317	282	294	228	245	303	308
6.08	315	318	290	293	219	233	290	317
6.09	304	315	290	294	221	240	306	304
6.1	317	298	295	295	229	236	301	317
6.11	303	314	296	290	224	244	304	307
6.12	314	310	304	307	218	241	313	314
6.13	315	313	290	294	226	234	308	313
6.14	307	323	289	281	231	230	306	313
6.15	305	314	297	298	234	244	299	321
6.16	317	323	298	287	224	249	303	324
6.17	306	329	285	307	217	247	303	325
6.18	313	310	295	302	230	231	294	314
6.19	304	315	302	290	220	244	307	316
6.2	309	305	292	293	218	232	296	307
6.21	309	305	301	287	211	242	305	318
6.22	309	308	286	288	229	240	304	297
6.23	305	309	283	295	231	235	289	319
6.24	318	310	298	290	222	244	305	312
6.25	312	310	281	299	229	249	307	308
6.26	301	311	299	292	228	241	292	310
6.27	306	309	300	294	223	240	298	317
6.28	320	306	283	283	220	240	304	309
6.29	303	299	290	285	224	236	299	321
6.3	312	306	293	280	222	242	278	314
6.31	306	307	293	288	217	232	302	315
6.32	316	305	287	292	219	242	297	307
6.33	321	311	296	299	222	234	300	316
6.34	302	307	293	287	227	234	295	291
6.35	318	324	302	294	228	246	316	308
6.36	309	316	299	299	228	222	304	299
6.37	314	310	305	301	224	242	309	306
6.38	300	310	294	298	223	222	292	313
6.39	309	305	297	299	224	222	297	306
6.4	321	306	303	299	237	226	303	319
6.41	305	303	294	299	235	229	294	313
6.42	313	310	292	295	218	229	299	315
6.43	326	310	296	299	230	233	313	304
6.44	308	304	298	281	224	239	296	318
6.45	305	301	299	287	229	243	307	310
6.46	307	305	310	296	233	235	305	312
6.47	311	316	291	291	227	240	306	317
6.48	308	297	300	302	235	240	310	313
6.49	304	314	309	309	228	234	305	313
6.5	309	306	287	302	223	228	309	305
6.51	302	306	280	295	225	236	299	319
6.52	312	317	287	300	235	233	305	300
6.53	306	305	291	304	227	244	314	320
6.54	305	301	285	304	236	230	296	306
6.55	302	306	287	297	228	244	300	301
6.56	310	305	271	300	228	240	305	296
6.57	307	312	289	300	232	245	295	304
6.58	304	306	280	302	232	236	304	318
6.59	315	308	280	298	224	245	293	304
6.6	316	312	289	293	217	234	292	303
6.61	309	313	296	291	221	237	304	297
6.62	301	309	284	301	229	236	303	315
6.63	311	301	289	294	232	231	301	304
6.64	313	312	290	295	235	231	306	310
6.65	309	318	301	300	221	228	307	312
6.66	308	315	294	295	228	235	302	306
6.67	326	309	290	293	230	228	303	308
6.68	319	314	288	305	225	230	299	305
6.69	323	307	292	296	222	233	307	301
6.7	306	318	309	288	226	244	301	299
6.71	323	312	303	298	226	240	296	303
6.72	311	310	300	296	229	233	298	304
6.73	309	311	287	300	233	230	302	304
6.74	316	302	292	295	230	225	304	304
6.75	310	304	303	306	224	232	305	306
6.76	302	307	295	287	219	238	299	311
6.77	316	308	311	306	231	236	288	309
6.78	309	310	294	300	222	241	294	313
6.79	306	314	289	299	228	237	287	302
6.8	306	306	302	301	233	230	301	313
6.81	307	310	301	302	228	243	293	302
6.82	301	322	290	302	232	232	308	314
6.83	306	307	312	288	232	240	300	312
6.84	316	307	299	310	227	228	291	289
6.85	313	310	305	293	227	237	320	307
6.86	324	320	292	294	230	231	297	311
6.87	312	322	282	298	234	229	303	310
6.88	314	308	295	284	231	224	303	303
6.89	310	325	287	300	224	239	308	300
6.9	313	306	293	303	226	231	314	304
6.91	318	312	290	305	228	227	313	309
6.92	302	325	299	294	223	242	303	306
6.93	305	313	305	301	219	219	308	303
6.94	302	317	297	304	225	237	303	304
6.95	312	303	294	300	223	241	305	313
6.96	313	308	296	291	234	242	294	313
6.97	311	324	299	298	222	240	305	303
6.98	317	315	300	289	224	234	295	300
6.99	321	304	291	293	234	220	300	305
7	333	309	298	299	235	227	301	301
7.01	304	303	289	295	236	238	309	321
7.02	329	319	286	291	232	222	305	309
7.03	318	313	298	297	221	230	302	311
7.04	325	318	286	311	224	230	316	304
7.05	331	308	291	304	235	239	309	315
7.06	316	320	301	287	236	222	300	310
7.07	307	318	291	305	237	245	293	305
7.08	308	311	288	282	226	239	307	303
7.09	316	313	301	284	230	233	318	305
7.1	310	318	298	299	231	232	313	302
7.11	301	316	296	292	232	236	301	314
7.12	313	294	291	307	231	225	299	309
7.13	317	306	301	291	233	234	310	308
7.14	313	313	292	303	231	229	300	311
7.15	318	318	293	297	227	233	296	314
7.16	309	323	295	293	229	228	302	305
7.17	311	308	297	284	226	235	312	314
7.18	322	317	298	293	231	230	306	301
7.19	317	313	284	294	231	235	303	315
7.2	335	307	290	286	222	232	302	309
7.21	318	315	288	304	227	233	309	303
7.22	322	315	294	297	231	229	300	314
7.23	324	304	303	302	235	229	294	316
7.24	320	316	284	290	229	229	301	302
7.25	315	321	301	300	231	221	309	321
7.26	315	313	299	294	228	224	295	312
7.27	324	317	298	301	230	225	306	302
7.28	312	316	303	298	236	222	305	320
7.29	317	324	302	303	221	241	302	314
7.3	310	317	295	304	230	230	305	314
7.31	321	320	293	303	236	238	303	306
7.32	326	314	305	300	226	231	304	322
7.33	320	314	291	305	229	239	305	320
7.34	316	317	282	300	244	227	305	303
7.35	319	312	300	298	235	235	299	315
7.36	329	312	296	303	223	229	312	315
7.37	326	329	289	286	219	226	301	312
7.38	319	325	290	296	225	233	313	309
7.39	323	304	279	295	233	249	299	312
7.4	327	307	292	291	234	238	304	304
7.41	334	307	301	283	229	228	306	318
7.42	317	310	300	284	217	230	301	307
7.43	316	312	281	296	227	231	300	303
7.44	319	316	284	296	226	226	300	319
7.45	324	317	281	284	230	233	305	309
7.46	317	306	279	300	231	227	301	309
7.47	317	303	286	310	224	235	304	312
7.48	327	305	281	299	218	239	304	308
7.49	331	306	292	296	222	233	315	309
7.5	314	299	305	308	232	214	307	319
7.51	334	298	292	289	233	235	302	309
7.52	320	305	305	299	228	231	314	324
7.53	328	308	300	292	226	237	298	305
7.54	318	310	295	290	224	233	302	309
7.55	319	303	305	288	231	225	315	321
7.56	323	312	310	294	234	236	321	320
7.57	319	310	301	300	229	236	306	319
7.58	313	319	290	308	222	235	299	312
7.59	327	315	288	284	229	229	316	327
7.6	332	310	288	295	229	236	300	310
7.61	317	303	290	288	228	231	297	318
7.62	328	285	302	303	221	238	312	311
7.63	320	302	297	304	236	238	315	327
7.64	311	295	295	304	228	233	293	307
7.65	322	291	304	298	234	230	304	315
7.66	323	306	301	304	232	232	306	296
7.67	316	302	293	302	232	230	307	312
7.68	331	303	290	284	240	237	303	315
7.69	330	305	294	296	229	237	305	304
7.7	317	318	295	301	235	231	294	311
7.71	322	313	300	298	225	236	291	316
7.72	318	306	311	301	224	236	311	309
7.73	314	312	295	303	228	236	313	315
7.74	313	316	304	298	231	235	302	318
7.75	312	324	306	309	220	235	310	314
7.76	324	313	297	311	231	233	311	300
7.77	316	323	290	305	233	237	305	317
7.78	317	307	299	306	232	238	315	298
7.79	311	312	297	318	225	231	315	307
7.8	311	321	298	296	229	247	312	306
7.81	322	310	289	298	218	238	307	306
7.82	317	310	299	308	232	237	304	312
7.83	312	320	290	299	231	235	300	315
7.84	322	311	300	304	225	240	310	306
7.85	318	322	298	308	229	232	305	308
7.86	317	308	290	308	229	235	303	308
7.87	307	305	301	305	229	242	307	307
7.88	308	305	295	311	227	231	304	308
7.89	302	312	296	306	226	238	304	318
7.9	320	306	301	302	235	240	311	316
7.91	304	326	286	304	236	224	303	311
7.92	324	316	295	306	222	239	308	313
7.93	318	309	298	295	222	233	301	301
7.94	322	317	289	310	227	228	295	300
7.95	306	318	288	295	226	228	297	310
7.96	317	320	295	294	220	231	311	324
7.97	318	330	309	309	221	224	311	305
7.98	314	317	297	307	211	225	305	305
7.99	317	318	292	311	228	225	306	317
8	303	314	297	306	227	228	316	321
8.01	309	314	286	311	239	242	312	311
8.02	324	313	289	306	227	233	302	310
8.03	304	320	289	306	227	226	301	322
8.04	314	307	278	299	231	232	302	308
8.05	317	312	301	292	221	236	301	307
8.06	319	319	302	303	227	250	311	312
8.07	305	309	290	305	228	239	296	314
8.08	315	312	305	315	223	229	297	303
8.09	316	297	287	301	233	233	313	316
8.1	313	310	297	298	236	227	308	308
8.11	319	312	291	293	232	222	302	316
8.12	322	328	300	307	235	232	301	316
8.13	319	323	308	300	219	243	307	315
8.14	316	310	309	300	242	238	310	313
8.15	313	308	322	305	228	228	307	305
8.16	302	313	305	304	227	231	294	314
8.17	322	314	306	303	238	233	312	297
8.18	309	319	305	302	248	227	303	307
8.19	315	324	312	297	230	237	299	304
8.2	309	295	316	297	242	226	308	301
8.21	308	310	313	301	242	222	317	308
8.22	315	309	307	297	227	235	314	317
8.23	304	305	309	302	240	225	312	293
8.24	305	308	305	284	232	233	316	316
8.25	317	309	298	299	234	230	317	302
8.26	316	302	309	293	243	236	326	301
8.27	299	314	318	293	242	242	307	305
8.28	308	305	306	296	233	235	310	299
8.29	317	306	316	300	235	234	291	317
8.3	319	322	294	299	239	239	299	311
8.31	323	316	296	297	238	244	306	298
8.32	319	316	301	309	240	241	306	306
8.33	317	320	311	298	225	245	302	301
8.34	312	309	305	291	232	240	300	315
8.35	322	310	293	293	242	233	322	308
8.36	300	311	299	291	233	237	307	315
8.37	312	304	303	305	235	232	314	305
8.38	312	319	294	299	232	233	305	303
8.39	314	312	297	299	228	222	315	319
8.4	329	302	292	300	243	235	301	316
8.41	311	310	299	295	231	227	302	304
8.42	321	302	286	309	229	231	294	316
8.43	312	305	295	298	236	221	305	309
8.44	298	305	298	289	228	226	285	323
8.45	320	303	308	288	236	239	299	311
8.46	311	310	292	298	225	225	301	316
8.47	311	317	302	298	235	237	295	316
8.48	320	304	295	296	225	243	295	312
8.49	320	310	286	292	242	233	305	320
8.5	311	327	299	287	235	236	297	321
8.51	317	314	293	300	236	235	310	310
8.52	313	309	288	297	230	235	297	317
8.53	315	311	296	288	238	237	309	318
8.54	309	315	299	293	229	230	294	321
8.55	319	315	307	294	232	238	311	310
8.56	308	305	292	288	230	237	295	325
8.57	320	300	302	282	229	237	304	327
8.58	318	294	286	300	233	240	311	321
8.59	307	311	288	291	234	234	302	321
8.6	317	304	305	294	231	237	307	318
8.61	316	303	305	293	228	243	301	316
8.62	322	308	298	294	232	234	305	314
8.63	310	302	300	296	226	238	302	328
8.64	307	306	289	296	231	236	308	305
8.65	316	306	291	281	239	232	298	309
8.66	319	295	300	288	229	232	302	317
8.67	309	301	294	297	232	232	299	315
8.68	323	294	297	297	229	239	298	322
8.69	318	294	296	303	228	236	305	308
8.7	331	304	296	304	231	246	296	325
8.71	323	310	301	292	245	235	308	312
8.72	329	304	298	292	231	238	303	298
8.73	324	306	306	295	224	238	291	311
8.74	322	300	295	297	236	229	303	302
8.75	316	308	301	291	232	241	302	312
8.76	323	297	295	297	237	232	308	310
8.77	317	318	298	302	241	234	302	305
8.78	315	298	308	295	241	231	281	310
8.79	313	321	309	309	227	225	302	313
8.8	321	297	306	299	238	234	279	318
8.81	315	305	308	304	246	234	298	306
8.82	322	301	305	300	229	238	305	304
8.83	326	305	303	297	240	232	305	306
8.84	312	314	298	281	229	237	300	300
8.85	319	297	299	293	226	236	302	300
8.86	310	311	299	300	239	240	303	313
8.87	311	307	302	285	232	244	289	316
8.88	330	314	300	287	228	225	300	311
8.89	311	314	310	293	221	221	297	309
8.9	315	311	307	293	224	242	299	309
8.91	308	313	299	302	227	243	303	310
8.92	314	310	296	298	240	232	310	308
8.93	309	309	305	294	233	216	298	299
8.94	313	296	303	304	237	231	298	299
8.95	317	311	310	294	228	237	311	314
8.96	307	298	302	303	231	238	293	306
8.97	307	299	302	305	231	224	311	309
8.98	324	306	299	297	231	236	295	313
8.99	311	294	296	302	222	233	304	314
9	325	311	304	294	216	229	297	312
9.01	310	308	296	296	220	237	300	304
9.02	308	300	298	303	225	237	301	312
9.03	328	293	311	303	225	231	294	300
9.04	323	314	299	299	234	236	308	296
9.05	309	306	292	306	222	229	301	311
9.06	313	294	293	306	233	242	302	299
9.07	302	304	290	299	240	235	303	309
9.08	334	298	301	299	222	236	309	299
9.09	311	295	299	306	234	228	307	298
9.1	305	307	299	296	234	227	310	303
9.11	316	302	300	301	234	230	307	317
9.12	322	297	302	294	231	230	311	308
9.13	325	308	311	293	222	235	308	309
9.14	312	294	299	295	234	243	311	316
9.15	311	304	295	293	240	236	296	309
9.16	336	305	298	297	227	239	310	315
9.17	311	316	292	305	227	233	306	307
9.18	320	308	295	294	237	230	298	321
9.19	309	315	298	298	231	223	309	309
9.2	320	309	288	281	228	232	301	317
9.21	310	297	290	289	236	235	308	304
9.22	303	316	298	286	231	230	301	320
9.23	312	302	286	301	232	237	314	320
9.24	307	314	284	298	230	226	316	310
9.25	320	315	297	300	222	237	314	308
9.26	310	312	294	297	213	239	320	330
9.27	317	309	302	291	228	224	312	300
9.28	313	304	299	283	233	230	306	317
9.29	315	307	293	293	215	242	317	315
9.3	314	303	298	298	213	234	316	304
9.31	311	300	291	291	216	236	309	302
9.32	312	311	287	290	223	238	299	317
9.33	328	296	288	307	228	230	315	303
9.34	319	297	298	294	232	232	315	307
9.35	309	295	287	280	227	227	310	307
9.36	310	299	290	283	226	232	306	321
9.37	313	301	307	300	221	237	305	317
9.38	310	303	297	296	225	234	330	312
9.39	320	290	302	300	236	227	312	305
9.4	307	300	295	292	228	230	322	308
9.41	316	296	286	298	225	229	306	305
9.42	315	302	295	296	233	231	297	317
9.43	309	312	291	288	233	233	302	296
9.44	312	308	298	303	245	228	306	307
9.45	311	302	288	300	230	235	319	321
9.46	305	307	298	308	215	236	322	319
9.47	320	290	297	304	233	227	311	316
9.48	316	290	291	300	220	234	311	305
9.49	310	300	299	297	227	229	320	302
9.5	319	299	284	311	227	224	312	306
9.51	302	297	276	309	230	229	308	305
9.52	302	292	289	303	223	227	317	312
9.53	312	301	290	297	225	228	320	314
9.54	311	304	292	293	228	224	308	316
9.55	306	280	304	299	228	230	311	311
9.56	311	302	305	295	230	233	309	313
9.57	316	305	294	289	223	220	319	310
9.58	310	297	293	299	226	239	304	314
9.59	323	306	297	300	220	229	291	319
9.6	316	308	300	307	224	228	301	322
9.61	296	305	299	295	234	245	312	310
9.62	314	304	292	295	226	240	306	305
9.63	315	298	300	293	221	229	309	318
9.64	313	308	300	293	222	241	311	310
9.65	311	309	285	288	223	225	309	311
9.66	308	305	293	284	221	228	315	307
9.67	311	305	281	299	229	221	312	308
9.68	312	300	288	295	238	231	303	315
9.69	316	310	298	292	237	228	306	296
9.7	327	311	295	302	233	228	320	316
9.71	318	308	292	301	229	219	320	318
9.72	318	293	298	289	230	223	295	313
9.73	328	305	296	308	224	221	300	313
9.74	319	311	289	294	237	219	303	306
9.75	306	315	296	302	231	226	313	318
9.76	317	303	296	295	220	228	317	312
9.77	310	303	301	288	218	245	316	311
9.78	322	304	280	312	224	229	306	320
9.79	327	316	298	307	229	225	316	310
9.8	318	309	295	296	230	226	301	318
9.81	315	303	295	308	224	229	300	302
9.82	324	305	286	295	236	226	297	318
9.83	323	312	292	290	230	226	304	317
9.84	322	294	294	294	216	229	304	325
9.85	317	296	297	286	226	223	307	306
9.86	315	306	302	292	219	221	307	296
9.87	312	314	296	296	228	234	309	317
9.88	317	296	301	293	227	234	305	309
9.89	319	303	301	297	234	232	300	309
9.9	321	310	292	304	234	225	293	314
9.91	324	298	294	305	229	228	308	307
9.92	313	298	298	295	223	227	302	315
9.93	312	302	299	296	228	223	297	302
9.94	304	295	296	298	233	235	300	303
9.95	308	298	292	291	236	227	306	304
9.96	316	297	289	292	225	230	305	306
9.97	320	305	279	292	233	222	293	318
9.98	310	308	290	295	233	229	311	327
9.99	296	305	286	298	219	214	321	313
10	308	305	287	291	226	233	308	310
10.01	315	303	294	288	225	233	289	307
10.02	314	307	291	309	223	219	301	321
10.03	308	307	301	295	226	221	302	303
10.04	316	312	293	288	215	221	298	313
10.05	307	295	299	303	231	229	303	308
10.06	296	315	295	299	227	228	312	310
10.07	308	301	304	295	237	234	306	306
10.08	307	309	290	297	229	235	292	308
10.09	307	307	304	286	223	235	304	313
10.1	312	306	303	299	230	225	306	309
10.11	317	298	297	290	238	222	302	300
10.12	313	307	294	305	233	232	306	308
10.13	319	298	294	312	229	220	314	309
10.14	315	308	291	298	222	221	309	311
10.15	306	304	297	305	237	224	313	307
10.16	303	302	294	300	229	220	298	314
10.17	305	303	299	293	221	222	309	320
10.18	310	292	286	286	215	223	306	307
10.19	319	303	293	290	211	225	310	306
10.2	319	293	297	301	232	227	298	311
10.21	298	296	290	290	222	221	308	304
10.22	304	300	282	288	218	219	303	304
10.23	300	301	289	293	209	222	295	305
10.24	312	303	298	300	212	220	306	298
10.25	302	299	281	298	216	224	292	317
10.26	312	311	289	287	217	226	297	302
10.27	314	312	296	295	215	226	304	309
10.28	309	308	291	289	220	231	296	306
10.29	312	304	295	296	228	232	301	315
10.3	311	306	294	276	220	227	302	317
10.31	323	285	284	289	217	237	320	320
10.32	320	297	300	279	224	228	315	320
10.33	315	300	287	289	231	230	306	315
10.34	314	305	294	276	219	222	313	317
10.35	316	304	280	292	226	225	307	313
10.36	311	282	287	286	215	242	306	320
10.37	312	308	294	289	226	230	317	308
10.38	314	296	295	296	220	228	304	316
10.39	302	304	291	294	209	227	333	315
10.4	314	297	289	290	220	227	312	309
10.41	317	306	296	295	214	230	321	316
10.42	314	306	305	287	215	231	316	314
10.43	311	309	277	296	229	238	320	312
10.44	312	295	292	288	226	241	301	313
10.45	312	290	286	291	213	234	305	312
10.46	324	298	294	290	217	234	314	309
10.47	316	301	294	290	221	234	308	312
10.48	308	307	291	297	215	231	316	314
10.49	306	300	289	289	224	248	302	312
10.5	318	300	289	293	230	229	309	313
10.51	327	296	295	297	220	225	308	319
10.52	314	314	298	294	224	221	302	321
10.53	312	313	298	289	223	224	318	313
10.54	306	296	291	294	219	239	312	320
10.55	310	303	279	293	224	220	306	323
10.56	319	308	280	291	220	229	308	311
10.57	303	310	285	297	228	230	320	313
10.58	308	311	295	290	222	227	313	322
10.59	293	307	298	300	216	223	320	317
10.6	302	307	277	304	223	238	318	323
10.61	316	306	302	295	231	231	327	311
10.62	307	307	281	298	228	226	317	311
10.63	312	310	281	305	227	220	324	316
10.64	321	305	281	289	225	228	313	308
10.65	304	292	268	296	226	229	316	316
10.66	303	294	285	298	231	227	309	306
10.67	311	312	270	287	226	236	318	311
10.68	317	298	281	294	220	230	320	315
10.69	303	302	285	295	223	232	319	322
10.7	310	297	279	298	223	244	307	306
10.71	326	299	291	295	231	230	322	313
10.72	306	311	282	298	230	243	306	310
10.73	311	306	284	294	234	228	307	323
10.74	306	305	275	299	224	241	303	320
10.75	304	308	281	302	238	227	315	319
10.76	316	307	278	305	242	233	307	315
10.77	319	322	289	290	234	241	310	309
10.78	302	303	281	288	234	240	328	315
10.79	299	304	284	285	232	239	317	310
10.8	296	310	295	289	233	241	309	316
10.81	305	306	289	296	234	224	317	329
10.82	309	303	297	293	233	236	322	315
10.83	310	303	288	290	229	230	315	305
10.84	312	301	302	295	231	232	308	314
10.85	303	303	279	298	230	234	314	308
10.86	315	293	289	301	225	226	318	316
10.87	307	300	287	290	231	228	313	322
10.88	311	299	289	293	225	219	312	320
10.89	318	283	294	294	229	228	298	316
10.9	320	280	292	291	219	230	313	321
10.91	313	298	282	290	225	223	311	320
10.92	317	290	285	299	232	234	294	308
10.93	312	282	281	281	235	236	310	310
10.94	302	303	285	294	240	222	315	307
10.95	300	295	282	290	231	226	306	328
10.96	304	297	290	293	234	228	306	320
10.97	297	294	291	298	236	226	305	312
10.98	301	292	290	294	235	228	309	305
10.99	307	289	298	291	231	232	309	298
11	289	300	291	288	236	230	304	307
11.01	307	299	294	291	239	230	307	304
11.02	304	304	278	297	243	236	311	299
11.03	310	305	283	288	237	233	302	309
11.04	323	310	286	294	235	230	318	303
11.05	308	302	290	279	232	221	300	312
11.06	322	303	279	289	231	237	309	304
11.07	327	303	287	288	235	231	300	318
11.08	314	306	285	292	239	230	313	317
11.09	328	298	296	309	238	240	311	310
11.1	334	307	301	308	232	229	298	309
11.11	311	304	290	287	242	240	311	307
11.12	325	308	276	290	232	220	321	311
11.13	306	299	302	292	234	236	300	307
11.14	317	301	293	293	237	243	307	313
11.15	310	296	275	290	252	234	316	302
11.16	321	291	291	292	226	231	310	317
11.17	306	283	296	291	232	233	313	325
11.18	317	298	286	294	240	238	304	300
11.19	317	280	294	286	241	235	304	297
11.2	305	290	289	289	241	229	308	305
11.21	308	298	285	277	238	241	299	309
11.22	303	290	296	295	227	224	299	312
11.23	317	303	281	301	232	242	308	315
11.24	315	316	287	287	242	240	308	320
11.25	311	306	289	291	235	240	314	321
11.26	313	284	282	293	236	232	321	314
11.27	324	301	281	297	240	239	310	299
11.28	311	291	298	286	239	236	315	329
11.29	302	299	286	295	235	237	322	310
11.3	313	298	300	300	230	241	311	316
11.31	317	301	290	300	224	239	312	308
11.32	301	295	281	293	231	245	315	306
11.33	300	309	287	285	228	229	310	310
11.34	313	298	294	285	241	237	316	311
11.35	318	295	296	294	228	231	306	313
11.36	320	302	285	279	236	234	316	307
11.37	314	299	292	289	240	229	303	315
11.38	332	305	292	300	234	233	318	322
11.39	312	301	296	295	233	225	312	314
11.4	333	288	288	291	233	234	311	311
11.41	312	301	300	303	226	227	312	310
11.42	320	302	304	300	231	240	303	312
11.43	328	299	299	277	211	239	316	306
11.44	320	302	291	300	231	232	311	303
11.45	313	305	294	282	230	239	308	322
11.46	320	292	287	287	222	239	326	308
11.47	322	296	293	299	223	231	306	316
11.48	327	300	303	296	223	228	306	317
11.49	324	300	301	294	238	238	311	325
11.5	310	308	303	292	232	247	302	315
11.51	318	292	295	291	226	242	313	325
11.52	308	295	283	293	234	238	308	317
11.53	320	295	291	280	235	232	309	314
11.54	316	305	300	295	229	231	309	316
11.55	314	300	298	292	238	226	311	330
11.56	316	304	301	281	227	236	329	309
11.57	317	298	308	276	218	232	317	324
11.58	310	303	300	286	234	239	311	303
11.59	310	308	288	297	227	229	310	319
11.6	306	304	299	289	222	249	311	325
11.61	310	297	297	290	230	236	319	319
11.62	310	296	293	286	232	230	310	330
11.63	314	310	298	289	234	230	308	323
11.64	305	295	287	284	228	233	300	318
11.65	309	300	291	293	227	232	308	324
11.66	310	303	297	288	231	241	297	319
11.67	315	290	301	283	227	235	315	313
11.68	306	305	294	303	231	240	314	322
11.69	310	307	302	298	232	233	311	310
11.7	327	303	307	290	228	245	303	312
11.71	313	299	301	290	222	234	300	306
11.72	302	296	291	292	234	233	314	314
11.73	303	293	295	284	233	231	318	319
11.74	318	304	285	295	230	242	309	326
11.75	310	293	282	292	233	228	311	324
11.76	318	295	282	283	230	237	296	330
11.77	297	295	299	292	232	242	320	319
11.78	319	293	294	287	230	229	303	322
11.79	322	305	303	289	232	236	308	325
11.8	310	305	291	299	232	248	305	317
11.81	312	319	295	292	235	230	325	335
11.82	315	295	294	301	224	246	314	320
11.83	309	310	285	290	220	238	308	308
11.84	305	310	303	298	225	238	301	315
11.85	309	310	292	292	224	231	313	311
11.86	309	301	304	297	228	230	326	315
11.87	315	308	292	296	230	232	310	316
11.88	307	293	296	300	221	223	310	316
11.89	319	303	290	296	239	235	314	325
11.9	307	309	293	296	227	226	305	318
11.91	317	308	280	286	226	238	315	301
11.92	314	305	286	297	237	227	313	321
11.93	304	308	294	303	219	227	304	320
11.94	312	304	293	298	225	212	301	323
11.95	321	294	297	284	232	237	322	320
11.96	303	294	291	274	230	238	314	305
11.97	320	295	299	271	235	239	308	306
11.98	310	300	292	277	224	224	323	310
11.99	317	295	293	288	221	232	306	320
12	314	308	298	285	233	226	303	314
12.01	309	303	297	297	226	229	301	316
12.02	324	296	288	291	235	233	315	307
12.03	318	311	283	295	221	230	301	318
12.04	311	294	303	293	231	230	318	316
12.05	310	307	298	291	228	224	300	315
12.06	323	294	296	294	225	231	315	318
12.07	317	305	291	287	223	227	302	318
12.08	320	308	300	292	228	220	300	313
12.09	323	290	295	294	231	229	302	326
12.1	319	296	279	292	229	224	302	309
12.11	309	312	295	290	221	220	300	316
12.12	309	297	292	285	230	227	310	310
12.13	300	299	293	291	229	225	296	306
12.14	309	295	294	308	234	220	300	319
12.15	307	297	304	298	244	233	290	313
12.16	317	308	294	290	233	222	303	317
12.17	316	296	298	301	233	216	306	309
12.18	325	310	298	290	241	224	302	321
12.19	307	298	298	298	226	225	314	307
12.2	321	310	290	291	231	224	309	316
12.21	330	298	284	292	229	223	303	317
12.22	318	301	294	295	237	238	302	306
12.23	325	296	278	293	240	232	302	298
12.24	318	293	287	287	228	231	306	313
12.25	308	296	289	293	234	229	305	316
12.26	315	294	293	292	235	234	305	305
12.27	315	295	299	281	240	225	310	318
12.28	319	306	291	290	226	235	302	302
12.29	310	313	294	291	239	237	303	310
12.3	315	299	304	286	232	227	312	307
12.31	323	298	300	293	243	235	306	305
12.32	306	292	291	298	239	230	305	306
12.33	317	305	298	304	240	235	305	311
12.34	309	312	294	302	231	229	304	302
12.35	322	296	290	294	235	227	300	307
12.36	312	291	299	300	234	218	300	306
12.37	314	292	281	299	229	234	295	318
12.38	315	308	287	291	226	233	305	310
12.39	323	292	297	289	237	229	301	315
12.4	309	305	304	296	236	229	309	305
12.41	307	301	290	292	229	235	299	311
12.42	319	311	284	286	221	235	299	320
12.43	306	297	295	289	253	225	299	308
12.44	323	292	286	299	220	222	297	318
12.45	320	299	288	290	238	228	297	317
12.46	314	302	284	291	221	228	306	320
12.47	320	291	293	292	245	222	301	316
12.48	321	301	290	277	245	234	306	308
12.49	309	301	290	306	235	226	302	315
12.5	323	298	285	291	235	234	306	318
12.51	313	308	290	308	233	241	300	318
12.52	316	313	293	288	232	235	301	307
12.53	312	296	284	304	225	233	303	302
12.54	313	291	298	296	239	241	304	307
12.55	309	297	298	301	234	220	299	315
12.56	302	296	291	298	240	234	297	320
12.57	324	292	295	304	238	235	310	325
12.58	321	296	293	293	237	233	309	303
12.59	304	294	300	298	236	234	303	318
12.6	311	295	297	300	251	230	311	317
12.61	316	303	304	300	223	231	305	316
12.62	314	288	291	293	235	233	301	314
12.63	301	299	301	290	256	244	301	302
12.64	320	301	300	285	244	232	292	297
12.65	317	300	294	289	238	233	299	299
12.66	305	307	284	286	229	228	301	303
12.67	316	311	288	297	227	245	304	317
12.68	312	289	297	288	232	234	308	308
12.69	323	308	290	296	232	230	305	313
12.7	308	304	288	290	224	232	306	318
12.71	309	302	298	296	239	236	306	306
12.72	313	309	296	297	229	236	295	317
12.73	301	310	288	298	225	236	316	315
12.74	307	304	299	289	226	231	287	308
12.75	320	309	293	290	236	230	297	298
12.76	309	296	289	292	229	238	299	311
12.77	296	300	291	297	229	240	296	305
12.78	322	303	280	288	229	239	293	315
12.79	307	303	293	299	227	239	311	297
12.8	321	303	295	292	242	225	317	306
12.81	310	304	290	287	227	234	312	311
12.82	329	306	287	278	230	225	297	317
12.83	314	304	303	286	237	235	301	325
12.84	318	322	293	275	229	231	306	305
12.85	317	299	291	284	232	228	312	315
12.86	307	300	293	291	220	230	301	311
12.87	296	300	289	280	233	232	300	315
12.88	307	309	299	279	234	224	311	314
12.89	299	300	299	297	243	230	302	305
12.9	309	318	275	294	233	231	306	302
12.91	317	300	295	297	226	237	304	305
12.92	300	316	294	292	235	236	294	305
12.93	300	301	289	271	235	233	290	309
12.94	313	308	287	288	220	226	300	320
12.95	308	306	292	283	225	222	302	310
12.96	318	303	294	295	235	244	295	313
12.97	307	300	293	292	230	230	304	308
12.98	307	300	306	292	232	230	296	317
12.99	331	310	299	295	221	232	302	327
13	316	311	299	291	243	227	295	315
13.01	314	309	296	296	236	227	306	315
13.02	313	300	304	291	233	230	298	297
13.03	309	301	314	285	231	233	304	315
13.04	319	307	295	289	237	230	298	305
13.05	312	305	292	300	236	230	299	315
13.06	310	300	290	299	225	239	309	309
13.07	320	310	296	290	231	244	302	292
13.08	316	302	295	287	244	235	297	323
13.09	320	298	292	291	230	238	313	306
13.1	313	304	303	299	230	233	301	302
13.11	325	313	296	296	237	232	309	293
13.12	312	301	292	285	235	235	294	309
13.13	319	298	293	301	222	234	294	317
13.14	320	296	291	297	224	232	312	312
13.15	318	297	296	293	235	226	309	315
13.16	308	308	300	302	244	232	298	306
13.17	316	320	299	294	219	230	292	311
13.18	318	301	294	301	241	233	292	301
13.19	313	303	302	310	239	225	299	316
13.2	309	307	297	302	242	220	300	304
13.21	315	299	302	288	234	226	308	312
13.22	307	297	294	294	230	227	298	306
13.23	311	295	295	289	238	219	296	320
13.24	309	300	295	302	237	230	302	298
13.25	301	317	279	292	240	234	299	300
13.26	318	311	307	282	232	237	294	308
13.27	328	299	297	303	237	227	309	318
13.28	320	320	291	301	227	227	294	311
13.29	307	306	295	306	229	235	300	318
13.3	298	310	302	294	234	223	295	311
13.31	328	308	282	301	232	226	293	305
13.32	318	297	287	306	245	235	296	319
13.33	313	295	291	289	229	234	307	310
13.34	317	302	281	300	221	231	301	311
13.35	321	289	295	304	242	238	293	322
13.36	323	302	285	291	236	239	309	306
13.37	320	292	302	305	243	225	311	300
13.38	314	304	299	293	232	226	301	313
13.39	312	298	306	294	230	237	300	318
13.4	317	301	295	298	235	229	299	317
13.41	308	292	293	301	227	219	296	317
13.42	319	302	289	319	224	224	320	313
13.43	306	308	294	303	220	230	321	321
13.44	321	306	298	303	226	242	303	313
13.45	318	295	299	304	221	238	304	316
13.46	307	290	303	305	228	237	312	312
13.47	319	308	307	294	231	227	304	303
13.48	316	296	294	316	230	230	302	316
13.49	312	290	294	291	232	234	315	325
13.5	316	304	297	312	224	238	303	311
13.51	306	302	300	295	227	244	313	316
13.52	315	300	303	306	225	229	296	310
13.53	313	305	298	288	238	223	307	320
13.54	316	293	297	300	234	224	292	321
13.55	309	310	301	308	236	237	289	306
13.56	327	302	308	298	228	226	293	316
13.57	301	314	299	306	229	231	292	312
13.58	309	315	286	307	220	233	298	320
13.59	322	314	303	296	233	224	292	312
13.6	315	317	304	305	235	220	308	310
13.61	320	304	296	291	237	230	306	314
13.62	310	313	299	302	230	231	302	316
13.63	311	305	295	303	234	230	297	310
13.64	311	306	294	281	229	223	307	313
13.65	316	302	302	296	223	227	309	309
13.66	315	307	300	307	239	227	304	304
13.67	317	306	298	316	223	229	289	299
13.68	319	300	298	291	231	225	300	317
13.69	313	305	295	293	226	238	301	304
13.7	321	305	304	296	245	229	297	303
13.71	316	295	297	311	235	231	294	306
13.72	307	308	291	290	224	228	308	320
13.73	314	293	287	314	236	226	300	322
13.74	318	304	306	303	231	223	307	309
13.75	307	311	302	311	237	221	299	320
13.76	315	302	301	300	220	231	308	304
13.77	310	291	303	305	235	236	295	306
13.78	311	299	291	289	235	231	299	307
13.79	307	294	287	307	232	229	322	303
13.8	321	311	304	306	243	230	300	317
13.81	309	300	286	301	237	228	300	316
13.82	304	295	286	299	235	233	304	323
13.83	325	324	309	311	237	227	305	315
13.84	315	314	299	296	238	224	310	306
13.85	317	308	298	303	231	234	298	316
13.86	307	299	292	315	222	216	303	316
13.87	324	314	291	305	236	222	300	319
13.88	315	311	304	293	238	231	300	311
13.89	320	305	296	295	223	220	299	313
13.9	332	307	294	291	228	227	302	309
13.91	315	305	303	286	224	231	295	305
13.92	307	314	308	296	227	220	309	319
13.93	316	315	301	300	231	224	307	318
13.94	318	308	298	302	232	234	303	309
13.95	315	308	299	306	225	230	309	306
13.96	311	317	300	302	224	229	309	317
13.97	308	309	308	302	230	216	317	309
13.98	298	297	305	301	233	229	304	313
13.99	311	290	304	298	226	234	319	319
14	317	306	292	303	229	229	298	297
14.01	315	304	310	319	223	225	302	310
14.02	308	309	307	291	233	235	315	303
14.03	306	300	318	309	233	229	304	315
14.04	308	306	322	302	228	240	291	313
14.05	315	302	310	289	234	225	297	320
14.06	299	300	298	307	233	233	310	305
14.07	308	295	310	302	237	230	310	312
14.08	316	310	315	293	245	232	312	315
14.09	317	311	306	294	238	234	313	309
14.1	313	312	305	305	232	236	312	295
14.11	302	315	302	309	239	227	306	312
14.12	309	300	296	295	221	239	313	297
14.13	310	297	308	309	238	229	302	315
14.14	309	292	308	286	227	233	297	310
14.15	321	302	288	302	229	229	307	314
14.16	319	306	305	300	226	222	309	313
14.17	312	310	301	295	232	213	304	312
14.18	325	299	303	299	220	226	309	303
14.19	316	315	297	290	232	223	314	304
14.2	328	294	298	312	229	225	305	298
14.21	325	306	298	308	225	232	299	294
14.22	320	310	304	302	233	226	297	314
14.23	318	298	302	305	237	222	295	305
14.24	316	294	309	313	229	233	291	313
14.25	308	306	308	302	228	236	300	298
14.26	318	290	295	298	236	234	309	299
14.27	322	312	301	303	233	229	303	307
14.28	310	306	301	282	224	225	297	303
14.29	312	293	303	309	225	231	302	312
14.3	308	303	301	307	225	229	298	312
14.31	307	306	299	300	230	238	300	306
14.32	311	300	293	311	233	230	306	315
14.33	305	303	296	301	215	223	298	304
14.34	312	306	299	308	236	232	298	307
14.35	310	292	300	295	229	210	303	311
14.36	305	302	297	297	230	227	296	303
14.37	313	300	295	289	228	227	308	314
14.38	314	295	293	295	238	223	297	306
14.39	309	311	292	301	220	226	290	320
14.4	315	303	298	307	228	217	305	315
14.41	320	294	309	298	247	218	291	296
14.42	325	312	308	294	243	225	304	300
14.43	298	293	297	305	236	222	300	298
14.44	318	305	301	308	231	221	293	311
14.45	308	300	315	296	224	232	292	309
14.46	309	299	310	309	222	229	303	305
14.47	325	314	299	301	230	237	308	311
14.48	325	305	293	306	230	229	288	307
14.49	302	299	294	302	234	222	286	307
14.5	310	303	299	304	232	222	301	298
14.51	313	323	315	302	229	226	303	295
14.52	307	313	300	304	241	228	292	298
14.53	319	313	307	308	229	223	298	309
14.54	325	294	303	304	234	224	306	304
14.55	323	307	322	313	234	225	305	305
14.56	328	309	301	292	223	232	309	288
14.57	325	299	307	303	218	226	293	306
14.58	329	301	303	302	232	218	306	299
14.59	312	298	302	291	226	224	297	311
14.6	318	301	295	305	223	229	305	305
14.61	331	300	295	307	205	229	296	306
14.62	319	308	301	308	229	225	300	315
14.63	322	304	293	290	228	220	302	301
14.64	315	309	294	298	237	223	303	303
14.65	320	310	305	290	223	223	303	313
14.66	329	309	308	301	229	224	298	302
14.67	323	312	301	307	232	214	292	306
14.68	326	301	293	298	230	216	307	310
14.69	327	306	290	303	231	229	308	300
14.7	328	302	312	301	230	225	290	306
14.71	320	308	313	292	231	213	291	303
14.72	321	310	311	310	223	221	301	315
14.73	312	307	291	303	227	223	301	301
14.74	324	299	302	283	231	223	303	303
14.75	330	300	299	298	229	230	302	307
14.76	326	294	287	295	219	225	312	314
14.77	319	309	313	311	221	225	309	313
14.78	318	313	296	298	238	221	297	314
14.79	307	302	299	311	228	227	305	304
14.8	324	299	304	303	228	225	315	310
14.81	324	300	307	312	213	234	295	296
14.82	329	301	300	297	219	220	313	309
14.83	309	303	287	307	229	225	295	312
14.84	322	301	300	314	227	235	301	311
14.85	331	306	301	300	219	228	304	302
14.86	313	294	304	300	230	219	303	304
14.87	328	305	299	308	238	218	301	308
14.88	322	315	287	288	232	230	303	316
14.89	318	306	300	299	228	231	300	311
14.9	319	306	296	291	233	236	295	314
14.91	329	312	310	297	228	235	310	301
14.92	334	301	302	304	231	226	299	313
14.93	313	314	302	282	239	226	285	307
14.94	311	305	298	293	226	219	310	308
14.95	320	304	307	297	212	221	305	304
14.96	325	312	299	298	227	219	292	296
14.97	312	311	300	297	227	225	308	305
14.98	321	305	294	311	230	229	297	302
14.99	313	306	286	308	225	218	298	303
15	302	310	294	300	234	218	314	310
15.01	313	304	313	298	238	217	300	300
15.02	317	313	302	306	232	222	308	302
15.03	319	311	302	300	233	224	296	304
15.04	315	313	295	289	228	222	309	301
15.05	322	308	301	297	226	217	308	303
15.06	319	310	296	294	228	227	303	312
15.07	314	317	292	292	239	221	297	302
15.08	319	317	300	310	246	231	297	300
15.09	318	314	296	291	235	228	305	304
15.1	317	324	303	305	229	245	304	305
15.11	325	310	301	306	229	223	303	304
15.12	319	311	298	298	227	227	303	313
15.13	314	301	288	296	230	225	301	323
15.14	309	306	301	294	222	223	310	304
15.15	317	309	300	302	224	223	314	310
15.16	319	315	301	306	220	232	293	304
15.17	323	312	299	298	225	229	311	318
15.18	324	301	284	310	231	231	288	319
15.19	325	316	287	289	243	231	306	309
15.2	320	309	290	302	248	223	310	302
15.21	331	304	307	303	226	217	299	308
15.22	311	307	285	306	243	222	308	302
15.23	316	312	296	313	245	224	302	309
15.24	319	314	302	301	238	220	302	312
15.25	313	323	296	301	239	212	311	311
15.26	311	301	303	296	237	231	298	298
15.27	327	308	309	295	231	227	305	308
15.28	302	311	296	309	247	224	301	306
15.29	318	316	295	291	239	217	313	308
15.3	327	301	307	307	233	222	308	312
15.31	328	314	300	296	235	228	301	301
15.32	316	307	301	308	235	219	308	307
15.33	316	311	301	299	236	208	305	319
15.34	325	307	322	302	236	216	303	298
15.35	321	301	300	303	239	215	307	310
15.36	321	310	302	295	240	221	309	311
15.37	326	317	305	294	233	213	305	313
15.38	313	313	298	298	240	214	294	295
15.39	321	305	298	295	248	218	308	310
15.4	315	305	299	289	230	223	298	317
15.41	322	302	304	301	222	214	304	315
15.42	313	299	299	307	232	225	306	301
15.43	310	309	294	304	234	224	303	312
15.44	314	311	279	302	237	211	310	306
15.45	317	316	285	298	227	226	307	299
15.46	332	313	287	312	229	229	294	305
15.47	322	312	292	290	232	221	306	306
15.48	325	322	302	299	234	233	302	316
15.49	318	312	298	302	232	232	294	309
15.5	317	311	286	314	229	231	299	309
15.51	322	315	311	302	225	244	304	298
15.52	325	328	296	295	234	225	313	311
15.53	320	301	297	299	238	234	312	302
15.54	332	306	295	292	237	228	308	300
15.55	318	315	305	303	232	225	306	307
15.56	318	308	295	292	232	244	301	299
15.57	319	303	296	303	240	228	311	317
15.58	314	304	295	286	236	240	308	312
15.59	320	302	311	298	227	229	307	314
15.6	329	306	293	301	218	232	312	310
15.61	319	322	293	304	232	227	313	316
15.62	318	317	303	312	229	238	306	303
15.63	323	311	288	296	226	229	311	313
15.64	337	319	295	305	243	236	303	311
15.65	316	318	283	297	221	242	293	314
15.66	330	311	283	306	217	235	298	306
15.67	331	313	290	318	223	237	307	303
15.68	322	303	290	314	220	231	311	311
15.69	331	310	286	311	231	229	313	311
15.7	324	301	288	304	223	219	311	307
15.71	321	310	290	306	229	226	322	312
15.72	323	316	281	311	230	226	320	306
15.73	318	317	281	298	219	231	303	296
15.74	319	316	288	304	228	229	312	303
15.75	323	300	305	299	229	237	314	307
15.76	321	305	298	304	226	223	300	300
15.77	321	321	294	292	230	228	303	304
15.78	330	314	299	290	237	229	310	302
15.79	318	319	297	304	236	230	308	303
15.8	323	301	292	297	234	229	313	295
15.81	314	314	295	304	231	223	300	309
15.82	306	311	295	298	220	230	288	307
15.83	315	307	299	296	224	227	308	300
15.84	319	311	305	301	216	231	295	303
15.85	316	321	299	297	219	238	291	314
15.86	306	310	294	305	226	222	296	298
15.87	316	307	293	307	228	230	304	305
15.88	314	302	296	298	214	224	308	301
15.89	318	303	303	315	222	234	311	307
15.9	324	305	293	301	233	232	298	312
15.91	321	302	294	312	225	224	297	302
15.92	320	303	303	310	231	230	313	297
15.93	308	318	294	303	237	231	309	307
15.94	314	323	299	305	236	238	295	305
15.95	314	326	305	301	227	229	319	303
15.96	317	310	292	306	235	231	301	298
15.97	322	305	303	302	229	221	313	293
15.98	318	310	294	291	226	236	299	299
15.99	304	316	297	302	229	223	307	305
16	308	308	294	296	228	225	310	308
16.01	297	309	297	299	235	225	307	291
16.02	317	315	304	299	232	231	320	298
16.03	299	329	308	309	234	226	315	313
16.04	307	309	294	297	219	236	308	300
16.05	302	306	306	306	241	236	303	305
16.06	317	311	301	294	229	237	296	313
16.07	318	309	300	303	239	224	305	289
16.08	321	322	304	310	237	230	314	293
16.09	319	313	296	308	225	237	300	299
16.1	316	305	289	306	228	221	298	299
16.11	306	305	298	302	225	235	305	302
16.12	316	305	290	295	231	222	305	301
16.13	307	304	298	304	234	221	309	305
16.14	317	304	301	306	237	221	320	302
16.15	326	317	298	299	239	228	309	306
16.16	329	305	303	307	221	224	306	308
16.17	312	316	302	304	227	231	308	295
16.18	319	304	301	307	241	227	298	293
16.19	314	303	306	313	228	231	308	304
16.2	316	294	305	292	230	231	301	300
16.21	309	311	295	297	218	231	309	299
16.22	319	320	289	307	237	224	308	300
16.23	298	318	291	306	221	237	310	313
16.24	316	310	301	295	232	220	296	315
16.25	326	319	290	304	223	215	306	322
16.26	319	323	296	303	227	226	314	300
16.27	306	320	307	312	227	222	313	301
16.28	315	321	298	302	233	233	303	316
16.29	312	304	298	301	223	220	314	304
16.3	307	307	309	321	230	225	305	301
16.31	311	318	301	306	231	235	304	301
16.32	318	308	301	311	220	234	302	310
16.33	330	306	313	316	233	228	318	299
16.34	303	326	302	312	229	228	313	311
16.35	313	303	298	302	221	225	309	299
16.36	320	312	298	303	235	226	319	304
16.37	326	307	297	310	233	230	310	310
16.38	317	309	299	299	239	221	311	305
16.39	319	310	290	297	235	225	311	296
16.4	319	313	290	302	237	227	309	305
16.41	311	299	307	307	233	220	312	302
16.42	315	311	288	298	234	234	307	303
16.43	322	307	284	299	236	227	317	303
16.44	323	296	306	296	236	235	313	300
16.45	310	298	298	296	235	229	312	312
16.46	299	306	284	290	231	232	304	305
16.47	309	314	300	301	227	225	313	299
16.48	314	301	301	307	236	231	322	316
16.49	313	312	296	295	230	231	321	298
16.5	315	317	310	296	226	239	319	307
16.51	330	320	297	307	240	227	316	296
16.52	311	306	305	312	229	228	327	306
16.53	312	303	309	301	232	243	306	302
16.54	324	296	303	295	228	225	312	308
16.55	307	308	300	296	233	229	297	287
16.56	309	315	300	306	234	232	320	296
16.57	308	313	297	305	226	219	311	294
16.58	309	303	312	300	232	224	312	301
16.59	312	301	306	299	236	213	313	306
16.6	315	310	307	302	218	218	305	302
16.61	292	312	306	294	223	219	314	307
16.62	307	304	308	291	224	227	312	305
16.63	326	315	298	297	225	227	299	297
16.64	320	314	285	288	225	219	309	296
16.65	317	307	295	290	226	222	308	295
16.66	312	298	287	309	226	225	310	303
16.67	304	315	305	292	228	223	314	294
16.68	317	311	303	306	225	234	318	297
16.69	303	299	287	290	222	225	306	298
16.7	303	304	299	299	231	234	304	312
16.71	321	309	308	305	224	237	313	303
16.72	312	309	301	298	233	215	312	312
16.73	321	310	307	305	225	220	310	294
16.74	326	307	310	302	231	233	295	304
16.75	302	301	299	299	228	237	305	320
16.76	315	294	278	303	228	228	299	303
16.77	304	314	305	299	213	220	310	294
16.78	307	316	303	301	225	233	295	306
16.79	307	319	302	284	223	236	309	298
16.8	319	305	302	293	224	230	300	296
16.81	328	321	300	312	222	225	313	302
16.82	315	315	293	299	227	222	316	300
16.83	305	319	296	303	227	222	311	292
16.84	315	321	307	305	231	227	303	299
16.85	305	312	282	311	213	222	306	314
16.86	300	305	296	300	227	230	310	313
16.87	314	312	309	313	248	218	312	313
16.88	308	307	304	304	234	223	303	299
16.89	317	316	309	308	224	224	310	304
16.9	302	323	302	306	230	223	303	299
16.91	319	305	294	304	221	223	301	301
16.92	317	313	304	301	234	225	307	305
16.93	303	315	296	308	232	225	298	304
16.94	320	307	304	309	230	221	305	295
16.95	308	292	303	296	225	226	309	300
16.96	314	309	305	315	222	233	311	311
16.97	315	322	300	313	227	231	309	306
16.98	308	318	303	321	245	227	296	315
16.99	298	315	310	308	231	231	303	305
17	317	313	306	314	229	222	306	305
17.01	310	293	299	306	234	230	300	311
17.02	314	310	313	314	228	218	311	298
17.03	305	311	317	295	224	232	302	311
17.04	310	315	304	308	235	221	310	295
17.05	308	301	314	298	228	228	302	300
17.06	304	307	310	301	231	219	307	295
17.07	311	296	288	297	217	217	300	292
17.08	309	293	305	309	223	230	299	294
17.09	298	300	295	289	238	214	312	292
17.1	306	305	300	295	238	230	309	301
17.11	313	309	318	298	227	231	309	300
17.12	314	302	301	303	239	230	311	296
17.13	312	309	298	304	224	223	303	294
17.14	328	299	297	293	234	227	311	295
17.15	309	308	301	292	229	226	298	289
17.16	304	315	306	307	239	229	300	304
17.17	324	309	300	297	230	227	293	305
17.18	321	319	296	303	227	228	307	310
17.19	323	312	299	307	231	229	311	303
17.2	321	300	310	310	234	233	305	298
17.21	315	316	301	312	225	228	301	300
17.22	305	312	303	308	242	227	288	308
17.23	311	289	296	305	230	229	306	311
17.24	298	291	295	300	241	234	314	298
17.25	302	293	304	293	235	218	310	302
17.26	307	292	316	311	233	225	310	303
17.27	328	312	297	296	240	236	305	304
17.28	317	311	301	308	228	229	302	304
17.29	312	313	305	302	241	227	298	313
17.3	319	308	303	308	241	229	306	306
17.31	314	298	314	301	239	231	303	290
17.32	322	307	308	294	240	229	300	292
17.33	315	313	307	306	231	233	309	286
17.34	325	318	303	299	237	235	311	301
17.35	318	311	299	303	233	237	311	306
17.36	324	304	299	298	243	229	304	297
17.37	312	309	291	298	239	220	304	303
17.38	313	314	300	301	231	225	314	303
17.39	309	307	300	305	231	229	315	310
17.4	310	323	299	293	232	231	316	320
17.41	318	312	308	303	242	223	309	319
17.42	319	294	304	306	239	221	311	314
17.43	321	295	292	291	239	219	297	303
17.44	323	302	301	297	230	236	314	320
17.45	323	301	296	302	239	228	298	302
17.46	323	312	301	293	238	224	314	294
17.47	314	313	299	310	233	224	311	292
17.48	315	300	302	315	234	231	313	309
17.49	310	316	298	303	238	227	310	294
17.5	310	302	295	300	231	230	309	297
17.51	307	313	295	293	243	222	308	303
17.52	302	305	303	303	227	225	315	311
17.53	318	306	304	308	226	220	294	318
17.54	303	310	305	294	218	230	309	290
17.55	306	319	308	303	226	222	303	312
17.56	315	328	301	305	243	219	299	301
17.57	324	311	299	301	238	215	315	308
17.58	316	309	305	286	231	216	307	300
17.59	318	311	305	305	224	215	302	298
17.6	305	303	310	297	225	222	300	294
17.61	310	309	302	283	230	217	306	309
17.62	304	310	307	292	231	225	313	304
17.63	300	302	289	295	228	210	310	310
17.64	310	303	307	310	231	227	304	306
17.65	310	314	306	307	232	223	312	306
17.66	313	308	301	298	225	223	308	302
17.67	310	307	302	302	222	213	312	302
17.68	318	299	298	303	229	219	302	313
17.69	304	309	299	298	220	225	314	307
17.7	309	307	306	309	228	225	293	309
17.71	316	315	302	300	229	231	289	296
17.72	304	316	299	311	224	218	300	300
17.73	307	303	300	300	223	227	283	305
17.74	310	314	287	300	235	219	295	305
17.75	304	306	297	295	224	223	300	304
17.76	308	304	284	297	229	227	300	301
17.77	316	321	299	302	231	233	304	290
17.78	294	324	290	297	212	216	307	306
17.79	296	315	299	291	221	224	302	293
17.8	297	319	292	292	228	218	307	303
17.81	295	309	305	309	223	227	304	318
17.82	298	317	302	304	229	224	294	306
17.83	298	301	300	303	226	226	307	299
17.84	304	301	299	305	227	227	300	306
17.85	319	316	310	307	227	222	293	309
17.86	309	307	299	299	221	221	307	293
17.87	307	316	306	304	232	231	307	309
17.88	303	302	304	301	232	217	301	293
17.89	313	318	302	308	228	228	312	305
17.9	317	316	302	292	235	231	298	306
17.91	313	317	300	314	225	223	303	304
17.92	311	307	304	306	215	225	304	306
17.93	311	304	299	310	235	217	303	306
17.94	316	302	299	293	223	216	308	309
17.95	315	308	298	304	233	230	292	295
17.96	310	313	306	294	226	223	305	304
17.97	326	309	305	288	223	230	303	308
17.98	303	314	294	303	231	227	306	286
17.99	321	312	297	306	220	229	308	309
18	308	297	300	300	227	226	300	307
18.01	311	311	293	300	221	232	303	303
18.02	324	304	309	299	226	220	309	301
18.03	303	316	302	294	221	221	303	302
18.04	301	312	310	296	230	233	298	292
18.05	313	301	294	307	229	221	311	294
18.06	313	315	300	300	228	220	300	296
18.07	324	311	289	306	215	233	301	303
18.08	319	303	299	300	217	223	304	298
18.09	315	298	300	293	227	215	307	305
18.1	319	302	294	309	229	220	309	301
18.11	317	308	307	293	215	218	304	301
18.12	303	307	302	298	221	226	300	302
18.13	308	299	310	300	222	225	306	298
18.14	308	303	293	295	224	227	307	306
18.15	312	310	292	288	227	218	301	311
18.16	322	291	307	294	225	218	292	307
18.17	314	306	302	297	223	218	307	319
18.18	315	313	295	303	221	224	296	309
18.19	306	301	306	292	220	222	304	314
18.2	326	305	298	293	220	227	307	301
18.21	304	306	300	294	230	216	305	321
18.22	320	300	305	293	230	217	304	305
18.23	308	301	289	299	221	228	290	310
18.24	308	306	295	300	214	227	305	301
18.25	317	309	295	290	218	234	317	307
18.26	308	313	304	301	217	220	309	298
18.27	322	309	300	289	222	221	300	296
18.28	313	302	301	282	212	226	299	300
18.29	329	314	303	285	218	222	308	303
18.3	316	288	302	297	225	215	319	299
18.31	316	304	302	280	217	211	308	306
18.32	309	309	302	282	227	224	310	293
18.33	306	300	302	294	213	208	311	301
18.34	314	300	298	290	213	217	295	305
18.35	306	307	295	287	231	217	302	302
18.36	322	315	295	292	213	210	301	293
18.37	302	309	313	290	222	205	301	304
18.38	320	304	303	290	223	203	314	306
18.39	315	301	287	299	225	217	294	304
18.4	321	306	299	291	230	218	304	315
18.41	311	307	301	298	231	216	309	318
18.42	314	300	303	286	225	217	296	294
18.43	325	310	299	303	225	210	310	311
18.44	318	314	298	310	210	215	314	327
18.45	313	308	294	296	223	210	299	317
18.46	316	304	301	287	222	220	308	314
18.47	307	316	298	294	216	217	311	301
18.48	308	309	290	295	228	224	307	309
18.49	307	307	290	290	225	214	302	310
18.5	314	328	294	298	219	215	301	313
18.51	304	307	300	296	218	224	301	311
18.52	298	314	295	291	220	214	299	308
18.53	306	315	295	297	223	216	315	319
18.54	297	302	294	291	217	217	319	302
18.55	304	315	289	300	225	210	312	325
18.56	305	315	301	291	216	219	313	305
18.57	319	306	297	297	220	215	306	309
18.58	315	312	294	293	216	223	316	310
18.59	307	308	304	287	220	216	304	310
18.6	308	315	291	290	224	216	313	313
18.61	314	315	294	286	223	221	300	309
18.62	304	307	295	296	221	218	316	295
18.63	310	289	302	300	224	222	303	318
18.64	306	304	292	299	223	215	308	307
18.65	312	297	304	294	233	220	307	308
18.66	311	302	302	291	225	220	312	298
18.67	308	309	295	292	218	223	303	303
18.68	320	301	299	289	224	217	306	313
18.69	307	312	300	299	227	213	286	312
18.7	312	304	310	290	219	226	309	309
18.71	315	298	300	304	225	221	314	301
18.72	311	291	297	305	217	229	310	303
18.73	321	306	304	298	215	219	306	299
18.74	315	300	301	297	207	221	301	314
18.75	318	301	305	299	215	208	301	307
18.76	308	292	295	288	228	218	317	298
18.77	311	306	293	285	225	226	308	308
18.78	318	292	300	283	220	213	315	288
18.79	316	287	301	293	217	224	312	302
18.8	315	300	308	286	220	211	297	286
18.81	320	307	308	288	220	226	311	307
18.82	314	302	308	284	220	219	304	309
18.83	307	289	307	297	228	218	312	302
18.84	315	299	305	284	214	211	306	305
18.85	302	303	311	295	223	222	310	303
18.86	321	299	314	299	207	222	315	303
18.87	322	296	305	295	234	225	317	295
18.88	325	295	302	302	216	217	313	313
18.89	327	306	301	294	227	224	309	313
18.9	307	292	310	280	229	211	312	298
18.91	316	304	317	292	219	226	320	291
18.92	319	304	307	302	224	228	313	290
18.93	305	301	300	306	219	216	304	295
18.94	315	322	322	299	218	222	306	293
18.95	315	298	303	290	224	220	298	298
18.96	315	304	301	307	230	224	312	300
18.97	318	307	299	303	228	218	324	300
18.98	297	306	304	310	221	231	306	295
18.99	309	305	306	315	220	231	315	291
19	303	307	307	294	227	226	317	309
19.01	307	313	304	298	232	204	315	292
19.02	317	294	311	300	222	213	311	307
19.03	300	293	311	306	232	217	310	297
19.04	316	281	309	302	223	216	304	294
19.05	309	305	305	296	230	209	300	309
19.06	315	287	302	284	232	208	296	308
19.07	305	304	308	309	220	211	309	300
19.08	312	298	302	288	217	212	311	314
19.09	320	297	302	293	213	213	311	309
19.1	314	302	295	296	220	215	315	295
19.11	315	286	303	307	225	221	311	302
19.12	325	288	306	291	235	219	301	303
19.13	316	295	300	293	227	215	308	309
19.14	321	298	302	303	215	221	310	301
19.15	313	293	297	283	222	214	313	308
19.16	318	303	299	291	226	227	304	296
19.17	324	296	299	290	215	225	319	301
19.18	315	300	301	296	223	227	319	311
19.19	319	287	305	293	221	221	311	302
19.2	315	314	308	290	224	214	317	313
19.21	318	315	302	293	234	221	306	301
19.22	302	306	311	298	221	225	308	305
19.23	316	296	303	301	214	224	304	306
19.24	322	302	305	292	229	227	303	308
19.25	314	307	310	296	223	219	309	301
19.26	320	302	302	293	219	218	311	304
19.27	325	294	304	276	226	219	306	302
19.28	321	300	292	277	227	221	306	304
19.29	329	296	305	293	233	220	312	308
19.3	316	295	296	299	237	231	315	317
19.31	313	294	296	298	225	226	304	309
19.32	336	294	298	287	218	221	317	312
19.33	323	300	306	304	230	228	310	320
19.34	314	294	307	278	223	223	320	306
19.35	307	291	294	289	223	233	309	300
19.36	315	288	302	287	222	217	308	310
19.37	303	291	303	285	228	228	299	308
19.38	325	298	290	288	230	220	307	307
19.39	310	306	316	294	217	219	312	311
19.4	315	297	312	299	232	214	301	331
19.41	305	293	308	298	233	218	307	305
19.42	312	292	295	300	231	228	290	300
19.43	304	299	308	283	224	222	309	307
19.44	323	288	294	299	226	215	299	300
19.45	320	292	304	288	226	228	309	306
19.46	309	299	308	288	224	219	295	298
19.47	305	297	306	292	229	213	303	289
19.48	319	291	304	292	230	222	311	311
19.49	308	289	316	289	225	217	303	311
19.5	311	288	295	295	219	230	316	298
19.51	312	297	309	302	216	238	308	310
19.52	317	288	301	299	227	229	306	313
19.53	324	298	298	298	238	230	317	299
19.54	338	296	307	294	227	229	311	296
19.55	326	303	294	307	217	233	312	304
19.56	320	293	305	293	223	232	317	303
19.57	331	299	299	303	230	224	312	287
19.58	319	310	306	295	226	221	306	311
19.59	318	300	300	294	233	215	310	294
19.6	323	311	307	308	239	227	311	312
19.61	341	304	300	294	227	226	294	312
19.62	318	312	301	294	226	225	300	297
19.63	313	295	311	288	237	218	313	308
19.64	314	301	299	307	220	235	303	302
19.65	308	304	295	288	229	226	308	319
19.66	320	301	294	301	216	233	313	314
19.67	323	303	285	304	228	236	296	313
19.68	330	290	306	292	231	227	306	314
19.69	325	298	299	288	224	230	308	307
19.7	326	297	299	293	224	216	297	309
19.71	323	289	304	297	234	216	313	318
19.72	321	306	297	289	227	225	298	308
19.73	322	294	279	298	228	226	304	316
19.74	323	290	286	302	225	213	300	318
19.75	328	299	287	288	224	221	297	302
19.76	310	295	289	289	221	224	300	306
19.77	316	290	302	287	219	223	303	306
19.78	321	301	296	292	219	224	305	304
19.79	311	304	300	285	217	219	303	299
19.8	320	306	300	294	227	206	309	313
19.81	324	306	297	299	232	218	312	305
19.82	319	299	294	292	226	220	311	305
19.83	321	311	303	303	227	213	309	314
19.84	322	305	293	290	225	231	305	317
19.85	329	302	300	291	219	218	308	302
19.86	308	306	294	292	225	218	295	302
19.87	328	303	300	298	224	230	303	299
19.88	300	305	302	280	218	223	300	314
19.89	312	312	308	275	233	206	301	311
19.9	313	306	290	291	229	211	305	313
19.91	315	298	298	287	229	232	301	313
19.92	312	282	302	287	222	224	295	321
19.93	314	309	301	291	219	216	305	306
19.94	305	312	296	297	226	219	299	307
19.95	320	297	302	290	222	215	294	317
19.96	300	296	296	290	229	219	305	309
19.97	310	295	293	284	231	226	308	309
19.98	300	304	291	292	224	218	299	314
[truncated: 18,002 more rows]

## Sheet: p-s
	Free Human MHC I	Human MHC I-Vaccine	Free Human MHC II	Human MHC II-Vaccine	Free Mouse MHC I	Mouse MHC I-Vaccine	Free Mouse MHC II	Mouse MHC II-Vaccine			Free Human MHC I	Human MHC I-Vaccine	Free Human MHC II	Human MHC II-Vaccine	Free Mouse MHC I	Mouse MHC I-Vaccine	Free Mouse MHC II	Mouse MHC II-Vaccine
0	845	820	810	803	639	619	828	810		Average	884.117	878.228	819.856	813.31	621.821	607.567	824.106	815.061
0.01	869	843	787	790	622	581	804	806		Stdev	18.53	17.3332	18.8345	17.6248	15.4262	16.9338	18.1408	16.4321
0.02	837	859	806	792	605	620	842	829
0.03	863	855	809	819	607	611	828	834
0.04	833	845	791	790	617	631	819	853
0.05	813	867	797	823	615	628	827	826
0.06	881	853	816	820	629	619	840	817
0.07	864	858	799	821	635	637	820	809
0.08	889	855	790	803	634	604	838	808
0.09	846	859	833	798	632	646	832	820
0.1	872	835	809	803	616	636	849	808
0.11	865	864	780	805	634	655	841	812
0.12	871	859	799	835	646	648	827	818
0.13	846	823	812	837	639	653	856	814
0.14	858	819	813	860	613	638	822	815
0.15	870	851	814	838	634	637	831	810
0.16	870	840	827	810	613	626	836	819
0.17	839	811	829	827	627	615	834	819
0.18	894	822	798	825	611	639	818	841
0.19	871	851	778	853	633	639	822	818
0.2	893	831	800	840	620	635	807	840
0.21	894	839	805	859	627	639	819	831
0.22	912	854	848	823	603	636	850	834
0.23	886	832	860	825	620	664	820	817
0.24	907	832	809	805	615	630	841	830
0.25	889	827	803	843	611	660	833	843
0.26	886	843	838	809	619	655	821	822
0.27	865	857	820	801	597	632	838	827
0.28	902	858	834	836	637	629	837	822
0.29	889	838	843	826	595	620	847	837
0.3	877	834	818	832	612	645	815	837
0.31	889	854	839	818	638	625	836	840
0.32	879	876	816	808	619	636	835	838
0.33	896	859	823	824	651	645	809	848
0.34	888	845	814	798	616	643	822	822
0.35	902	843	832	837	638	637	825	830
0.36	901	841	826	813	618	622	812	845
0.37	873	852	792	812	631	640	832	835
0.38	895	858	835	842	614	645	824	856
0.39	867	835	830	838	625	649	808	851
0.4	882	852	826	837	628	609	838	845
0.41	859	838	818	824	654	633	817	856
0.42	850	824	810	794	628	620	821	874
0.43	897	845	821	830	659	627	826	831
0.44	863	827	797	824	634	613	851	845
0.45	859	829	808	813	635	630	812	860
0.46	849	863	828	849	612	633	840	858
0.47	857	828	844	806	646	609	843	853
0.48	904	872	850	829	616	615	840	830
0.49	855	852	841	817	637	618	811	837
0.5	861	853	848	827	632	633	836	815
0.51	862	856	834	847	642	620	847	866
0.52	857	864	800	811	620	620	829	857
0.53	819	890	802	823	639	621	800	848
0.54	863	860	850	847	649	623	845	844
0.55	883	880	842	807	630	617	819	831
0.56	864	882	810	824	646	631	838	835
0.57	895	847	835	797	633	630	839	818
0.58	852	891	834	810	632	630	858	834
0.59	884	873	819	820	608	597	834	829
0.6	886	864	813	826	648	622	834	843
0.61	893	884	799	833	626	632	858	833
0.62	860	900	815	828	647	639	845	833
0.63	881	867	815	815	626	640	823	847
0.64	870	866	831	818	629	636	835	841
0.65	902	861	832	848	630	626	832	823
0.66	906	863	857	826	617	609	819	840
0.67	886	844	796	821	626	620	833	821
0.68	880	852	822	848	628	626	814	845
0.69	895	851	849	824	642	621	822	855
0.7	873	860	809	810	621	614	809	843
0.71	901	833	846	814	641	609	822	839
0.72	881	859	840	816	632	619	829	825
0.73	916	854	835	801	616	633	835	849
0.74	885	875	827	830	627	630	797	840
0.75	906	854	842	818	645	620	836	828
0.76	900	867	816	808	659	599	846	853
0.77	885	859	827	809	629	630	824	823
0.78	892	868	813	835	636	625	838	820
0.79	890	857	848	838	642	626	823	835
0.8	897	850	813	835	661	620	837	844
0.81	883	850	828	814	647	636	806	816
0.82	908	860	848	858	664	646	798	836
0.83	906	842	849	864	644	627	793	868
0.84	874	863	837	822	637	641	827	844
0.85	893	859	831	824	624	649	818	859
0.86	915	838	838	824	646	613	815	845
0.87	905	865	864	831	618	634	820	823
0.88	898	837	848	848	616	613	802	825
0.89	899	861	860	830	643	646	812	847
0.9	890	857	842	793	616	628	820	854
0.91	884	851	830	838	621	629	810	860
0.92	877	897	835	841	626	625	816	831
0.93	899	865	841	824	653	594	825	873
0.94	921	876	844	822	634	609	833	833
0.95	891	874	866	833	623	597	823	849
0.96	898	865	834	816	656	634	851	829
0.97	897	870	821	854	612	642	832	833
0.98	902	890	837	823	625	614	829	836
0.99	897	851	816	827	623	627	839	834
1	876	846	824	835	623	631	828	842
1.01	893	849	813	832	634	621	845	819
1.02	890	827	817	847	632	637	831	863
1.03	892	848	849	831	626	623	812	805
1.04	878	851	852	851	630	635	805	848
1.05	900	885	842	856	614	632	837	817
1.06	882	866	868	850	631	629	877	843
1.07	884	864	826	852	634	627	842	828
1.08	907	884	838	849	634	648	834	832
1.09	878	853	820	850	615	643	857	855
1.1	911	858	816	857	638	590	822	844
1.11	885	872	850	828	616	620	854	828
1.12	888	849	852	868	622	651	832	839
1.13	901	841	843	858	637	648	843	856
1.14	900	873	817	859	634	616	833	856
1.15	905	877	830	852	609	633	840	852
1.16	902	874	821	874	613	616	832	828
1.17	896	899	815	863	604	627	843	852
1.18	906	859	835	841	614	637	825	846
1.19	904	834	815	838	614	636	828	832
1.2	908	889	833	821	605	635	839	827
1.21	918	872	832	825	601	621	856	864
1.22	915	851	823	828	609	653	846	840
1.23	933	839	838	851	622	633	844	863
1.24	905	850	809	833	635	618	815	868
1.25	892	864	837	836	612	635	850	873
1.26	937	885	839	844	616	629	856	837
1.27	886	885	842	826	626	631	815	855
1.28	878	883	828	840	649	626	850	867
1.29	905	897	817	822	615	633	833	863
1.3	892	864	804	827	619	648	833	833
1.31	904	857	828	822	632	620	845	857
1.32	894	868	840	845	612	631	840	873
1.33	867	883	815	837	603	624	829	862
1.34	884	870	850	820	624	651	859	837
1.35	923	885	828	822	623	641	859	845
1.36	912	867	831	834	618	644	849	853
1.37	900	888	839	842	643	624	806	858
1.38	895	879	829	842	637	652	848	842
1.39	877	838	829	842	633	638	827	848
1.4	918	879	842	832	644	617	868	828
1.41	899	875	822	838	615	615	829	846
1.42	892	846	796	864	630	624	808	846
1.43	908	819	827	840	631	624	867	834
1.44	915	869	819	850	640	625	855	854
1.45	909	883	837	862	618	636	861	841
1.46	899	853	811	849	633	635	857	814
1.47	915	872	796	844	631	627	838	838
1.48	906	857	805	814	607	660	833	833
1.49	918	884	828	838	619	625	818	838
1.5	903	853	839	842	617	643	839	841
1.51	886	834	802	838	616	635	852	854
1.52	879	879	827	831	609	615	833	844
1.53	851	850	802	848	602	634	835	839
1.54	898	897	811	838	608	620	850	818
1.55	860	869	817	864	600	635	848	848
1.56	876	864	831	839	614	637	844	869
1.57	877	876	807	846	604	637	837	846
1.58	897	843	819	845	630	649	851	843
1.59	880	856	822	829	594	639	850	834
1.6	906	870	827	844	610	634	841	815
1.61	880	880	810	851	627	631	845	837
1.62	909	861	796	847	631	625	813	852
1.63	877	868	812	838	617	620	861	826
1.64	881	851	798	836	619	655	845	849
1.65	884	871	819	826	624	650	855	815
1.66	896	883	836	815	623	644	823	850
1.67	927	862	817	838	609	638	856	850
1.68	892	862	799	821	588	643	831	842
1.69	887	859	816	811	612	641	840	837
1.7	915	847	818	841	599	633	834	852
1.71	911	888	827	825	633	600	833	855
1.72	887	848	825	839	624	629	825	863
1.73	888	857	823	853	630	644	827	840
1.74	886	871	799	816	599	640	828	832
1.75	881	847	813	852	623	638	831	867
1.76	877	861	824	816	621	619	839	831
1.77	903	863	817	832	625	631	839	819
1.78	872	870	835	811	606	625	841	848
1.79	881	857	830	816	630	623	839	836
1.8	887	848	839	829	640	647	826	828
1.81	865	873	828	828	614	629	874	848
1.82	892	882	822	852	629	634	859	839
1.83	897	882	839	847	606	637	816	843
1.84	864	866	837	813	617	645	823	841
1.85	874	865	847	833	607	657	825	820
1.86	843	852	831	813	638	660	823	827
1.87	875	897	833	829	615	640	835	826
1.88	889	881	833	806	629	652	832	838
1.89	897	875	843	838	623	640	837	833
1.9	900	869	819	813	624	620	854	841
1.91	874	886	848	843	627	638	806	812
1.92	898	862	836	836	628	634	846	832
1.93	885	885	833	817	640	639	825	834
1.94	846	855	836	841	642	631	780	852
1.95	881	831	820	830	629	651	839	811
1.96	877	844	830	818	636	635	819	838
1.97	888	867	828	818	642	639	802	826
1.98	891	876	835	822	629	605	817	842
1.99	880	872	844	852	613	625	840	825
2	859	883	823	827	646	590	816	824
2.01	881	881	825	826	656	637	849	829
2.02	880	906	824	807	640	625	832	822
2.03	904	893	815	825	646	609	823	824
2.04	874	873	820	829	619	634	807	811
2.05	879	879	817	826	654	627	817	816
2.06	873	877	820	845	634	627	804	823
2.07	889	894	820	839	597	615	831	841
2.08	901	893	832	821	630	604	791	826
2.09	907	858	808	833	620	614	834	804
2.1	908	880	830	817	604	618	803	820
2.11	885	879	823	847	616	649	814	808
2.12	910	869	844	829	630	622	822	829
2.13	880	883	821	830	640	630	822	815
2.14	880	862	813	821	633	630	821	816
2.15	902	894	795	848	642	613	812	816
2.16	889	889	837	829	623	616	835	833
2.17	885	899	826	840	638	637	850	847
2.18	862	916	830	807	626	620	828	834
2.19	900	908	852	811	637	645	844	824
2.2	886	899	823	833	637	625	803	828
2.21	875	893	784	805	626	623	802	812
2.22	884	871	804	815	616	606	797	835
2.23	877	891	804	825	638	634	813	825
2.24	886	884	800	805	638	622	825	798
2.25	864	872	808	833	619	644	819	823
2.26	893	875	826	807	642	629	835	825
2.27	904	872	824	821	632	615	838	854
2.28	885	886	813	814	638	607	828	802
2.29	882	893	832	817	641	630	808	802
2.3	882	866	815	818	634	644	829	826
2.31	898	850	833	813	649	630	821	847
2.32	883	861	831	801	631	635	839	857
2.33	881	898	838	811	644	618	818	847
2.34	898	855	800	846	632	633	814	814
2.35	894	844	848	831	654	627	823	823
2.36	868	875	820	814	645	640	813	829
2.37	896	885	841	806	648	630	841	807
2.38	876	892	825	813	640	637	845	836
2.39	857	870	821	841	634	633	841	829
2.4	861	861	830	814	643	637	834	829
2.41	884	909	822	813	620	646	788	846
2.42	886	898	831	815	648	642	836	805
2.43	881	908	830	812	658	660	815	802
2.44	861	873	807	853	649	649	820	834
2.45	861	875	832	830	659	645	817	828
2.46	891	890	851	836	659	644	844	800
2.47	847	880	813	849	648	646	821	805
2.48	852	904	827	833	652	623	799	822
2.49	871	893	819	801	635	632	811	843
2.5	887	895	854	797	631	633	835	820
2.51	874	901	856	798	636	623	816	810
2.52	873	896	850	778	634	656	826	805
2.53	871	911	839	798	637	642	809	802
2.54	897	910	833	802	632	635	811	814
2.55	873	888	837	814	620	617	826	845
2.56	895	894	820	809	632	590	822	831
2.57	897	897	844	822	640	619	849	830
2.58	908	877	811	843	655	633	835	836
2.59	907	884	814	819	629	623	857	815
2.6	892	914	838	839	627	617	805	839
2.61	901	903	843	812	614	636	811	813
2.62	873	895	853	823	624	620	815	815
2.63	873	887	853	819	626	636	821	811
2.64	881	874	825	811	629	630	829	815
2.65	902	893	848	810	620	650	837	855
2.66	905	893	826	835	608	635	832	818
2.67	918	879	845	826	614	601	843	799
2.68	895	896	842	815	630	636	815	827
2.69	897	899	833	832	645	612	794	824
2.7	892	901	837	821	625	617	836	851
2.71	894	832	821	822	624	615	808	823
2.72	905	878	843	824	625	633	816	818
2.73	877	872	819	811	622	634	829	820
2.74	885	889	832	819	631	615	818	826
2.75	885	881	836	808	588	631	839	803
2.76	901	886	835	811	621	633	804	843
2.77	895	896	820	825	633	634	823	800
2.78	888	889	836	839	607	618	810	823
2.79	916	899	838	826	621	632	823	806
2.8	857	868	814	832	618	627	836	836
2.81	903	914	801	816	615	635	843	806
2.82	904	865	825	800	608	609	827	841
2.83	876	875	808	807	628	637	840	816
2.84	880	894	829	804	639	616	841	808
2.85	871	871	812	810	626	620	823	815
2.86	901	867	822	814	632	628	835	817
2.87	877	835	824	802	618	626	847	831
2.88	916	861	824	794	632	641	846	827
2.89	895	875	833	790	638	604	857	822
2.9	859	885	817	818	626	630	813	823
2.91	873	917	811	793	634	630	831	820
2.92	864	908	833	837	608	628	845	823
2.93	898	905	829	825	618	645	845	851
2.94	870	867	812	833	600	650	850	834
2.95	891	901	826	811	598	645	847	819
2.96	895	885	823	801	609	614	844	805
2.97	882	881	821	814	622	614	869	822
2.98	903	889	813	804	627	641	831	843
2.99	930	890	834	840	613	630	831	808
3	882	899	803	804	639	640	816	824
3.01	893	914	816	844	640	625	811	824
3.02	884	881	792	825	620	634	802	815
3.03	909	888	791	834	646	637	825	846
3.04	868	881	819	824	607	633	807	809
3.05	898	872	809	829	611	645	803	826
3.06	878	880	794	816	616	656	804	828
3.07	895	904	811	836	652	639	818	823
3.08	888	899	811	817	629	628	829	840
3.09	898	903	803	817	637	631	824	841
3.1	887	887	821	841	629	641	823	829
3.11	880	888	831	803	625	651	863	797
3.12	894	886	836	810	638	649	850	831
3.13	889	904	824	809	625	641	827	805
3.14	879	878	798	821	632	608	814	816
3.15	871	886	833	816	633	596	835	817
3.16	869	901	801	815	632	642	831	840
3.17	877	874	826	823	644	636	813	818
3.18	886	864	810	825	632	633	850	838
3.19	875	879	784	821	619	656	822	804
3.2	869	889	801	813	619	618	843	827
3.21	879	881	823	836	623	598	831	801
3.22	879	870	819	805	649	636	833	814
3.23	898	881	797	830	641	620	832	796
3.24	881	892	799	830	617	641	814	811
3.25	890	889	814	834	621	623	808	815
3.26	894	884	811	809	623	638	828	799
3.27	885	899	841	820	616	627	809	801
3.28	875	892	810	812	610	633	838	830
3.29	893	867	802	806	623	646	845	801
3.3	874	866	814	818	631	639	824	803
3.31	892	873	820	815	636	661	837	838
3.32	888	885	796	801	621	629	835	821
3.33	876	877	826	830	636	630	810	827
3.34	888	873	828	842	635	635	824	814
3.35	852	863	821	822	621	632	836	832
3.36	876	879	820	829	596	636	823	826
3.37	892	897	811	844	622	614	824	790
3.38	876	890	836	821	612	631	836	831
3.39	870	885	812	813	609	644	821	848
3.4	886	887	822	830	625	645	826	840
3.41	889	901	807	847	616	646	817	813
3.42	883	897	801	818	644	621	805	792
3.43	897	892	839	825	628	635	820	811
3.44	884	882	805	842	623	633	829	805
3.45	898	894	841	815	615	618	832	835
3.46	883	907	830	815	611	636	839	807
3.47	870	895	811	817	633	613	837	814
3.48	887	904	831	827	623	619	860	797
3.49	873	898	821	808	625	619	823	796
3.5	893	909	805	823	622	623	827	783
3.51	894	891	823	775	628	634	822	779
3.52	904	893	817	811	608	630	839	782
3.53	877	891	845	822	635	614	808	805
3.54	890	883	836	810	635	617	836	799
3.55	887	913	816	814	650	601	854	810
3.56	880	891	830	824	630	616	834	798
3.57	856	885	840	806	618	632	862	814
3.58	903	906	837	824	634	603	820	813
3.59	899	877	833	820	637	626	859	814
3.6	885	883	806	815	625	614	842	797
3.61	887	882	803	823	630	615	868	796
3.62	895	916	829	840	631	637	858	805
3.63	859	928	830	835	619	626	835	808
3.64	882	914	815	831	629	626	872	812
3.65	893	907	821	813	607	632	842	794
3.66	874	893	819	819	620	618	829	803
3.67	870	910	808	836	606	622	832	810
3.68	882	903	822	807	628	641	828	819
3.69	878	893	797	800	615	619	814	804
3.7	868	898	825	831	616	637	815	808
3.71	853	921	793	814	627	647	852	799
3.72	876	917	836	804	615	628	835	789
3.73	884	895	826	815	638	613	839	797
3.74	875	903	791	812	628	613	849	806
3.75	883	903	816	839	649	614	841	807
3.76	890	875	805	822	630	619	830	783
3.77	867	894	816	833	631	633	814	803
3.78	865	891	842	820	633	620	823	799
3.79	883	907	818	827	633	641	849	806
3.8	869	894	811	854	632	621	843	813
3.81	894	895	828	803	635	614	841	800
3.82	843	891	822	825	623	629	837	805
3.83	854	908	849	843	655	630	848	810
3.84	876	884	790	826	623	636	815	809
3.85	849	876	800	828	631	663	831	792
3.86	881	880	808	826	612	620	827	798
3.87	874	891	800	828	615	656	825	822
3.88	878	875	824	808	614	629	844	784
3.89	858	918	836	807	602	637	828	793
3.9	872	879	788	815	608	643	825	814
3.91	889	873	830	795	591	616	809	798
3.92	904	857	822	797	605	611	830	804
3.93	884	872	829	821	605	618	833	805
3.94	875	885	808	834	618	630	810	806
3.95	880	880	796	822	624	620	828	806
3.96	893	879	838	840	623	629	855	817
3.97	879	879	785	819	599	607	804	793
3.98	887	858	818	794	629	618	859	805
3.99	880	882	813	813	638	606	810	812
4	861	894	802	807	614	603	843	763
4.01	881	890	846	824	623	617	815	815
4.02	864	887	832	815	634	605	836	790
4.03	863	886	826	805	594	627	845	785
4.04	877	888	805	829	622	628	853	789
4.05	851	886	808	797	619	627	831	775
4.06	865	892	821	798	627	614	829	784
4.07	835	873	830	838	635	626	844	772
4.08	838	901	822	847	629	610	817	775
4.09	865	888	842	824	626	603	836	809
4.1	889	889	789	819	632	617	852	767
4.11	878	876	809	831	604	615	824	769
4.12	876	888	815	841	616	606	819	801
4.13	866	900	818	818	625	607	827	773
4.14	884	892	818	783	634	617	808	805
4.15	852	898	815	818	640	600	809	803
4.16	893	896	839	778	621	617	804	805
4.17	873	891	815	819	626	620	809	786
4.18	870	925	800	798	623	634	821	785
4.19	878	879	778	829	632	621	844	791
4.2	879	882	821	824	628	627	826	768
4.21	872	894	803	828	625	636	843	757
4.22	869	905	820	820	626	641	832	805
4.23	859	913	832	847	628	644	831	787
4.24	874	883	829	830	628	659	846	781
4.25	863	884	813	812	605	642	866	780
4.26	871	918	815	821	621	639	820	798
4.27	888	903	801	827	624	616	848	807
4.28	886	887	797	802	622	635	828	805
4.29	881	896	818	817	624	637	844	805
4.3	873	880	803	808	642	618	825	812
4.31	886	886	812	816	648	642	795	779
4.32	869	853	804	827	634	630	824	806
4.33	879	868	800	791	641	654	844	778
4.34	859	879	816	831	640	627	833	817
4.35	849	864	795	812	593	616	811	804
4.36	850	904	802	810	629	612	824	776
4.37	869	906	775	825	606	633	829	809
4.38	849	889	791	810	584	632	819	812
4.39	857	873	826	817	624	630	831	812
4.4	883	889	803	819	611	618	811	836
4.41	889	887	819	811	615	619	834	801
4.42	885	879	790	799	620	623	812	786
4.43	888	885	776	799	599	622	801	783
4.44	894	888	787	793	625	634	823	776
4.45	935	869	793	825	611	628	806	782
4.46	894	892	789	806	615	632	827	778
4.47	883	878	786	824	625	611	823	788
4.48	888	883	797	797	617	615	827	798
4.49	893	903	798	805	633	636	823	784
4.5	885	905	792	797	616	625	840	803
4.51	880	892	811	794	629	622	792	794
4.52	882	866	788	799	631	629	814	797
4.53	861	870	789	805	605	633	817	811
4.54	889	896	792	800	626	633	824	794
4.55	903	883	814	788	642	628	828	795
4.56	898	874	796	800	603	594	806	780
4.57	901	896	821	812	616	621	831	826
4.58	885	891	786	830	613	655	824	776
4.59	892	875	808	818	639	628	828	801
4.6	872	886	824	823	632	636	818	792
4.61	841	888	787	808	633	625	784	794
4.62	856	884	810	796	635	626	828	783
4.63	880	849	804	830	639	616	845	792
4.64	861	876	822	811	615	622	835	806
4.65	863	867	798	826	639	621	825	816
4.66	899	883	817	812	621	640	807	807
4.67	853	855	777	815	633	623	796	811
4.68	884	897	788	789	649	636	859	789
4.69	879	880	824	803	638	636	842	816
4.7	876	891	782	799	656	653	857	795
4.71	906	879	794	794	635	623	837	791
4.72	879	869	784	803	658	641	845	808
4.73	883	846	768	830	629	625	830	767
4.74	895	884	787	793	642	619	792	800
4.75	880	879	802	806	617	633	812	804
4.76	875	903	803	824	612	628	838	812
4.77	891	885	805	820	612	626	808	788
4.78	889	891	829	821	640	633	831	814
4.79	867	869	806	828	640	618	839	790
4.8	869	873	815	820	626	643	828	810
4.81	885	879	818	819	642	639	816	785
4.82	907	857	809	825	625	658	817	809
4.83	861	854	798	794	644	616	804	807
4.84	863	856	808	813	635	666	820	800
4.85	878	864	832	800	652	633	786	837
4.86	860	875	802	810	621	626	832	831
4.87	890	874	806	810	647	633	824	790
4.88	909	863	804	774	652	633	830	833
4.89	883	853	815	809	638	634	814	845
4.9	859	838	833	828	646	636	797	834
4.91	865	870	833	795	657	611	841	824
4.92	861	849	811	807	626	636	840	788
4.93	855	853	788	813	648	634	819	794
4.94	875	862	822	825	629	626	819	797
4.95	857	862	800	823	639	638	830	811
4.96	883	887	815	827	624	604	813	800
4.97	900	886	826	814	633	627	826	782
4.98	889	853	806	828	659	626	818	773
4.99	874	879	848	836	646	626	846	805
5	881	868	816	814	644	649	813	794
5.01	873	873	838	801	635	633	832	823
5.02	867	855	824	839	638	635	823	801
5.03	892	885	807	819	645	614	834	807
5.04	882	858	797	834	613	634	838	777
5.05	877	841	808	805	626	630	827	797
5.06	852	863	806	818	643	614	831	798
5.07	845	855	823	814	631	618	836	798
5.08	882	869	815	829	626	633	800	795
5.09	893	882	802	835	629	644	818	797
5.1	858	853	808	830	635	616	849	805
5.11	877	880	805	824	625	606	840	776
5.12	921	841	835	839	626	612	862	841
5.13	881	870	838	819	636	629	840	810
5.14	870	867	810	833	628	626	833	794
5.15	864	876	823	836	629	615	862	806
5.16	871	872	797	844	616	619	808	784
5.17	880	854	798	806	637	609	809	819
5.18	888	856	823	815	609	612	822	786
5.19	847	877	811	851	645	607	817	789
5.2	857	847	830	847	622	618	836	806
5.21	856	847	844	830	647	631	831	799
5.22	865	874	819	826	640	629	835	780
5.23	905	845	824	811	642	616	857	789
5.24	872	856	802	819	622	615	823	795
5.25	880	873	803	834	663	592	820	787
5.26	878	882	821	848	652	604	811	788
5.27	886	872	819	829	627	611	813	789
5.28	862	871	802	826	617	607	826	797
5.29	885	861	809	822	631	610	840	793
5.3	897	891	826	843	604	621	847	788
5.31	918	886	817	831	628	624	810	801
5.32	867	883	827	820	631	628	813	801
5.33	878	863	785	828	630	596	814	768
5.34	891	887	831	823	651	616	810	781
5.35	901	882	792	829	645	616	841	780
5.36	887	862	826	819	624	627	833	803
5.37	890	874	802	807	612	609	854	806
5.38	911	921	836	821	604	603	823	788
5.39	940	895	814	813	639	601	842	775
5.4	904	878	795	831	605	624	828	765
5.41	902	892	830	812	610	634	827	800
5.42	908	899	807	831	602	613	835	801
5.43	886	890	790	833	625	598	822	803
5.44	899	906	817	830	621	636	807	788
5.45	890	888	808	811	641	610	847	796
5.46	876	866	817	828	633	638	824	827
5.47	902	864	815	812	628	619	829	821
5.48	859	901	818	810	644	626	821	827
5.49	886	885	808	830	612	603	846	822
5.5	911	860	796	843	623	623	820	802
5.51	890	870	818	841	615	619	857	790
5.52	878	895	818	830	633	611	835	833
5.53	870	886	790	814	618	596	811	788
5.54	883	849	789	830	665	616	812	811
5.55	867	889	801	816	632	604	847	809
5.56	852	858	796	804	624	617	805	778
5.57	883	870	800	826	614	621	823	815
5.58	888	887	828	837	593	601	822	781
5.59	903	902	809	825	626	603	816	777
5.6	913	876	837	847	636	614	804	777
5.61	910	881	802	831	626	580	823	804
5.62	896	874	821	820	629	604	863	782
5.63	871	881	806	805	633	614	858	798
5.64	905	887	789	823	614	610	829	800
5.65	912	877	826	834	611	633	856	804
5.66	891	871	801	829	616	614	828	803
5.67	905	869	816	825	616	607	808	802
5.68	870	868	803	837	621	631	825	796
5.69	872	877	817	805	627	603	836	794
5.7	909	860	816	841	623	600	830	799
5.71	888	865	838	820	602	595	821	798
5.72	871	852	821	834	626	606	828	792
5.73	905	888	831	837	629	601	821	802
5.74	880	846	838	806	656	612	841	791
5.75	862	852	811	832	611	632	821	781
5.76	887	840	820	808	620	583	833	790
5.77	891	856	838	807	608	603	803	766
5.78	893	855	826	807	632	615	815	776
5.79	885	865	818	816	626	619	817	790
5.8	917	852	807	800	615	599	798	801
5.81	875	830	809	816	606	616	819	818
5.82	877	873	825	826	635	613	824	789
5.83	858	859	806	816	627	601	830	783
5.84	884	855	816	810	610	603	818	803
5.85	882	849	802	825	642	595	850	797
5.86	873	842	808	828	628	591	819	809
5.87	882	859	822	852	626	591	845	790
5.88	900	900	798	820	623	598	841	821
5.89	883	879	814	827	618	604	834	792
5.9	881	845	816	810	627	598	811	784
5.91	878	865	815	844	623	592	851	779
5.92	901	858	820	821	601	599	849	800
5.93	891	897	827	798	615	600	840	808
5.94	910	873	830	816	604	578	854	794
5.95	871	867	829	814	611	596	821	787
5.96	868	879	795	814	644	579	827	795
5.97	884	894	804	818	635	604	818	770
5.98	892	878	816	812	619	599	843	820
5.99	872	875	825	810	599	597	803	787
6	872	866	821	794	626	604	811	788
6.01	891	872	800	830	615	599	830	814
6.02	891	894	814	822	625	580	813	801
6.03	881	900	814	825	616	594	833	811
6.04	887	872	806	805	631	608	833	820
6.05	892	858	837	807	625	598	819	811
6.06	863	853	804	794	626	605	813	814
6.07	871	885	810	833	610	595	837	798
6.08	893	851	830	793	612	593	843	824
6.09	882	832	824	799	617	582	810	795
6.1	871	848	847	806	609	599	827	817
6.11	860	861	816	817	618	581	827	824
6.12	899	876	833	781	629	587	821	817
6.13	863	874	855	819	627	586	827	809
6.14	879	865	843	823	616	597	825	788
6.15	871	858	833	823	615	599	817	806
6.16	897	861	822	833	643	580	818	807
6.17	871	878	840	791	617	597	809	805
6.18	850	896	835	818	645	590	842	809
6.19	861	870	797	815	640	581	801	812
6.2	864	869	788	804	650	610	807	798
6.21	895	891	803	805	654	595	837	802
6.22	882	877	821	823	612	605	811	808
6.23	862	867	836	822	621	612	837	817
6.24	879	899	818	839	622	577	829	804
6.25	877	867	816	826	612	582	836	803
6.26	879	852	785	798	633	603	846	791
6.27	863	880	832	822	629	584	867	797
6.28	889	877	800	831	622	607	822	813
6.29	869	865	835	827	627	598	847	811
6.3	858	893	828	820	628	595	823	816
6.31	867	885	814	815	624	583	847	808
6.32	864	873	814	838	634	611	822	806
6.33	850	877	822	823	637	591	826	820
6.34	833	872	835	821	609	592	827	832
6.35	900	855	833	791	592	588	844	813
6.36	877	872	818	823	607	605	838	826
6.37	864	880	816	808	625	603	835	820
6.38	895	879	816	804	620	604	843	804
6.39	870	860	812	826	624	588	828	807
6.4	857	860	812	819	626	605	824	814
6.41	872	886	822	801	628	617	845	801
6.42	877	873	838	800	628	615	819	809
6.43	872	885	819	804	618	624	818	796
6.44	876	866	817	826	634	595	841	793
6.45	883	876	830	837	618	601	848	818
6.46	880	887	805	815	619	598	815	831
6.47	860	889	831	816	635	625	805	800
6.48	837	893	835	811	620	608	814	811
6.49	858	866	806	812	644	605	814	810
6.5	847	883	825	817	605	600	820	818
6.51	868	882	839	813	624	591	812	830
6.52	869	867	833	799	606	614	824	792
6.53	859	886	823	813	630	609	833	811
6.54	877	874	832	827	623	613	842	808
6.55	851	889	838	821	625	616	837	833
6.56	859	878	857	811	626	605	815	816
6.57	864	869	822	809	601	611	804	845
6.58	890	889	830	804	614	615	823	804
6.59	875	847	836	801	631	583	821	825
6.6	868	882	819	823	648	612	829	803
6.61	875	862	843	800	629	601	823	825
6.62	880	867	802	812	625	593	805	821
6.63	880	881	827	793	647	622	821	808
6.64	868	870	833	799	614	612	832	818
6.65	880	857	821	833	623	628	829	799
6.66	880	868	808	794	621	623	858	813
6.67	862	862	821	804	620	614	828	803
6.68	855	869	818	820	643	619	836	799
6.69	879	866	806	829	650	613	860	840
6.7	872	871	798	803	650	602	846	811
6.71	852	852	828	813	616	606	804	820
6.72	829	882	837	816	631	611	836	815
6.73	847	866	834	801	640	618	820	829
6.74	853	884	819	815	651	639	805	818
6.75	867	849	824	814	651	600	830	829
6.76	861	875	816	819	633	603	841	822
6.77	856	872	812	797	627	603	840	799
6.78	882	864	829	796	639	598	844	809
6.79	857	856	835	783	623	611	848	812
6.8	859	849	840	816	599	599	857	795
6.81	837	869	835	809	603	600	815	828
6.82	876	854	809	822	623	618	831	804
6.83	854	864	829	793	628	610	824	806
6.84	875	867	816	804	638	619	844	812
6.85	850	865	808	825	616	605	815	819
6.86	850	834	832	809	627	606	859	798
6.87	841	853	813	806	629	627	814	814
6.88	848	855	823	823	626	606	831	833
6.89	870	849	834	797	626	592	816	803
6.9	880	852	811	795	651	600	838	809
6.91	870	846	831	814	646	612	830	825
6.92	876	855	821	834	626	607	824	820
6.93	862	865	812	790	649	620	814	806
6.94	887	846	832	808	624	603	839	817
6.95	868	867	812	839	621	624	829	821
6.96	848	859	819	847	629	616	861	828
6.97	858	863	822	816	641	615	835	795
6.98	873	855	820	819	631	616	840	814
6.99	853	876	808	816	617	609	830	816
7	844	849	813	819	639	636	815	811
7.01	868	846	834	819	623	608	819	807
7.02	844	868	822	804	614	610	833	807
7.03	854	869	826	792	608	600	824	800
7.04	855	849	822	784	633	609	800	817
7.05	842	861	832	830	611	623	800	775
7.06	866	824	816	834	588	596	816	803
7.07	863	847	826	810	609	633	823	829
7.08	846	832	820	815	632	610	837	829
7.09	847	834	827	804	619	585	811	813
7.1	867	863	839	812	632	598	818	808
7.11	872	872	802	818	629	593	820	788
7.12	872	868	839	818	627	602	833	824
7.13	868	835	809	828	626	613	815	804
7.14	837	842	817	811	617	600	827	799
7.15	861	874	807	834	631	593	818	795
7.16	870	849	792	812	639	602	805	818
7.17	844	885	825	826	646	600	809	828
7.18	823	851	814	823	628	617	804	826
7.19	843	821	824	827	643	629	827	807
7.2	819	826	813	829	635	591	842	802
7.21	854	851	826	811	636	605	810	785
7.22	865	837	835	814	656	619	836	803
7.23	847	847	833	824	642	610	806	826
7.24	866	857	831	799	646	620	812	852
7.25	849	860	828	830	627	628	820	820
7.26	859	829	820	830	627	619	829	793
7.27	831	851	832	826	627	602	826	796
7.28	857	824	806	832	636	607	822	785
7.29	860	837	829	838	632	612	835	796
7.3	871	848	794	806	625	622	842	780
7.31	881	856	824	810	603	615	826	823
7.32	874	859	825	803	635	627	823	798
7.33	873	859	811	803	634	627	831	805
7.34	841	849	847	814	640	609	829	798
7.35	828	864	822	828	616	598	804	791
7.36	852	841	808	817	636	608	845	796
7.37	838	864	802	812	634	594	813	821
7.38	828	846	842	834	621	586	802	807
7.39	830	873	807	823	639	601	822	784
7.4	838	840	820	821	613	605	830	831
7.41	825	866	796	834	633	606	825	822
7.42	866	862	811	835	636	597	840	799
7.43	871	845	809	817	614	594	839	802
7.44	851	852	811	826	626	603	847	818
7.45	864	856	816	833	628	583	825	800
7.46	825	862	832	819	637	601	819	788
7.47	842	854	836	832	617	616	836	785
7.48	833	878	822	840	642	609	839	795
7.49	846	844	813	813	618	609	826	803
7.5	843	854	823	834	626	632	837	786
7.51	853	841	803	831	629	622	842	804
7.52	889	856	807	807	631	621	835	797
7.53	872	881	799	811	663	610	819	805
7.54	830	885	825	821	616	610	842	802
7.55	867	855	836	820	629	617	829	779
7.56	847	863	812	835	628	584	822	782
7.57	836	846	818	817	628	605	834	822
7.58	873	847	825	805	642	615	830	795
7.59	868	879	832	810	635	600	829	814
7.6	830	848	822	816	640	601	836	814
7.61	829	854	841	821	625	587	787	811
7.62	841	887	825	817	621	602	838	782
7.63	859	874	813	797	616	617	821	827
7.64	871	864	815	809	611	599	817	812
7.65	875	888	821	784	617	623	837	801
7.66	866	851	797	795	601	578	810	796
7.67	883	857	825	823	595	587	828	801
7.68	882	856	825	820	631	586	802	823
7.69	860	851	785	807	643	597	846	804
7.7	866	848	821	814	620	604	834	803
7.71	878	861	809	794	622	590	827	825
7.72	858	873	819	789	620	612	828	790
7.73	836	852	824	821	609	623	849	809
7.74	877	854	799	808	606	595	833	792
7.75	868	835	818	780	619	635	836	817
7.76	865	832	815	809	625	621	835	826
7.77	855	850	809	793	608	627	800	797
7.78	827	865	796	792	596	609	817	819
7.79	866	856	808	775	619	610	841	839
7.8	855	859	797	773	634	624	809	824
7.81	852	850	813	764	619	608	824	783
7.82	842	867	798	807	608	600	827	818
7.83	835	848	816	781	608	618	793	806
7.84	866	863	809	793	623	595	819	819
7.85	838	840	807	781	612	600	814	816
7.86	861	846	803	795	616	613	828	825
7.87	883	849	797	799	610	594	807	821
7.88	857	839	824	796	618	599	835	803
7.89	872	870	813	792	615	619	839	819
7.9	849	853	792	805	608	608	846	798
7.91	858	856	780	797	652	608	833	797
7.92	849	870	816	799	633	596	812	790
7.93	880	846	812	810	631	626	825	821
7.94	865	873	794	812	641	605	806	803
7.95	856	866	809	835	617	624	809	788
7.96	878	879	816	790	630	620	846	820
7.97	846	855	817	794	611	615	821	819
7.98	885	865	815	807	645	615	814	818
7.99	841	844	794	763	626	626	840	814
8	881	857	798	815	595	625	810	793
8.01	831	899	814	785	644	620	817	785
8.02	823	832	810	802	607	617	830	820
8.03	861	861	793	823	633	607	835	786
8.04	868	852	810	801	632	581	821	812
8.05	834	854	805	797	623	615	840	809
8.06	832	851	800	810	612	622	836	812
8.07	853	852	804	804	632	610	819	818
8.08	853	851	835	780	638	625	850	814
8.09	854	889	818	773	628	617	840	822
8.1	866	853	821	801	631	635	834	831
8.11	854	843	821	802	610	628	844	808
8.12	846	850	790	811	626	622	837	797
8.13	838	873	816	785	616	603	834	805
8.14	848	851	778	828	617	602	822	817
8.15	850	856	788	806	624	613	830	798
8.16	850	861	794	798	629	600	836	805
8.17	849	869	814	803	626	605	796	840
8.18	849	827	786	823	595	606	822	814
8.19	856	844	808	813	590	599	824	798
8.2	858	854	803	808	594	611	816	795
8.21	876	877	789	832	584	613	800	820
8.22	860	841	783	798	617	635	829	816
8.23	880	863	803	818	624	607	827	814
8.24	887	856	779	824	623	614	804	800
8.25	844	857	792	781	600	620	825	805
8.26	840	848	797	832	605	594	802	812
8.27	891	849	807	799	613	591	833	816
8.28	867	853	788	810	594	606	828	822
8.29	888	859	820	801	614	600	824	807
8.3	858	842	827	821	606	614	819	808
8.31	885	852	815	793	595	613	838	799
8.32	861	867	813	799	637	594	809	795
8.33	877	843	785	819	624	614	836	811
8.34	856	839	809	831	621	597	806	781
8.35	866	832	829	808	643	607	827	812
8.36	869	858	809	835	622	613	798	819
8.37	865	873	762	815	611	617	824	775
8.38	873	851	813	843	619	601	823	807
8.39	877	844	816	792	617	619	800	818
8.4	862	874	825	808	609	622	829	782
8.41	859	867	816	812	630	627	810	834
8.42	846	847	808	790	615	596	821	806
8.43	888	853	835	819	609	611	809	779
8.44	862	866	818	828	629	599	844	840
8.45	836	837	827	799	611	613	845	809
8.46	864	876	825	821	627	607	842	809
8.47	842	872	829	839	612	615	829	814
8.48	840	843	809	808	621	581	834	772
8.49	856	866	823	815	619	606	840	810
8.5	863	829	809	834	632	615	826	815
8.51	827	845	809	810	615	603	810	812
8.52	845	859	823	832	623	619	809	789
8.53	850	853	803	814	635	604	860	821
8.54	857	861	825	795	640	605	826	784
8.55	883	847	817	822	647	583	816	785
8.56	852	859	805	823	618	585	833	805
8.57	852	872	819	841	623	590	856	792
8.58	850	851	809	825	639	602	844	803
8.59	829	827	842	814	623	603	832	828
8.6	847	875	816	815	626	584	822	807
8.61	849	869	817	800	619	584	841	821
8.62	865	880	817	804	620	606	845	795
8.63	847	877	811	819	616	611	844	793
8.64	868	885	782	814	632	605	835	818
8.65	848	873	821	804	636	607	850	809
8.66	867	871	804	812	632	616	846	791
8.67	875	867	817	816	614	600	838	814
8.68	848	863	802	784	621	588	819	786
8.69	868	881	835	789	637	606	827	815
8.7	855	858	805	828	627	621	839	823
8.71	843	865	832	794	623	598	813	788
8.72	850	834	824	822	625	597	821	820
8.73	837	841	813	808	629	601	828	797
8.74	848	862	807	803	630	613	835	801
8.75	856	878	829	814	627	614	837	801
8.76	859	873	826	813	652	616	818	798
8.77	851	864	782	833	626	631	834	795
8.78	845	866	794	794	597	613	835	814
8.79	875	869	800	819	633	626	841	812
8.8	890	856	794	823	627	611	823	787
8.81	868	858	789	803	622	616	828	797
8.82	851	884	800	812	614	586	817	802
8.83	861	860	815	809	619	602	842	795
8.84	854	856	802	823	631	618	834	816
8.85	866	877	802	822	620	616	835	803
8.86	854	867	809	821	637	620	831	761
8.87	874	870	785	814	621	590	839	802
8.88	853	846	798	810	612	604	835	805
8.89	843	863	795	795	616	599	837	785
8.9	864	871	805	798	642	594	845	812
8.91	850	871	800	820	620	602	851	799
8.92	855	859	811	817	638	606	823	802
8.93	879	848	823	806	630	606	820	831
8.94	872	891	770	829	620	601	827	821
8.95	887	864	804	829	636	605	828	803
8.96	873	860	806	813	634	605	844	805
8.97	868	874	817	819	634	608	813	811
8.98	876	889	795	824	619	608	798	810
8.99	867	864	821	803	646	607	818	807
9	832	881	819	790	639	604	814	810
9.01	865	882	813	825	640	609	809	802
9.02	870	885	828	812	650	620	836	798
9.03	844	871	798	792	648	629	833	821
9.04	848	865	798	814	634	599	818	789
9.05	830	879	823	801	624	621	857	814
9.06	834	875	817	787	597	623	836	816
9.07	874	854	830	805	614	632	829	810
9.08	857	855	818	809	638	608	811	791
9.09	858	881	816	789	657	613	802	819
9.1	857	867	789	783	646	597	807	819
9.11	864	882	812	784	647	619	815	814
9.12	863	880	801	815	631	618	819	787
9.13	835	854	809	803	646	610	826	819
9.14	856	870	795	800	621	619	811	821
9.15	851	848	807	781	627	602	812	800
9.16	853	869	832	808	630	611	800	794
9.17	844	856	811	788	643	610	832	837
9.18	834	897	811	801	632	607	832	802
9.19	852	872	832	806	650	627	795	809
9.2	849	867	826	839	623	593	830	820
9.21	852	881	829	809	625	590	809	821
9.22	856	888	833	809	612	622	822	786
9.23	876	891	833	827	635	611	795	793
9.24	881	876	780	797	630	614	804	798
9.25	843	877	810	827	623	599	801	826
9.26	893	875	829	822	620	598	792	798
9.27	874	884	834	812	621	606	789	804
9.28	846	868	828	804	624	623	802	800
9.29	873	892	809	812	637	610	830	807
9.3	848	875	830	796	647	593	810	824
9.31	860	870	828	794	623	595	816	809
9.32	844	875	837	800	609	621	822	816
9.33	854	886	821	782	646	601	815	804
9.34	860	869	821	841	636	629	790	823
9.35	888	881	828	803	618	616	803	811
9.36	842	889	801	822	613	602	810	800
9.37	851	910	799	817	611	612	808	807
9.38	880	868	817	812	616	641	822	822
9.39	848	877	817	805	617	625	805	812
9.4	852	853	820	828	624	626	792	810
9.41	842	911	827	809	644	632	811	805
9.42	863	887	816	804	628	634	810	810
9.43	848	877	828	819	634	611	792	804
9.44	879	885	829	796	615	625	793	791
9.45	849	892	843	781	607	587	784	807
9.46	867	877	827	790	619	611	807	802
9.47	857	866	803	787	624	619	793	806
9.48	868	856	823	799	601	606	801	836
9.49	859	877	814	817	629	620	795	812
9.5	860	878	820	810	653	592	828	787
9.51	869	888	817	803	615	620	819	805
9.52	873	877	803	802	658	625	781	782
9.53	859	863	808	816	623	636	813	803
9.54	847	871	819	800	618	622	813	773
9.55	887	898	823	798	628	597	791	794
9.56	841	897	785	803	654	590	808	810
9.57	870	918	810	797	639	630	794	815
9.58	892	892	804	820	627	610	827	818
9.59	862	879	805	815	653	626	805	814
9.6	862	874	797	825	636	613	846	795
9.61	862	890	800	814	616	599	814	804
9.62	846	883	809	808	650	619	816	800
9.63	884	867	828	810	647	621	823	805
9.64	859	856	810	776	638	601	809	785
9.65	847	848	795	819	648	611	813	820
9.66	871	888	834	814	641	607	823	813
9.67	874	861	848	830	621	596	812	828
9.68	840	864	807	823	621	618	828	816
9.69	821	863	805	779	620	619	824	805
9.7	831	883	804	789	616	619	811	826
9.71	866	865	813	807	637	629	833	817
9.72	860	872	814	817	612	623	814	794
9.73	813	869	833	801	637	637	839	805
9.74	861	851	846	813	613	642	806	805
9.75	873	866	822	815	619	606	819	810
9.76	850	864	856	770	621	635	814	794
9.77	836	861	832	810	625	608	842	800
9.78	867	858	816	785	641	604	817	841
9.79	862	874	823	806	640	612	809	824
9.8	835	874	825	779	645	637	798	801
9.81	822	868	798	804	630	612	799	810
9.82	840	840	812	770	621	628	803	811
9.83	840	884	827	809	617	597	828	798
9.84	842	860	832	815	621	623	830	776
9.85	848	872	800	826	620	611	794	794
9.86	826	854	806	800	620	614	806	829
9.87	860	878	816	814	610	614	827	821
9.88	846	873	841	813	613	616	797	802
9.89	844	882	811	803	626	619	812	817
9.9	834	856	805	809	629	623	832	796
9.91	850	875	816	809	624	620	808	832
9.92	851	874	782	818	596	625	812	809
9.93	846	877	806	815	617	600	812	792
9.94	859	867	823	794	633	625	827	783
9.95	887	856	847	801	601	632	835	814
9.96	861	886	816	827	608	608	817	772
9.97	873	883	838	808	622	618	812	792
9.98	868	869	817	814	623	617	817	812
9.99	875	866	812	825	617	625	792	821
10	853	880	802	837	643	609	817	799
10.01	882	854	811	801	611	620	783	811
10.02	859	863	803	778	615	637	812	798
10.03	863	844	809	805	640	647	804	809
10.04	876	872	832	811	632	633	836	799
10.05	871	880	821	779	630	631	824	814
10.06	877	874	826	800	633	630	816	809
10.07	867	866	832	797	608	620	838	828
10.08	862	829	812	791	624	625	831	818
10.09	867	860	825	816	615	618	803	823
10.1	865	852	807	808	628	625	820	829
10.11	882	857	823	805	610	638	817	831
10.12	861	852	818	804	643	629	830	821
10.13	858	886	818	777	622	613	811	809
10.14	880	856	808	782	635	626	817	820
10.15	868	875	822	804	618	633	814	794
10.16	845	867	817	788	614	628	844	801
10.17	833	853	820	809	614	642	805	809
10.18	851	867	802	812	644	615	820	812
10.19	834	854	830	813	631	626	817	809
10.2	828	872	831	782	615	621	839	811
10.21	893	897	818	812	627	634	821	814
10.22	874	857	812	811	648	644	832	798
10.23	862	877	827	820	649	643	817	804
10.24	861	853	817	819	619	603	816	798
10.25	880	858	829	818	615	630	819	829
10.26	838	853	816	836	647	622	842	814
10.27	873	850	814	818	645	600	811	793
10.28	851	853	837	820	658	621	829	808
10.29	866	869	795	841	631	603	842	802
10.3	846	872	824	812	658	619	816	829
10.31	856	882	821	814	620	594	799	794
10.32	840	880	807	823	636	604	821	837
10.33	859	860	799	812	631	619	803	807
10.34	841	884	820	787	648	611	817	799
10.35	867	877	821	824	672	616	813	812
10.36	841	878	821	808	642	623	796	818
10.37	861	890	816	804	625	627	799	784
10.38	896	885	809	791	642	613	807	802
10.39	853	861	832	808	647	619	798	823
10.4	860	857	833	808	621	616	785	813
10.41	876	876	801	809	646	581	788	799
10.42	883	867	822	803	638	592	792	804
10.43	866	879	821	823	641	616	805	792
10.44	852	876	835	779	613	580	817	819
10.45	867	871	808	790	621	601	819	793
10.46	832	867	807	810	645	594	807	832
10.47	842	875	839	797	620	602	804	808
10.48	882	883	812	797	623	601	785	814
10.49	830	894	826	804	624	589	809	825
10.5	867	881	815	799	617	595	783	801
10.51	840	888	815	793	648	612	825	795
10.52	856	872	831	800	597	622	809	807
10.53	864	873	831	820	623	611	798	802
10.54	872	876	813	794	629	623	793	820
10.55	867	876	832	809	631	616	797	808
10.56	868	885	834	796	632	616	806	793
10.57	837	879	812	797	633	630	797	794
10.58	863	858	800	795	624	621	818	812
10.59	864	893	800	824	645	613	816	808
10.6	844	881	820	799	638	628	812	771
10.61	857	901	802	790	639	608	794	818
10.62	849	861	839	791	618	602	802	815
10.63	877	896	827	820	646	619	785	816
10.64	875	894	822	817	649	618	803	815
10.65	853	883	825	813	621	616	817	814
10.66	873	901	832	817	648	606	789	818
10.67	865	895	829	813	656	613	793	812
10.68	870	878	815	795	600	626	784	820
10.69	876	876	813	795	650	638	797	791
10.7	859	867	821	806	621	604	786	814
10.71	848	859	818	800	630	638	775	800
10.72	893	868	845	816	613	615	823	796
10.73	880	884	827	799	620	624	794	782
10.74	872	864	813	817	653	599	791	805
10.75	865	876	815	826	620	587	814	807
10.76	857	880	822	810	642	600	803	791
10.77	855	888	813	799	626	618	815	814
10.78	909	887	812	806	605	604	801	818
10.79	880	870	814	815	603	612	809	781
10.8	890	884	806	828	593	598	806	777
10.81	874	878	800	810	620	601	792	787
10.82	862	913	787	795	628	617	820	796
10.83	861	880	795	816	617	601	808	798
10.84	846	894	808	790	613	610	800	800
10.85	867	867	805	823	639	599	821	776
10.86	894	878	814	822	637	599	813	781
10.87	872	896	814	787	602	615	825	793
10.88	844	903	801	806	629	625	806	806
10.89	896	886	809	806	610	612	801	794
10.9	844	891	788	801	633	632	816	805
10.91	879	901	826	813	630	629	820	803
10.92	862	906	824	829	627	608	816	796
10.93	877	882	796	852	624	623	821	816
10.94	874	894	783	832	608	604	834	805
10.95	855	892	790	807	616	640	839	813
10.96	900	885	767	819	606	630	815	797
10.97	907	892	775	802	602	620	831	808
10.98	871	872	813	809	624	630	840	816
10.99	886	870	799	821	619	617	807	810
11	863	881	827	809	639	617	822	787
11.01	846	879	834	824	611	608	829	799
11.02	836	877	817	801	602	623	820	799
11.03	868	875	823	814	626	618	833	833
11.04	842	909	834	812	626	616	812	798
11.05	850	894	822	813	608	608	838	804
11.06	839	898	822	797	614	620	820	801
11.07	859	881	814	795	602	611	823	803
11.08	861	886	830	801	604	612	812	814
11.09	833	891	813	787	616	610	809	775
11.1	845	903	826	794	623	599	838	803
11.11	843	892	830	813	603	597	810	808
11.12	855	889	848	797	616	622	794	794
11.13	856	906	798	816	605	617	835	820
11.14	855	899	807	799	604	613	844	809
11.15	857	885	830	808	586	606	812	792
11.16	858	881	835	826	617	610	814	813
11.17	870	874	832	825	626	613	839	817
11.18	847	900	815	808	631	625	808	810
11.19	882	900	831	819	619	627	809	814
11.2	898	893	836	816	614	625	803	808
11.21	867	891	833	799	599	627	832	818
11.22	873	888	806	820	617	596	821	798
11.23	869	903	858	822	603	588	809	807
11.24	865	876	835	815	591	586	786	815
11.25	867	903	812	800	615	618	811	799
11.26	863	897	809	841	615	624	812	801
11.27	851	886	837	830	626	643	824	805
11.28	855	907	811	844	609	615	794	794
11.29	873	879	812	833	602	590	790	807
11.3	864	892	814	825	610	597	813	790
11.31	877	857	811	821	610	585	833	813
11.32	875	892	823	827	622	593	792	803
11.33	846	880	836	802	628	603	823	815
11.34	876	850	818	830	623	595	797	807
11.35	874	894	816	826	606	614	805	800
11.36	845	870	814	824	626	608	809	812
11.37	854	917	782	834	609	615	819	804
11.38	826	893	794	795	609	598	791	807
11.39	848	886	794	815	640	595	805	786
11.4	843	878	797	814	631	603	800	798
11.41	841	874	809	828	614	617	805	790
11.42	870	885	793	810	640	612	823	773
11.43	857	886	806	808	631	594	808	792
11.44	867	888	812	808	595	607	826	794
11.45	839	883	809	821	621	613	814	802
11.46	849	887	838	839	640	614	796	786
11.47	860	897	805	823	627	611	809	817
11.48	845	907	793	834	652	605	802	785
11.49	852	849	816	817	623	610	779	785
11.5	873	878	805	841	622	591	832	796
11.51	853	898	798	809	639	619	836	790
11.52	870	877	824	828	625	615	816	797
11.53	852	893	807	826	633	606	817	804
11.54	863	854	797	820	624	619	818	786
11.55	841	897	807	839	617	600	776	807
11.56	869	865	816	840	631	598	800	804
11.57	865	904	806	855	622	622	822	791
11.58	878	868	806	848	624	616	835	806
11.59	856	871	803	823	623	610	826	820
11.6	868	881	815	813	638	583	805	777
11.61	882	905	817	833	610	611	802	798
11.62	891	871	836	828	595	598	801	786
11.63	867	895	828	819	606	631	832	780
11.64	860	850	815	843	634	627	836	783
11.65	859	877	819	825	611	585	843	787
11.66	892	888	817	825	625	601	825	798
11.67	821	898	809	839	604	597	829	784
11.68	869	911	804	846	616	591	798	809
11.69	895	869	803	822	626	607	832	790
11.7	879	882	787	833	603	599	826	813
11.71	874	886	809	833	617	577	815	802
11.72	852	891	821	800	621	589	808	784
11.73	862	865	813	794	630	595	824	798
11.74	842	893	805	839	613	605	840	820
11.75	865	897	817	840	626	605	805	779
11.76	838	897	813	819	624	611	818	775
11.77	882	907	807	836	617	608	804	797
11.78	864	912	808	818	640	608	836	781
11.79	869	904	813	841	630	598	834	806
11.8	885	894	779	798	610	586	818	814
11.81	862	870	801	812	612	592	826	768
11.82	862	875	829	796	603	591	813	798
11.83	846	878	801	841	638	587	838	771
11.84	878	895	784	807	604	599	813	798
11.85	878	859	787	814	615	642	806	773
11.86	895	880	802	814	613	610	816	769
11.87	876	895	834	820	619	617	824	806
11.88	855	887	799	813	632	605	826	776
11.89	876	886	809	819	627	599	811	797
11.9	894	878	816	812	631	600	848	798
11.91	872	888	817	821	630	611	821	781
11.92	871	859	795	830	618	647	813	785
11.93	856	888	795	809	627	609	825	789
11.94	844	891	804	838	645	597	808	772
11.95	854	910	800	839	630	624	819	787
11.96	848	909	797	822	620	617	808	809
11.97	859	841	785	821	635	607	823	803
11.98	864	885	789	806	646	614	823	800
11.99	877	888	798	803	629	617	808	794
12	862	896	762	795	625	620	835	765
12.01	869	887	796	806	647	629	831	780
12.02	860	891	815	810	608	610	829	782
12.03	842	868	818	817	615	600	824	776
12.04	868	907	817	844	655	608	820	772
12.05	864	898	814	807	620	608	819	783
12.06	877	918	827	803	644	615	817	777
12.07	860	884	804	827	634	631	831	772
12.08	885	892	817	812	648	614	816	783
12.09	854	858	817	818	620	637	834	780
12.1	845	880	852	814	625	618	820	806
12.11	836	911	849	823	630	630	849	787
12.12	877	905	808	821	624	610	804	813
12.13	879	907	821	816	606	626	843	791
12.14	893	910	816	802	623	622	817	787
12.15	893	901	814	812	609	613	856	803
12.16	866	886	803	803	629	619	854	782
12.17	833	903	816	846	623	621	828	788
12.18	837	882	810	810	627	650	847	778
12.19	874	904	791	814	611	626	849	773
12.2	843	881	812	821	629	624	812	782
12.21	878	900	818	819	615	614	828	813
12.22	839	904	827	823	607	595	842	821
12.23	838	887	821	812	588	601	847	820
12.24	842	919	821	818	648	623	841	809
12.25	853	901	819	804	614	612	833	800
12.26	854	889	823	841	637	627	855	821
12.27	842	888	821	813	627	621	831	807
12.28	843	883	791	800	641	627	830	788
12.29	867	875	808	822	632	603	843	802
12.3	861	890	838	809	624	594	858	804
12.31	843	883	778	800	650	607	830	814
12.32	852	874	802	830	641	621	820	789
12.33	870	888	801	806	594	606	839	822
12.34	865	886	813	831	623	638	842	798
12.35	877	896	814	801	635	604	814	788
12.36	880	892	801	787	614	610	833	799
12.37	878	885	801	798	607	605	850	800
12.38	867	902	816	826	616	587	817	814
12.39	880	899	794	803	632	609	818	795
12.4	865	869	799	825	653	598	849	789
12.41	864	906	816	834	640	605	833	782
12.42	879	872	823	819	635	629	841	814
12.43	872	882	852	826	615	629	849	798
12.44	869	887	810	803	625	602	821	802
12.45	846	872	824	806	639	601	824	803
12.46	864	894	802	820	644	617	810	801
12.47	849	912	816	830	636	611	836	812
12.48	861	874	812	831	616	602	838	788
12.49	853	930	798	814	641	591	819	780
12.5	855	901	804	801	632	596	817	786
12.51	842	903	801	822	626	606	826	781
12.52	876	885	806	847	647	619	835	807
12.53	866	909	798	805	634	589	814	813
12.54	873	875	795	836	626	609	837	790
12.55	878	892	799	820	603	576	812	794
12.56	836	885	811	808	600	588	832	807
12.57	867	886	793	815	614	587	819	815
12.58	848	906	819	815	606	573	833	806
12.59	853	909	800	793	611	599	804	820
12.6	846	906	819	803	602	613	821	791
12.61	852	917	818	810	607	618	822	795
12.62	851	883	801	805	597	603	827	815
12.63	844	897	808	823	590	592	821	798
12.64	867	871	817	814	619	603	831	807
12.65	884	873	827	819	604	597	854	825
12.66	859	908	827	823	620	593	846	805
12.67	834	886	811	798	609	599	832	784
12.68	853	878	828	818	603	591	830	773
12.69	859	868	822	813	609	589	823	789
12.7	857	862	822	849	603	614	820	791
12.71	839	875	820	827	611	607	816	794
12.72	848	886	810	827	615	607	805	797
12.73	857	896	824	806	609	591	814	790
12.74	842	882	819	808	625	605	822	812
12.75	856	889	823	842	635	619	837	801
12.76	866	874	818	811	630	626	845	787
12.77	863	901	823	815	608	588	848	814
12.78	870	901	827	792	613	603	832	793
12.79	845	864	820	814	618	609	834	781
12.8	860	887	810	807	623	613	830	807
12.81	860	895	824	813	618	615	817	772
12.82	851	872	824	816	609	619	863	799
12.83	849	877	792	816	629	605	852	791
12.84	840	884	828	812	619	601	810	796
12.85	842	860	836	790	622	626	814	780
12.86	865	898	805	819	616	611	844	807
12.87	873	900	825	830	626	614	819	802
12.88	883	887	797	835	628	601	833	799
12.89	882	895	804	817	631	588	828	810
12.9	853	893	806	799	597	607	854	807
12.91	879	901	798	808	638	592	849	804
12.92	877	872	803	811	630	628	845	815
12.93	849	886	806	802	609	623	834	806
12.94	862	872	816	819	620	608	836	784
12.95	868	846	811	791	612	629	846	809
12.96	857	887	784	831	638	607	810	805
12.97	857	909	806	819	634	620	818	794
12.98	831	884	804	807	657	613	809	792
12.99	856	875	804	801	637	611	840	758
13	853	895	782	794	610	604	828	782
13.01	848	883	806	797	589	604	798	796
13.02	850	895	786	801	625	621	826	808
13.03	895	887	803	774	631	625	822	798
13.04	865	883	820	815	619	624	817	785
13.05	875	884	799	801	619	612	809	787
13.06	859	882	790	820	626	606	812	787
13.07	850	872	794	794	619	622	833	786
13.08	867	883	818	832	626	616	830	791
13.09	848	883	807	818	627	617	829	811
13.1	858	879	792	801	624	618	847	803
13.11	862	892	816	807	604	622	842	804
13.12	837	869	819	800	630	611	822	797
13.13	864	876	770	791	631	599	855	793
13.14	880	875	786	826	614	613	812	780
13.15	855	906	804	787	624	607	840	789
13.16	860	893	795	783	616	592	859	778
13.17	873	877	800	799	632	617	845	779
13.18	852	903	812	774	620	623	854	789
13.19	879	881	812	792	632	623	841	802
13.2	859	869	803	780	608	603	820	825
13.21	880	885	784	765	635	623	860	783
13.22	867	886	786	779	623	619	828	760
13.23	874	905	812	820	628	605	841	759
13.24	875	877	798	789	629	611	817	792
13.25	880	883	817	799	649	614	806	799
13.26	883	892	804	806	636	611	832	796
13.27	858	898	831	794	593	620	844	810
13.28	861	887	826	773	607	606	836	798
13.29	862	862	808	766	611	626	826	792
13.3	870	881	810	808	628	604	834	798
13.31	848	891	819	776	607	619	868	791
13.32	862	886	807	801	625	591	824	817
13.33	842	874	832	776	614	604	843	806
13.34	851	882	824	800	633	611	814	784
13.35	870	883	852	823	616	628	830	778
13.36	859	902	842	832	632	606	830	789
13.37	855	905	802	794	642	605	833	797
13.38	883	877	799	791	634	591	840	795
13.39	854	908	842	812	645	599	829	781
13.4	838	869	817	790	640	614	823	803
13.41	873	894	808	796	645	623	835	784
13.42	884	883	796	794	628	618	814	810
13.43	880	891	814	757	629	603	823	787
13.44	857	873	813	787	645	621	818	794
13.45	864	871	803	781	651	610	827	790
13.46	851	885	802	797	641	613	822	807
13.47	854	868	777	803	648	613	832	786
13.48	855	879	807	788	639	599	821	786
13.49	884	900	835	792	651	605	837	778
13.5	867	907	823	788	616	615	832	816
13.51	828	921	809	779	631	610	827	796
13.52	841	879	806	783	624	628	809	802
13.53	855	908	795	787	626	634	850	779
13.54	865	909	824	776	654	607	842	780
13.55	853	891	780	797	628	605	852	782
13.56	853	895	789	810	653	632	825	776
13.57	855	894	818	793	632	616	846	783
13.58	871	872	801	773	625	645	826	811
13.59	866	893	803	767	630	608	854	774
13.6	893	873	800	802	611	620	832	808
13.61	860	893	771	814	620	596	830	796
13.62	871	873	806	788	632	617	818	794
13.63	872	890	816	790	618	659	848	799
13.64	866	903	814	771	628	638	829	805
13.65	861	887	808	794	627	630	820	807
13.66	869	905	816	787	638	637	848	804
13.67	857	917	789	775	601	626	842	791
13.68	878	884	797	790	636	606	816	806
13.69	868	890	794	795	616	623	847	806
13.7	857	882	798	772	605	625	841	792
13.71	875	899	779	768	603	616	832	802
13.72	889	926	815	770	649	627	844	802
13.73	868	897	803	791	622	614	841	803
13.74	863	920	782	789	634	615	831	822
13.75	863	880	799	794	620	631	849	799
13.76	848	896	826	805	648	604	847	810
13.77	853	895	800	801	624	627	810	812
13.78	839	914	776	792	644	618	825	804
13.79	855	911	791	813	644	640	852	791
13.8	869	867	784	774	626	614	811	797
13.81	872	891	794	797	633	628	840	811
13.82	862	914	796	801	615	623	819	802
13.83	868	904	798	763	639	603	822	772
13.84	870	869	807	794	623	605	831	805
13.85	851	870	791	768	626	604	824	812
13.86	858	879	795	788	641	628	852	811
13.87	826	887	797	802	621	605	860	783
13.88	872	869	795	793	616	608	819	827
13.89	869	893	806	803	641	609	855	791
13.9	876	888	783	805	633	603	829	790
13.91	877	893	807	810	619	640	833	790
13.92	839	886	776	810	619	617	837	779
13.93	860	867	804	794	634	619	830	782
13.94	879	878	802	795	621	604	819	771
13.95	893	891	819	778	642	604	814	795
13.96	899	914	805	790	634	628	844	794
13.97	858	892	788	807	657	613	817	789
13.98	868	900	769	779	627	620	847	803
13.99	853	879	784	796	637	637	833	798
14	844	892	790	778	643	620	825	797
14.01	901	877	776	781	622	637	819	797
14.02	867	894	781	772	650	638	833	803
14.03	889	887	773	790	648	618	844	796
14.04	862	890	759	801	606	596	830	778
14.05	870	885	766	808	619	619	831	794
14.06	872	883	819	801	612	608	857	816
14.07	879	923	811	811	609	622	826	800
14.08	870	884	792	787	605	620	821	804
14.09	863	891	796	788	624	605	810	789
14.1	872	905	794	801	626	618	830	807
14.11	855	864	788	785	630	594	803	800
14.12	839	871	795	801	623	610	824	790
14.13	846	902	811	799	624	640	804	787
14.14	871	892	780	804	625	644	818	807
14.15	850	874	789	784	624	608	807	788
14.16	878	912	790	765	617	617	827	823
14.17	861	885	811	791	605	648	810	806
14.18	850	899	819	806	648	632	835	807
14.19	860	888	790	801	628	618	831	814
14.2	848	907	788	797	605	647	831	819
14.21	856	866	790	790	634	623	815	791
14.22	873	888	772	767	616	627	812	807
14.23	847	881	817	776	614	601	808	806
14.24	862	890	797	770	643	610	837	796
14.25	900	896	809	788	639	612	816	780
14.26	854	893	806	810	607	612	846	787
14.27	856	882	800	773	617	627	827	791
14.28	849	874	806	790	631	627	837	808
14.29	909	890	787	797	648	628	843	768
14.3	874	833	802	790	653	611	855	791
14.31	879	876	807	798	652	612	827	791
14.32	879	884	800	762	650	629	824	792
14.33	881	879	805	776	626	600	822	789
14.34	866	879	813	766	612	598	832	812
14.35	858	858	815	800	652	646	820	815
14.36	868	882	810	774	626	614	823	803
14.37	856	875	793	780	623	612	822	801
14.38	872	882	811	801	638	618	829	820
14.39	879	882	795	777	634	617	846	827
14.4	864	855	794	798	644	622	805	797
14.41	842	891	774	809	607	628	828	770
14.42	873	888	797	775	619	625	822	812
14.43	890	875	798	776	630	633	829	792
14.44	850	912	811	797	621	608	839	798
14.45	878	860	785	799	606	622	813	812
14.46	865	898	782	772	625	631	807	803
14.47	870	885	782	796	641	612	821	808
14.48	850	882	795	788	602	626	827	788
14.49	878	888	805	787	615	631	819	814
14.5	868	863	795	793	602	642	800	825
14.51	859	853	791	790	608	612	856	818
14.52	853	872	773	791	613	632	835	816
14.53	851	880	808	780	622	624	824	787
14.54	841	883	793	789	641	633	825	846
14.55	878	878	786	781	623	623	812	793
14.56	843	862	788	762	619	629	852	794
14.57	849	874	779	765	637	622	809	808
14.58	869	869	773	789	620	648	848	782
14.59	833	867	814	796	614	635	838	803
14.6	841	865	792	770	638	659	843	808
14.61	839	855	793	803	624	646	815	784
14.62	841	872	795	776	613	642	853	793
14.63	832	887	792	788	637	638	814	828
14.64	848	876	819	789	629	639	839	806
14.65	851	887	804	788	632	638	800	806
14.66	849	888	800	808	617	664	832	814
14.67	847	840	803	803	621	638	825	818
14.68	851	876	797	791	640	645	808	788
14.69	831	882	810	786	634	641	849	816
14.7	845	886	795	783	626	632	850	826
14.71	849	882	818	776	638	650	821	810
14.72	874	876	806	771	619	669	796	820
14.73	871	884	805	786	622	645	841	804
14.74	862	889	795	796	618	654	816	812
14.75	848	863	801	784	617	623	822	811
14.76	850	852	813	766	624	618	825	806
14.77	882	867	788	756	637	665	819	820
14.78	873	883	817	794	649	641	824	800
14.79	860	887	803	787	635	618	831	798
14.8	873	882	812	787	628	627	836	813
14.81	851	862	800	790	630	636	810	829
14.82	839	862	780	787	627	641	804	788
14.83	842	850	809	808	629	644	853	792
14.84	834	868	780	770	647	625	828	821
14.85	862	881	787	765	635	634	835	812
14.86	847	853	787	813	618	646	827	782
14.87	813	863	801	803	618	643	822	814
14.88	845	894	790	779	617	630	829	794
14.89	828	863	806	801	635	625	807	825
14.9	860	860	796	791	644	631	836	794
14.91	835	882	811	791	624	641	831	809
14.92	816	885	801	771	600	616	840	785
14.93	846	864	774	804	611	627	852	822
14.94	850	874	807	792	607	626	832	798
14.95	829	850	786	795	637	639	814	813
14.96	854	863	800	784	628	646	827	822
14.97	853	856	781	786	630	633	813	810
14.98	844	867	797	786	618	639	809	813
14.99	852	866	794	784	625	627	813	831
15	856	892	791	795	643	641	815	829
15.01	845	904	771	822	610	628	824	835
15.02	880	870	765	799	621	612	813	824
15.03	867	855	777	794	611	627	799	821
15.04	866	886	806	782	615	618	818	802
15.05	846	875	790	803	603	629	815	810
15.06	848	860	778	786	625	631	859	831
15.07	862	860	765	808	607	636	822	826
15.08	857	870	778	821	615	625	835	823
15.09	823	839	796	796	610	639	834	810
15.1	865	859	793	795	606	635	795	802
15.11	846	853	790	784	605	642	845	815
15.12	885	856	792	804	616	644	828	799
15.13	854	891	793	785	617	634	838	776
15.14	871	870	786	795	638	628	810	806
15.15	856	881	809	800	607	604	825	796
15.16	853	850	798	794	617	621	833	800
15.17	859	882	819	808	611	606	814	805
15.18	846	869	812	799	616	638	818	813
15.19	826	876	802	812	615	621	808	802
15.2	865	887	822	779	621	621	833	820
15.21	880	860	834	783	608	637	835	784
15.22	854	885	811	780	612	626	838	821
15.23	863	878	791	795	613	638	822	823
15.24	856	868	800	817	616	631	841	816
15.25	854	856	836	788	614	623	810	821
15.26	850	887	795	789	634	624	817	799
15.27	824	870	820	785	632	616	807	803
15.28	871	858	803	779	613	635	822	809
15.29	841	838	787	792	597	647	824	828
15.3	842	867	814	774	615	659	849	814
15.31	845	843	811	804	614	629	807	813
15.32	852	882	812	788	600	638	822	822
15.33	842	879	795	793	621	641	811	814
15.34	849	866	795	801	594	635	852	852
15.35	837	885	792	800	597	649	837	766
15.36	856	855	803	808	595	650	833	826
15.37	833	873	788	819	609	659	849	820
15.38	839	871	809	785	592	645	813	838
15.39	841	868	803	821	612	644	826	811
15.4	806	869	818	811	624	670	830	820
15.41	819	886	826	759	637	645	845	828
15.42	854	867	815	788	621	610	811	812
15.43	838	858	826	812	606	628	831	825
15.44	823	869	821	803	608	649	853	826
15.45	850	882	825	787	600	652	826	814
15.46	838	861	842	786	632	635	844	808
15.47	843	875	822	821	614	624	823	809
15.48	826	891	800	787	615	642	821	785
15.49	835	871	827	789	628	630	828	790
15.5	844	873	814	795	610	619	847	812
15.51	829	868	793	787	627	615	805	806
15.52	813	845	834	795	626	626	821	801
15.53	857	875	836	787	624	644	804	810
15.54	854	888	832	795	595	625	823	818
15.55	838	889	824	810	606	610	822	800
15.56	834	860	804	788	610	632	827	805
15.57	854	879	798	798	598	635	819	808
15.58	839	848	803	815	610	629	819	795
15.59	821	849	813	780	630	622	811	803
15.6	827	861	822	803	624	621	803	791
15.61	857	875	799	785	619	634	822	831
15.62	822	884	818	777	638	635	823	807
15.63	832	886	844	772	627	638	833	787
15.64	831	876	832	795	626	623	837	818
15.65	837	866	842	787	623	622	834	816
15.66	829	870	815	783	626	629	832	820
15.67	812	873	821	772	618	624	831	799
15.68	843	867	815	766	630	634	814	816
15.69	829	899	825	778	618	623	825	801
15.7	862	855	848	772	624	642	798	818
15.71	808	878	833	798	607	625	803	835
15.72	853	864	863	790	639	624	797	834
15.73	838	839	865	793	636	600	820	801
15.74	832	867	848	783	624	640	820	809
15.75	860	869	815	781	634	634	812	823
15.76	834	877	835	793	628	634	832	810
15.77	855	881	824	797	636	633	855	814
15.78	852	883	816	801	634	626	803	807
15.79	838	874	820	805	618	616	813	797
15.8	862	876	824	795	622	639	840	814
15.81	854	887	803	781	621	624	836	818
15.82	837	847	834	796	620	621	834	814
15.83	850	887	814	791	648	608	839	814
15.84	847	874	842	792	653	620	836	798
15.85	864	861	815	795	645	598	840	811
15.86	831	878	820	775	614	622	824	819
15.87	838	884	823	783	638	640	833	825
15.88	846	865	805	801	643	608	838	820
15.89	835	908	810	784	636	608	847	796
15.9	835	905	838	781	594	608	834	805
15.91	853	881	810	772	626	619	830	833
15.92	840	880	801	800	637	635	811	802
15.93	841	874	834	805	625	607	817	828
15.94	830	853	828	785	622	616	811	797
15.95	842	869	835	812	620	607	817	818
15.96	838	869	834	798	627	620	807	841
15.97	859	867	794	800	623	629	812	823
15.98	849	880	799	803	630	625	838	826
15.99	844	875	824	796	624	628	817	807
16	874	853	813	794	618	644	814	814
16.01	877	855	830	795	640	621	807	825
16.02	844	862	802	813	625	638	797	809
16.03	845	860	836	786	642	635	804	810
16.04	850	856	815	815	618	623	794	831
16.05	848	837	815	817	613	637	789	839
16.06	853	862	805	803	617	638	828	822
16.07	856	870	804	795	620	629	807	844
16.08	880	843	778	798	617	613	827	798
16.09	860	872	801	808	598	619	815	805
16.1	859	859	821	808	615	631	808	800
16.11	858	876	797	786	629	613	779	837
16.12	858	888	810	786	612	628	808	820
16.13	858	843	791	779	623	613	823	812
16.14	836	855	815	777	613	635	825	818
16.15	817	861	826	791	621	603	810	835
16.16	857	865	805	800	623	625	826	796
16.17	819	870	799	808	619	625	790	804
16.18	859	906	785	777	612	630	845	824
16.19	843	868	805	770	602	612	812	831
16.2	844	867	813	795	626	613	836	820
16.21	865	894	813	788	619	621	797	812
16.22	856	863	796	790	611	613	822	809
16.23	849	879	806	792	607	607	821	810
16.24	847	889	795	777	632	610	797	787
16.25	858	875	826	788	647	634	822	781
16.26	840	862	788	751	637	628	806	814
16.27	835	874	807	801	611	614	815	810
16.28	852	872	776	810	621	633	800	809
16.29	864	853	798	784	623	636	810	798
16.3	866	871	818	772	633	623	835	824
16.31	847	875	789	780	630	627	806	815
16.32	848	895	793	788	644	612	822	794
16.33	855	860	777	763	639	622	796	833
16.34	877	863	797	794	626	602	798	813
16.35	862	843	789	774	631	617	794	791
16.36	829	874	824	785	631	617	801	798
16.37	861	881	824	797	633	632	807	804
16.38	838	863	805	791	624	618	788	828
16.39	836	847	806	791	619	636	802	797
16.4	856	885	816	781	608	637	804	818
16.41	871	849	813	793	608	627	824	795
16.42	857	855	811	787	623	599	805	815
16.43	851	885	793	810	601	634	809	819
16.44	857	910	815	844	629	627	804	789
16.45	829	900	809	821	624	618	816	820
16.46	879	886	819	826	630	618	813	798
16.47	876	858	819	802	608	617	809	818
16.48	861	877	813	793	616	636	824	810
16.49	849	865	811	801	608	618	808	807
16.5	839	874	777	804	634	628	808	809
16.51	885	865	812	798	605	615	833	827
16.52	876	851	811	806	627	629	802	798
16.53	860	872	780	805	633	601	824	791
16.54	856	891	809	790	631	620	815	789
16.55	858	847	813	823	624	636	815	809
16.56	851	889	825	791	626	612	796	814
16.57	869	854	810	790	629	616	825	811
16.58	878	886	822	808	615	635	822	811
16.59	891	865	805	828	613	638	813	824
16.6	887	872	792	798	637	640	838	816
16.61	866	892	783	813	621	606	823	815
16.62	857	873	810	802	624	603	805	823
16.63	863	851	781	800	644	614	814	813
16.64	867	849	803	825	638	640	835	825
16.65	862	881	807	801	617	630	827	818
16.66	892	877	828	788	632	619	824	811
16.67	856	896	817	814	616	603	817	797
16.68	877	872	803	820	604	619	829	804
16.69	858	877	812	799	631	614	837	809
16.7	871	895	783	810	641	619	814	814
16.71	873	871	818	805	608	613	848	813
16.72	852	880	821	787	633	647	833	804
16.73	867	899	785	788	641	635	796	825
16.74	857	854	807	821	625	620	827	804
16.75	857	859	798	832	631	623	816	826
16.76	878	872	820	824	612	629	812	841
16.77	889	875	789	817	646	641	813	837
16.78	859	855	821	812	625	628	825	848
16.79	873	874	785	781	630	607	810	807
16.8	865	848	813	819	635	610	799	832
16.81	847	854	802	782	618	630	843	843
16.82	864	865	785	817	607	620	810	823
16.83	867	881	789	822	608	615	816	817
16.84	889	883	764	818	629	599	815	811
16.85	842	876	791	795	636	619	819	820
16.86	868	847	812	810	617	624	817	807
16.87	883	840	807	780	608	597	838	804
16.88	880	860	802	796	643	600	812	825
16.89	872	855	804	824	630	621	834	821
16.9	869	840	818	815	644	605	831	814
16.91	827	860	789	797	622	595	831	804
16.92	863	870	781	804	610	621	811	817
16.93	859	859	814	791	615	620	844	789
16.94	842	862	808	811	618	644	805	809
16.95	842	874	776	776	619	619	823	804
16.96	871	858	790	777	627	604	818	813
16.97	855	888	795	779	619	608	837	800
16.98	893	858	783	805	609	599	821	802
16.99	865	866	798	800	622	620	830	805
17	864	863	784	774	614	615	843	804
17.01	905	849	799	796	613	620	817	791
17.02	859	891	770	803	630	618	804	826
17.03	852	860	800	797	613	629	840	806
17.04	859	882	779	820	635	630	818	830
17.05	866	852	813	818	625	630	831	803
17.06	865	892	802	826	599	629	835	821
17.07	840	882	798	791	621	621	831	821
17.08	888	901	778	828	618	615	819	808
17.09	865	888	820	822	599	618	832	857
17.1	860	896	804	797	627	623	841	839
17.11	874	888	801	801	627	627	810	824
17.12	852	893	785	786	637	625	815	809
17.13	857	862	769	800	612	612	845	818
17.14	844	879	824	809	619	615	822	832
17.15	857	867	796	792	603	610	831	822
17.16	838	875	814	805	606	607	838	818
17.17	848	891	811	827	630	594	816	808
17.18	868	841	814	801	632	586	825	815
17.19	846	863	805	808	618	616	806	805
17.2	851	878	818	810	603	614	828	794
17.21	864	876	814	789	632	623	821	815
17.22	865	892	800	800	613	592	859	824
17.23	852	886	827	810	599	604	836	835
17.24	873	897	814	804	631	623	839	838
17.25	872	908	809	798	604	593	821	829
17.26	863	877	799	818	645	629	822	808
17.27	842	887	833	806	623	634	826	823
17.28	856	858	800	799	629	599	812	789
17.29	830	872	791	817	622	605	823	821
17.3	843	840	800	788	608	626	798	798
17.31	859	890	819	804	610	636	815	828
17.32	875	877	807	808	627	596	801	836
17.33	855	882	808	803	607	601	817	805
17.34	852	856	840	796	630	606	828	799
17.35	857	878	814	810	629	605	808	806
17.36	855	851	814	811	630	600	817	828
17.37	868	863	791	780	625	606	814	796
17.38	874	857	807	813	627	621	818	805
17.39	870	839	806	794	617	639	776	810
17.4	846	859	823	783	629	620	809	811
17.41	834	871	808	778	611	622	811	801
17.42	850	885	807	775	617	626	814	812
17.43	866	882	827	778	611	631	836	809
17.44	852	865	832	798	614	602	848	801
17.45	843	861	795	794	612	639	803	818
17.46	856	868	799	793	602	631	797	836
17.47	871	871	813	800	615	632	813	795
17.48	884	858	830	815	616	626	827	830
17.49	881	887	800	794	592	615	818	797
17.5	856	887	800	783	607	635	804	825
17.51	853	892	821	808	623	616	812	802
17.52	839	837	818	807	620	641	800	804
17.53	873	855	776	804	627	630	820	796
17.54	878	880	786	816	635	632	808	796
17.55	884	869	816	806	617	631	821	784
17.56	872	868	788	803	623	630	838	801
17.57	866	887	780	815	610	628	835	809
17.58	845	854	809	828	609	606	818	821
17.59	896	873	827	818	637	645	821	800
17.6	867	885	798	826	585	625	821	810
17.61	877	863	793	796	618	622	822	831
17.62	849	887	783	791	628	629	826	794
17.63	864	880	813	805	636	623	829	816
17.64	859	860	827	810	619	652	809	823
17.65	877	865	835	808	615	623	826	791
17.66	884	860	824	801	635	633	833	818
17.67	854	874	786	810	645	649	803	804
17.68	853	877	802	808	651	643	803	829
17.69	852	857	812	825	654	645	850	821
17.7	848	872	812	811	642	633	834	824
17.71	878	872	812	806	617	628	826	832
17.72	856	906	834	805	627	643	837	802
17.73	852	905	811	813	630	642	834	785
17.74	875	856	828	810	625	636	834	816
17.75	885	856	817	807	623	620	813	824
17.76	894	875	804	808	614	614	838	811
17.77	865	857	816	803	622	623	839	832
17.78	880	880	793	803	633	631	797	802
17.79	877	872	789	821	636	635	813	812
17.8	871	831	776	805	644	656	818	846
17.81	884	835	798	816	613	624	823	831
17.82	858	879	812	795	642	621	822	815
17.83	872	906	816	799	629	626	791	814
17.84	837	881	789	819	628	643	796	817
17.85	858	890	809	807	633	640	807	823
17.86	879	897	798	827	614	618	813	833
17.87	863	883	803	791	631	602	818	831
17.88	868	898	834	791	635	642	820	847
17.89	857	868	785	804	630	613	826	816
17.9	870	876	811	809	622	620	824	813
17.91	841	882	820	774	624	621	831	813
17.92	867	902	800	761	629	617	806	822
17.93	873	892	814	788	629	598	827	824
17.94	859	891	786	787	630	624	830	806
17.95	879	870	800	811	639	649	823	795
17.96	885	862	807	813	644	626	852	790
17.97	876	874	817	824	661	595	802	800
17.98	889	881	823	795	637	622	794	810
17.99	867	877	793	815	646	620	845	811
18	867	893	809	795	620	637	786	812
18.01	874	904	824	796	657	625	813	818
18.02	846	894	796	807	642	647	836	813
18.03	856	893	811	804	612	645	831	812
18.04	846	897	797	792	616	610	820	831
18.05	851	892	799	819	644	627	813	819
18.06	870	921	788	818	627	612	826	834
18.07	837	897	827	811	616	604	820	810
18.08	878	884	808	799	632	638	819	805
18.09	845	890	818	812	628	642	810	820
18.1	846	894	789	793	642	627	847	808
18.11	859	881	804	811	670	616	822	794
18.12	880	865	826	803	626	617	820	807
18.13	854	900	801	809	618	622	800	819
18.14	873	882	830	816	620	636	827	802
18.15	869	905	828	798	629	637	826	806
18.16	860	906	791	822	629	650	841	808
18.17	872	888	804	810	661	640	824	794
18.18	862	871	818	779	644	622	812	807
18.19	883	877	820	796	634	639	825	812
18.2	878	885	812	804	642	632	828	789
18.21	894	871	827	794	603	642	812	806
18.22	876	898	817	798	637	627	821	859
18.23	868	885	810	816	637	635	833	810
18.24	857	897	811	814	646	616	804	822
18.25	853	896	804	810	646	639	818	812
18.26	868	901	799	823	646	614	811	817
18.27	895	899	816	819	652	633	821	821
18.28	857	889	773	816	609	652	834	849
18.29	861	882	804	804	625	612	820	817
18.3	874	902	839	817	629	607	840	855
18.31	867	898	806	821	645	632	814	820
18.32	874	887	811	831	620	634	823	801
18.33	864	881	819	837	628	654	837	834
18.34	849	891	814	825	651	640	825	826
18.35	860	889	809	825	636	639	836	808
18.36	867	893	819	791	640	636	828	831
18.37	878	865	819	813	647	664	869	843
18.38	854	875	793	807	651	653	841	822
18.39	849	876	824	826	653	662	856	804
18.4	868	895	822	803	618	648	839	833
18.41	880	876	826	806	645	647	841	802
18.42	880	884	807	801	637	642	838	814
18.43	863	853	824	802	634	640	831	811
18.44	863	859	817	802	633	634	833	792
18.45	874	896	813	814	631	637	856	808
18.46	847	877	798	835	626	638	831	794
18.47	900	876	801	814	634	632	831	792
18.48	881	863	822	824	636	627	824	824
18.49	877	849	833	806	648	630	821	807
18.5	873	855	804	825	623	642	852	820
18.51	882	882	798	811	637	637	830	853
18.52	893	858	817	791	645	653	808	839
18.53	879	871	812	839	648	650	818	830
18.54	892	866	800	834	645	629	820	827
18.55	874	862	821	814	642	636	821	801
18.56	884	856	817	812	628	618	834	822
18.57	844	874	812	818	633	627	825	796
18.58	855	865	815	820	637	616	825	841
18.59	866	862	808	839	630	612	816	821
18.6	878	854	823	808	640	619	818	831
18.61	877	874	805	796	628	612	835	830
18.62	881	859	817	822	640	649	853	834
18.63	838	894	797	821	624	628	833	799
18.64	865	870	797	828	643	631	842	828
18.65	835	894	795	828	636	631	814	796
18.66	882	869	789	815	635	637	850	816
18.67	893	881	811	808	629	608	848	810
18.68	873	890	783	798	633	658	836	831
18.69	864	875	779	800	623	636	826	830
18.7	881	886	777	809	648	633	831	853
18.71	872	888	785	792	649	641	803	813
18.72	888	872	822	804	625	612	828	825
18.73	874	875	824	814	652	607	837	824
18.74	857	882	817	819	656	635	842	804
18.75	867	880	789	805	655	638	825	831
18.76	841	900	795	810	668	625	844	835
18.77	855	905	804	804	646	642	809	826
18.78	858	900	826	793	662	649	829	817
18.79	856	889	829	795	637	645	824	817
18.8	855	907	821	808	632	634	812	842
18.81	865	885	799	813	672	615	815	810
18.82	880	899	802	807	665	624	849	833
18.83	901	910	822	812	653	620	836	828
18.84	855	902	796	804	655	636	807	801
18.85	877	900	805	805	655	621	805	808
18.86	864	890	824	804	671	653	822	830
18.87	906	910	791	806	636	629	813	813
18.88	851	911	784	816	656	604	826	829
18.89	866	882	819	814	634	619	791	853
18.9	873	893	809	813	643	628	844	827
18.91	865	903	785	801	631	643	816	829
18.92	878	895	805	804	662	616	824	840
18.93	869	874	788	774	657	637	816	810
18.94	880	869	793	808	660	649	802	831
18.95	859	918	809	803	668	608	814	825
18.96	858	882	812	784	641	634	825	851
18.97	888	875	790	812	650	643	829	829
18.98	877	884	800	823	639	631	806	825
18.99	890	870	781	787	645	648	822	839
19	878	893	814	796	650	635	837	832
19.01	907	884	793	809	648	639	828	829
19.02	854	884	803	803	634	663	826	872
19.03	845	917	757	760	660	647	844	835
19.04	873	888	802	814	632	619	820	839
19.05	871	880	805	799	640	624	854	817
19.06	869	891	806	799	632	643	841	853
19.07	868	889	800	803	639	641	843	839
19.08	883	880	817	764	629	627	806	842
19.09	854	911	825	802	631	643	832	834
19.1	874	914	819	791	641	627	821	810
19.11	873	878	809	793	628	643	832	820
19.12	857	894	805	814	642	626	828	838
19.13	879	905	815	797	638	639	801	817
19.14	858	901	837	786	648	658	821	836
19.15	858	894	790	810	654	625	798	827
19.16	862	914	820	805	641	648	826	811
19.17	854	929	836	818	607	656	825	825
19.18	866	893	825	798	644	642	819	805
19.19	863	907	819	808	627	630	829	814
19.2	830	910	802	807	638	613	797	811
19.21	871	908	822	798	655	639	814	793
19.22	853	900	775	811	654	620	820	812
19.23	841	899	810	812	642	624	823	821
19.24	837	878	791	803	647	614	804	830
19.25	873	895	809	804	634	633	820	802
19.26	850	909	794	806	641	617	794	798
19.27	848	909	845	831	664	645	834	791
19.28	846	892	817	819	656	627	805	824
19.29	860	915	811	809	639	615	816	808
19.3	862	894	831	801	626	626	810	790
19.31	850	913	831	802	636	612	824	805
19.32	820	899	826	813	629	619	797	790
19.33	852	886	813	794	635	654	803	794
19.34	849	905	820	811	642	628	826	813
19.35	881	901	790	775	650	628	812	788
19.36	874	895	827	797	663	642	811	818
19.37	862	906	836	802	626	617	841	808
19.38	848	897	837	792	616	633	826	829
19.39	890	860	808	793	638	625	802	810
19.4	883	872	803	791	633	638	835	824
19.41	884	891	812	797	612	622	849	809
19.42	876	897	812	797	649	628	825	821
19.43	881	876	809	809	635	622	823	807
19.44	848	910	798	780	642	618	858	806
19.45	873	886	823	810	625	621	840	816
19.46	905	913	786	813	633	623	817	798
19.47	891	874	824	784	622	646	818	837
19.48	865	903	774	814	621	610	823	828
19.49	880	887	834	800	640	631	804	815
19.5	858	883	826	795	647	620	820	801
19.51	865	912	831	806	649	618	813	813
19.52	835	891	816	793	635	621	811	818
19.53	858	894	790	813	626	622	819	800
19.54	820	899	825	794	623	606	815	795
19.55	828	883	827	826	646	597	832	807
19.56	833	896	836	809	618	624	799	817
19.57	841	903	803	803	623	639	796	815
19.58	833	898	793	797	621	603	830	828
19.59	853	887	823	806	651	613	823	815
19.6	847	870	805	806	628	609	809	806
19.61	820	890	825	778	637	615	826	817
19.62	862	897	811	818	640	640	807	808
19.63	865	908	827	800	646	636	823	806
19.64	849	879	803	813	636	624	816	818
19.65	844	871	821	788	629	619	806	792
19.66	854	900	816	788	651	624	814	797
19.67	866	887	824	788	634	634	828	802
19.68	830	903	807	814	619	628	832	790
19.69	825	879	793	804	620	612	819	788
19.7	879	903	824	832	647	646	820	816
19.71	845	890	808	798	628	633	807	816
19.72	850	892	817	795	630	633	828	813
19.73	857	910	853	821	634	630	829	816
19.74	869	891	825	814	623	648	824	801
19.75	881	901	823	817	646	635	849	798
19.76	866	903	837	804	634	640	841	795
19.77	864	893	794	802	644	624	822	795
19.78	841	900	832	834	648	637	829	782
19.79	851	907	820	798	630	641	838	805
19.8	871	899	816	841	640	638	821	801
19.81	871	868	814	800	640	635	827	837
19.82	871	899	802	801	620	644	807	803
19.83	877	880	813	815	621	632	819	808
19.84	857	900	808	825	624	622	819	818
19.85	846	914	832	812	652	626	849	801
19.86	879	887	821	824	658	622	861	824
19.87	844	873	812	814	649	624	853	818
19.88	871	890	823	814	639	626	814	801
19.89	864	863	813	800	641	636	831	799
19.9	877	885	820	824	634	611	839	782
19.91	865	866	815	802	620	608	829	820
19.92	878	882	791	826	637	618	845	819
19.93	878	865	826	832	627	629	837	822
19.94	873	902	805	827	643	628	822	836
19.95	857	870	805	829	635	622	823	808
19.96	888	873	815	826	626	631	819	821
19.97	888	919	803	820	622	621	833	795
19.98	884	888	807	813	628	645	824	792
[truncated: 18,002 more rows]
